# Supplementary material for: Crystal structure of the mixed-metal thio­phosphate Nb1.18V0.82PS10
Source: Acta Crystallogr E Crystallogr Commun. 2015 Feb 18;71(Pt 3):278–80. doi: 10.1107/S2056989015003072 (PMC4350732; doi:10.1107/S2056989015003072)
Supplement: Supplementary file 1 [file e-71-00278-sup1.cif]

##############################################################################
#                                                                            #
# This CIF contains the data in a paper accepted for publication in          #
# Acta Crystallographica Section E. It conforms to the requirements of       #
# Notes for Authors for Acta Crystallographica Section E, and has been       #
# peer reviewed under the auspices of the IUCr Commission on Journals.       #
#                                                                            #
# Full details of the Crystallographic Information File format               #
# are given in the paper "The Crystallographic Information File (CIF):       #
# a New Standard Archive File for Crystallography" by S. R. Hall, F. H.      #
# Allen and I. D. Brown [Acta Cryst. (1991), A47, 655-685].                  #
#                                                                            #
# The current version of the core CIF dictionary is obtainable from          #
# ftp://ftp.iucr.org/pub/cif_core.dic.                                       #
#                                                                            #
# Software is freely available for graphical display of the structure(s)     #
# in this CIF. For information consult the CIF software page                 #
# http://www.iucr.org/resources/cif/software.                                #
#                                                                            #
# This file may be used for bona fide research purposes within the           #
# scientific community so long as proper attribution is given to the journal # 
# article from which it was obtained.                                        #
#                                                                            #
##############################################################################
data_I
_database_code_depnum_ccdc_archive 'CCDC 1049300'
_audit_creation_method     SHELXL-2014
_chemical_name_systematic
;
Niobium vanadium phosphorus decasulfide
;
_chemical_name_common     ?
_chemical_formula_moiety     ?
_chemical_formula_sum     'Nb1.18 P S10 V0.82'
_chemical_formula_iupac     'Nb1.18 V0.82 P S10'
_chemical_formula_weight     502.97
_chemical_melting_point     ?
_symmetry_space_group_name_hall     'P 2 2ab'
_shelx_space_group_comment
;
The symmetry employed for this shelxl refinement is uniquely defined
by the following loop, which should always be used as a source of
symmetry information in preference to the above space-group names.
They are only intended as comments.
;
_space_group_crystal_system     orthorhombic
_space_group_name_H-M_alt     'P 21 21 2'
_space_group_name_Hall     'P 2 2ab'
loop_
    _space_group_symop_operation_xyz
    'x, y, z'
    '-x, -y, z'
    'x+1/2, -y+1/2, -z'
    '-x+1/2, y+1/2, -z'
_cell_length_a     12.8472(4)
_cell_length_b     13.6212(4)
_cell_length_c     7.1972(3)
_cell_angle_alpha     90
_cell_angle_beta     90
_cell_angle_gamma     90
_cell_volume     1259.47(8)
_cell_formula_units_Z     4
_cell_measurement_reflns_used     8753
_cell_measurement_theta_min     3.17
_cell_measurement_theta_max     27.52
_cell_measurement_temperature     290.0(10)
_cell_special_details     ?
_exptl_crystal_description     needle
_exptl_crystal_colour     black
_exptl_crystal_size_max     0.2
_exptl_crystal_size_mid     0.02
_exptl_crystal_size_min     0.02
_exptl_crystal_density_diffrn     2.653
_exptl_crystal_density_meas     ?
_exptl_crystal_density_method     ?
_exptl_crystal_F_000     969
_exptl_absorpt_coefficient_mu     3.416
_exptl_absorpt_correction_type     multi-scan
_exptl_absorpt_process_details
;
(ABSCOR; Higashi, 1995)
;
_shelx_estimated_absorpt_T_min     ?
_shelx_estimated_absorpt_T_max     ?
_exptl_absorpt_correction_T_min     0.5027
_exptl_absorpt_correction_T_max     1.0000
_exptl_special_details     ?
_diffrn_ambient_temperature     290.0(10)
_diffrn_radiation_type     MoK\a
_diffrn_radiation_wavelength     0.71073
_diffrn_radiation_monochromator     graphite
_diffrn_measurement_device_type     'Rigaku R-AXIS RAPID S'
_diffrn_measurement_method     \w
_diffrn_detector_area_resol_mean     ?
_diffrn_reflns_number     11897
_diffrn_reflns_av_R_equivalents     0.0809
_diffrn_reflns_theta_min     3.171
_diffrn_reflns_theta_max     26.994
_diffrn_reflns_theta_full     25.242
_diffrn_measured_fraction_theta_max     0.998
_diffrn_measured_fraction_theta_full     0.998
_diffrn_reflns_limit_h_min     -16
_diffrn_reflns_limit_h_max     14
_diffrn_reflns_limit_k_min     -17
_diffrn_reflns_limit_k_max     17
_diffrn_reflns_limit_l_min     -9
_diffrn_reflns_limit_l_max     9
_diffrn_standards_number     ?
_refine_special_details
;
Refined as a 2-component inversion twin.
;
_reflns_number_total     2757
_reflns_number_gt     2053
_reflns_threshold_expression     I>2\s(I)
_refine_ls_structure_factor_coef     Fsqd
_refine_ls_matrix_type     full
_refine_ls_R_factor_all     0.0725
_refine_ls_R_factor_gt     0.0449
_refine_ls_wR_factor_gt     0.0864
_refine_ls_wR_factor_ref     0.1034
_refine_ls_goodness_of_fit_ref     1.127
_refine_ls_restrained_S_all     1.127
_refine_ls_number_reflns     2757
_refine_ls_number_parameters     121
_refine_ls_number_restraints     0
_refine_ls_hydrogen_treatment     undef
_refine_ls_weighting_scheme     calc
_refine_ls_weighting_details
              'w=1/[\s^2^(Fo^2^)+(0.0386P)^2^+1.1529P] where P=(Fo^2^+2Fc^2^)/3'
_atom_sites_solution_hydrogens     .
_atom_sites_solution_primary     direct
_atom_sites_solution_secondary     difmap
_refine_ls_shift/su_max     0.000
_refine_ls_shift/su_mean     0.000
_refine_diff_density_max     1.043
_refine_diff_density_min     -1.064
_refine_ls_extinction_method     none
_refine_ls_extinction_coef     .
_refine_ls_abs_structure_details
;
Flack (1983)
;
_refine_ls_abs_structure_Flack     0.64(13)
_refine_ls_abs_structure_Rogers     ?
loop_
    _atom_type_symbol
    _atom_type_description
    _atom_type_scat_dispersion_real
    _atom_type_scat_dispersion_imag
    _atom_type_scat_source
    'P' 'P' 0.1023 0.0942
                         'International Tables Vol C Tables 4.2.6.8 and 6.1.1.4'
    'S' 'S' 0.1246 0.1234
                         'International Tables Vol C Tables 4.2.6.8 and 6.1.1.4'
    'V' 'V' 0.3005 0.5294
                         'International Tables Vol C Tables 4.2.6.8 and 6.1.1.4'
    'Nb' 'Nb' -2.0727 0.6215
                         'International Tables Vol C Tables 4.2.6.8 and 6.1.1.4'
_computing_data_collection
;
RAPID-AUTO (Rigaku, 2006)
;
_computing_cell_refinement
;
RAPID-AUTO (Rigaku, 2006)
;
_computing_data_reduction
;
RAPID-AUTO (Rigaku, 2006)
;
_computing_structure_solution
;
SHELXS2013 (Sheldrick, 2008)
;
_computing_structure_refinement
;
SHELXL2013 (Sheldrick, 2015)
;
_computing_molecular_graphics
;
DIAMOND (Brandenburg, 1999)
;
_computing_publication_material
;
WinGX (Farrugia, 2012)
;
loop_
    _atom_site_type_symbol
    _atom_site_label
    _atom_site_fract_x
    _atom_site_fract_y
    _atom_site_fract_z
    _atom_site_U_iso_or_equiv
    _atom_site_adp_type
    _atom_site_calc_flag
    _atom_site_occupancy
    _atom_site_disorder_assembly
    _atom_site_disorder_group
    Nb Nb1 0.08230(7) 0.74603(8) 0.06349(16) 0.0193(3) Uani d 0.5889 . .
    V V1 0.08230(7) 0.74603(8) 0.06349(16) 0.0193(3) Uani d 0.4111 . .
    Nb Nb2 0.20780(7) 0.24841(8) 0.06671(16) 0.0183(3) Uani d 0.5856 . .
    V V2 0.20780(7) 0.24841(8) 0.06671(16) 0.0183(3) Uani d 0.4144 . .
    S S1 0.0601(2) 0.11893(17) 0.1005(4) 0.0233(6) Uani d 1 . .
    S S2 0.0647(2) 0.37577(18) 0.1107(4) 0.0258(6) Uani d 1 . .
    S S3 0.0727(2) 0.03201(19) 0.5538(4) 0.0285(6) Uani d 1 . .
    S S4 0.1930(2) 0.22558(19) 0.4241(4) 0.0284(6) Uani d 1 . .
    S S5 0.2221(2) 0.6344(2) 0.1672(4) 0.0277(7) Uani d 1 . .
    S S6 0.3292(2) 0.10963(19) 0.0949(4) 0.0284(7) Uani d 1 . .
    S S7 0.3483(2) 0.3569(2) 0.1743(4) 0.0292(7) Uani d 1 . .
    S S8 0.4267(2) 0.27029(19) 0.5806(4) 0.0284(6) Uani d 1 . .
    S S9 0.5644(2) 0.18846(18) 0.1448(4) 0.0275(6) Uani d 1 . .
    S S10 0.7986(2) 0.11500(19) 0.0879(5) 0.0275(7) Uani d 1 . .
    P P 0.0585(2) 0.15464(19) 0.3772(3) 0.0236(6) Uani d 1 . .
loop_
    _atom_site_aniso_label
    _atom_site_aniso_U_11
    _atom_site_aniso_U_22
    _atom_site_aniso_U_33
    _atom_site_aniso_U_12
    _atom_site_aniso_U_13
    _atom_site_aniso_U_23
    Nb1 0.0164(5) 0.0218(5) 0.0197(6) 0.0011(5) 0.0007(4) -0.0009(6)
    V1 0.0164(5) 0.0218(5) 0.0197(6) 0.0011(5) 0.0007(4) -0.0009(6)
    Nb2 0.0145(5) 0.0214(5) 0.0192(6) -0.0012(5) 0.0009(4) 0.0013(6)
    V2 0.0145(5) 0.0214(5) 0.0192(6) -0.0012(5) 0.0009(4) 0.0013(6)
    S1 0.0206(12) 0.0257(12) 0.0238(14) 0.0001(14) 0.0004(14) 0.0006(10)
    S2 0.0200(12) 0.0271(13) 0.0303(15) 0.0006(14) 0.0024(14) -0.0042(10)
    S3 0.0256(13) 0.0319(13) 0.0281(14) -0.0039(13) -0.0051(13) 0.0078(12)
    S4 0.0221(12) 0.0388(16) 0.0242(14) -0.0074(13) -0.0013(13) 0.0023(13)
    S5 0.0234(14) 0.0301(15) 0.0296(17) 0.0041(13) 0.0029(12) 0.0047(13)
    S6 0.0231(14) 0.0288(14) 0.0333(19) -0.0023(14) 0.0017(13) 0.0054(13)
    S7 0.0267(15) 0.0326(15) 0.0283(17) -0.0050(14) 0.0009(12) -0.0067(14)
    S8 0.0233(13) 0.0386(15) 0.0233(14) -0.0064(13) -0.0030(13) 0.0026(12)
    S9 0.0248(13) 0.0334(14) 0.0243(14) -0.0014(14) -0.0004(13) 0.0023(11)
    S10 0.0236(14) 0.0258(14) 0.0332(18) -0.0002(13) -0.0011(14) 0.0069(13)
    P 0.0223(13) 0.0283(13) 0.0202(14) 0.0001(15) 0.0013(12) 0.0036(10)
_geom_special_details
;
All e.s.d.'s (except the e.s.d. in the dihedral angle between two l.s. planes)
are estimated using the full covariance matrix. The cell e.s.d.'s are taken
into account individually in the estimation of e.s.d.'s in distances, angles
and torsion angles; correlations between e.s.d.'s in cell parameters are only
used when they are defined by crystal symmetry. An approximate (isotropic)
treatment of cell e.s.d.'s is used for estimating e.s.d.'s involving l.s.
planes.
;
loop_
    _geom_bond_atom_site_label_1
    _geom_bond_atom_site_label_2
    _geom_bond_site_symmetry_2
    _geom_bond_distance
    _geom_bond_publ_flag
    Nb1 S10 2_665 2.440(3) ?
    Nb1 S7 4 2.450(3) ?
    Nb1 S6 4 2.458(3) ?
    Nb1 S5 . 2.469(3) ?
    Nb1 S9 4 2.533(3) ?
    Nb1 S2 2_565 2.537(3) ?
    Nb1 S8 4_556 2.585(3) ?
    Nb1 S1 2_565 2.608(3) ?
    Nb1 Nb2 4 2.8549(13) ?
    Nb2 S7 . 2.458(3) ?
    Nb2 S6 . 2.459(3) ?
    Nb2 S5 4_545 2.461(3) ?
    Nb2 S10 3_455 2.462(3) ?
    Nb2 S9 3_455 2.540(3) ?
    Nb2 S2 . 2.547(3) ?
    Nb2 S4 . 2.598(3) ?
    Nb2 S1 . 2.602(3) ?
    P S1 . 2.050(3) ?
    P S3 . 2.107(3) ?
    P S4 . 2.008(4) ?
    P S8 3_456 2.002(4) ?
loop_
    _geom_angle_atom_site_label_1
    _geom_angle_atom_site_label_2
    _geom_angle_atom_site_label_3
    _geom_angle_site_symmetry_1
    _geom_angle_site_symmetry_3
    _geom_angle
    _geom_angle_publ_flag
    S8 P S4 3_456 . 117.17(16) ?
    S8 P S1 3_456 . 106.08(17) ?
    S4 P S1 . . 105.61(17) ?
    S8 P S3 3_456 . 112.75(17) ?
    S4 P S3 . . 101.85(16) ?
    S1 P S3 . . 113.40(15) ?
_shelx_hkl_file
;
   0  -3   0    0.47    0.50
   0   3   0    0.90    0.57
   0  -3   0    1.10    0.56
   0  -4   0    5.39    1.07
   0   4   0    5.38    1.09
   0  -4   0    6.74    0.89
   0  -5   0   -0.76    0.66
   0   5   0    1.39    1.11
   0   6   0  649.06   20.54
   0  -6   0  638.97   19.66
   0  -7   0    0.91    1.29
   0   7   0   -0.97    1.04
   0   8   0 2406.19   81.54
   0  -8   0 2300.55   77.89
   0   9   0    0.47    1.62
   0  -9   0   -0.83    2.01
   0  -9   0    2.20    1.46
   0 -10   0  490.15   19.66
   0 -10   0  436.26   17.81
   0  10   0  492.15   19.71
   0  11   0    3.17    2.30
   0 -11   0    1.03    2.14
   0 -12   0    0.82    2.12
   0 -12   0    0.98    1.90
   0 -13   0   -1.39    2.52
   0 -13   0   -2.16    3.43
   0  13   0   -0.77    2.81
   0 -14   0  229.90   14.99
   0 -14   0  214.50   13.50
   0  14   0  274.28   16.32
   0  15   0   -0.13    2.75
   0 -15   0   -0.28    3.37
   0 -15   0    0.82    2.38
   0 -16   0  114.60   14.96
   0 -16   0  100.43   10.00
   0  16   0  162.95   13.36
   0  17   0   -0.56    3.20
   0 -17   0   -0.79    2.71
   0 -17   0    0.21    2.49
   1  -2   0   24.32    1.85
  -1   2   0   25.44    1.47
  -1  -2   0   27.60    0.88
   1  -2   0   22.83    0.58
   1   2   0   26.30    0.84
  -1  -2   0   26.06    1.29
  -1  -3   0    1.02    0.43
  -1   3   0    5.15    0.90
   1  -3   0    1.18    0.77
   1   3   0    1.88    0.43
  -1  -3   0    2.79    0.74
   1  -3   0    0.83    0.47
   1  -4   0    2.82    1.15
  -1  -4   0    6.78    1.09
   1  -4   0    2.19    0.85
  -1  -4   0    5.00    0.76
  -1   4   0    3.58    1.19
   1   4   0    4.82    0.75
   1   5   0    8.55    1.52
  -1  -5   0    5.46    1.28
   1  -5   0    5.81    0.80
  -1   5   0    6.15    1.49
   1  -5   0    3.19    1.48
   1   6   0   11.13    1.52
  -1   6   0   14.23    2.09
   1  -6   0   12.11    1.26
  -1  -6   0   16.01    1.82
  -1  -7   0   27.20    2.72
   1   7   0   25.32    2.27
  -1   7   0   28.80    3.00
   1  -7   0   26.08    2.62
  -1  -8   0    8.42    3.10
  -1   8   0    7.08    3.67
   1   8   0   11.72    2.82
   1  -8   0   10.36    1.62
   1  -8   0    7.63    1.49
   1  -9   0   -0.11    1.76
   1  -9   0    2.34    2.01
   1   9   0    2.12    1.51
  -1   9   0    0.29    1.83
  -1  -9   0    0.95    1.57
  -1 -10   0   33.75    6.01
  -1 -10   0   48.01    4.82
   1 -10   0   43.29    3.54
   1  10   0   39.78    4.22
   1 -10   0   46.33    3.82
  -1  10   0   48.31    5.02
  -1  11   0   79.67    6.64
   1  11   0   76.34    5.91
   1 -11   0   72.69    7.26
  -1 -11   0   79.94    6.67
  -1 -11   0   68.10    5.95
   1 -11   0   63.58    4.99
  -1 -12   0    7.81    4.92
   1  12   0    8.57    3.27
   1 -12   0    7.42    2.67
  -1 -12   0    8.26    3.59
  -1  12   0   13.07    3.84
   1 -12   0    9.82    2.86
   1 -13   0   21.14    5.64
  -1 -13   0   30.76    4.71
  -1 -13   0   27.26    5.26
  -1  13   0   24.50    7.94
   1  13   0   26.88    7.11
   1 -13   0   21.29    6.33
  -1  14   0   17.80    5.09
   1 -14   0    0.08    3.56
   1 -14   0   13.14    3.87
   1  14   0   19.89    4.71
  -1 -14   0   19.59    4.85
  -1 -14   0   10.22    6.49
   1 -15   0   -0.38    5.47
  -1 -15   0   14.98    5.21
  -1  15   0   14.44    8.49
   1  15   0   18.64    7.38
  -1 -15   0   15.89    4.70
   1 -15   0   13.40    6.07
  -1  16   0   -0.05    3.92
   1 -16   0    3.02    2.79
  -1 -16   0    0.33    5.06
   1  16   0    1.96    3.40
   1 -16   0    0.33    2.57
  -1 -16   0    2.26    3.63
  -1  17   0    0.15    4.91
   1 -17   0    9.13    3.42
   1 -17   0    0.65    3.06
  -1 -17   0    4.51    6.56
   1  17   0    8.39    6.40
  -1 -17   0    0.71    4.09
   2   0   0    0.60    0.35
  -2   0   0    1.82    0.58
  -2   0   0    1.10    0.39
  -2  -1   0   19.11    0.51
  -2  -1   0   19.22    1.17
   2  -1   0   14.43    1.07
  -2   1   0   16.22    0.56
  -2   1   0   18.68    1.18
   2  -2   0   41.29    2.11
  -2   2   0   43.55    2.25
  -2  -2   0   43.43    2.05
  -2   2   0   40.24    0.54
  -2   2   0   41.98    0.57
  -2  -3   0   14.69    1.50
   2  -3   0   11.20    1.57
   2   3   0   12.17    0.43
   2  -3   0   12.08    0.22
  -2   3   0   12.90    1.68
   2  -4   0    1.72    0.35
   2   4   0    2.33    0.60
   2  -4   0    1.51    0.36
   2  -4   0    2.65    1.14
  -2  -4   0    0.57    1.08
  -2   4   0    2.77    1.21
   2  -5   0    3.26    0.69
   2  -5   0    5.01    0.52
  -2  -5   0    4.00    1.41
   2  -5   0    1.29    1.57
   2   5   0    3.62    0.69
  -2   5   0    4.54    1.58
  -2  -6   0  145.68    6.72
   2   6   0  137.53    4.80
  -2   6   0  145.92    6.77
   2  -6   0  152.13    4.91
   2  -6   0  139.81    4.03
   2  -7   0  256.39    7.57
   2  -7   0  262.12    8.55
  -2   7   0  263.05   11.24
  -2  -7   0  255.70   10.84
   2   7   0  262.61    8.65
   2  -8   0   98.61    4.81
  -2   8   0  113.89    6.94
   2  -8   0  114.44    4.50
  -2  -8   0  108.96    6.41
   2   8   0  117.04    6.19
   2  -9   0   17.36    1.86
  -2   9   0   13.54    5.17
   2   9   0   17.27    2.37
  -2  -9   0   18.18    3.08
   2  -9   0   22.19    2.88
  -2  10   0    4.83    2.79
  -2 -10   0    4.20    2.48
   2 -10   0    3.81    1.40
   2 -10   0    2.03    1.57
   2  10   0    6.33    1.93
   2  11   0   33.61    5.22
   2 -11   0   18.09    3.83
  -2 -11   0   31.59    4.41
   2 -11   0   26.59    4.34
  -2  11   0   27.07    4.93
  -2 -11   0   24.37    4.86
   2 -12   0    1.55    1.73
  -2  12   0    4.56    3.27
   2  12   0    1.43    2.44
   2 -12   0    4.24    1.90
  -2 -12   0    2.02    4.87
  -2 -12   0    4.25    2.92
   2 -13   0    0.83    2.31
  -2 -13   0   -0.55    2.31
  -2  13   0   -0.92    2.45
  -2 -13   0    0.36    3.35
   2  13   0    0.59    1.83
   2 -13   0    0.41    2.01
  -2 -14   0    2.49    2.67
  -2 -14   0    2.32    4.35
   2 -14   0   -0.85    1.76
   2 -14   0    0.74    1.67
   2  14   0    0.53    2.25
  -2  14   0   -0.34    2.99
   2 -15   0    0.06    1.44
  -2 -15   0    0.80    3.67
  -2 -15   0    2.51    2.64
   2  15   0   -1.30    2.09
  -2  15   0   -1.39    2.71
   2 -15   0    0.73    2.44
  -2 -16   0    1.16    3.50
  -2 -16   0    9.13    5.85
   2  16   0    1.57    2.89
   2 -16   0    1.12    2.26
   2 -16   0   -0.07    2.05
  -2  16   0    0.04    6.00
  -2  17   0   -0.21    3.17
   2  17   0   -0.66    2.24
  -2 -17   0    1.66    2.88
  -2 -17   0   -0.07    4.20
  -3   0   0    0.32    0.58
  -3   0   0    1.21    0.55
  -3   1   0    0.81    0.86
  -3  -1   0    1.99    0.82
  -3  -1   0    1.60    0.60
   3  -1   0    2.56    0.79
  -3   1   0    2.01    0.47
  -3   2   0   13.18    0.53
  -3   2   0   14.53    0.57
  -3   2   0   12.10    1.67
   3  -2   0   12.16    1.55
  -3  -2   0   15.58    1.61
  -3  -2   0   14.05    0.45
  -3  -3   0   36.97    2.62
   3  -3   0   37.68    2.77
  -3   3   0   40.34    2.93
  -3   4   0  260.79    9.76
  -3  -4   0  258.14    9.41
   3  -4   0  236.06    9.33
  -3   5   0   58.88    4.04
   3   5   0   54.27    1.81
  -3  -5   0   52.20    3.79
  -3   6   0    1.97    1.99
   3   6   0    5.22    1.01
   3  -6   0    4.88    0.49
  -3  -6   0    5.89    1.86
   3  -6   0    2.33    0.45
  -3  -7   0   14.86    2.59
   3   7   0   11.07    1.18
  -3   7   0   14.13    2.74
   3  -7   0    9.77    0.72
   3  -7   0   10.72    1.08
   3  -8   0   59.31    2.77
   3   8   0   57.45    2.92
   3  -8   0   52.20    2.12
  -3  -8   0   57.96    4.92
  -3   8   0   55.54    5.25
   3  -9   0    3.18    0.88
   3   9   0    4.46    1.34
  -3  -9   0    3.00    3.64
  -3   9   0    1.32    4.04
   3  -9   0    3.13    1.39
  -3  10   0    2.92    2.12
   3 -10   0   -0.57    0.80
   3 -10   0   -0.77    1.13
   3  10   0    0.05    1.76
  -3 -10   0   -0.94    1.93
  -3  11   0   13.00    4.22
   3 -11   0    9.33    2.48
   3 -11   0    8.80    1.87
  -3 -11   0   15.11    3.92
   3  11   0   12.44    2.48
  -3 -11   0   17.97    4.25
  -3 -12   0   15.77    4.92
   3 -12   0   12.86    2.18
   3  12   0   18.27    3.09
  -3 -12   0   19.69    4.49
  -3  12   0   17.82    4.87
   3 -12   0   10.94    3.34
   3 -13   0    7.11    2.15
  -3 -13   0    5.77    4.10
   3 -13   0    2.62    2.94
  -3 -13   0   10.72    4.33
   3  13   0    9.31    2.92
  -3  13   0    9.21    4.63
  -3  14   0   14.15    7.89
   3  14   0    9.27    3.49
   3 -14   0    8.74    2.22
  -3 -14   0   17.17    4.98
  -3 -14   0   16.04    5.31
   3 -14   0    7.97    3.60
   3 -15   0    1.52    1.69
  -3 -15   0    3.10    3.77
  -3 -15   0    7.29    3.59
  -3  15   0    0.00    3.95
   3 -15   0   -0.09    2.26
   3  15   0   -1.72    2.42
  -3 -16   0    3.69    4.58
   3  16   0    3.81    3.01
  -3  16   0    0.01    4.90
  -3 -16   0    1.08    4.71
  -3  17   0    0.12    3.25
  -3 -17   0   -0.52    2.87
   3  17   0    0.33    1.90
  -3 -17   0   -0.11    2.96
  -4   0   0    9.12    1.14
  -4   0   0    4.80    1.54
  -4  -1   0    7.92    1.31
  -4   1   0    6.75    1.35
  -4   1   0    6.35    0.84
  -4  -1   0    6.06    0.72
  -4   2   0    1.40    1.56
  -4  -2   0    1.40    1.00
  -4  -2   0    1.35    0.41
  -4   2   0    0.67    0.61
  -4   2   0   -0.17    0.39
  -4  -3   0 4592.65  162.18
  -4   3   0 4576.77  158.03
  -4   3   0 4801.40  131.64
  -4   3   0 4818.15  130.79
  -4  -4   0    7.88    1.87
  -4   4   0    5.50    2.03
  -4  -5   0 2941.21  102.24
  -4   5   0 2905.25  100.85
  -4  -6   0    2.18    2.06
  -4   6   0    5.93    2.25
  -4   7   0  365.61   15.73
  -4  -7   0  358.05   15.38
  -4  -8   0   -2.05    2.10
  -4   8   0   -0.69    2.24
  -4  -9   0   45.57    7.91
  -4   9   0   51.00    8.35
   4   9   0   59.02    3.73
  -4 -10   0   -1.08    1.46
   4  10   0    0.10    0.69
  -4  10   0    2.55    1.62
   4 -10   0   -0.51    0.41
   4 -10   0    0.43    0.44
  -4 -11   0  738.84   33.14
  -4  11   0  816.57   34.57
   4 -11   0  587.58   19.43
  -4 -11   0  756.74   34.96
   4  11   0  768.93   26.39
   4 -11   0  607.55   18.61
   4 -12   0    0.17    0.92
   4  12   0   -1.40    2.09
  -4 -12   0    1.39    2.71
  -4  12   0    5.01    4.18
  -4 -12   0    1.67    2.78
   4 -12   0    0.63    0.98
  -4 -13   0  175.37   14.16
  -4 -13   0  160.27   13.56
  -4  13   0  179.73   14.24
   4  13   0  159.96    9.11
  -4 -14   0   -1.28    4.03
  -4 -14   0   -1.02    2.78
   4 -14   0   -0.06    0.61
   4 -14   0   -0.09    1.00
  -4  14   0    0.43    2.88
   4  14   0   -0.11    1.47
  -4 -15   0    3.29    3.97
  -4 -15   0   -0.70    6.46
  -4  15   0   -0.07    4.35
   4  15   0    1.51    2.13
  -4 -16   0    0.57    3.80
  -4 -16   0    0.45    5.45
  -4  16   0    0.01    3.82
  -4 -17   0    1.40    6.33
  -4  17   0   -0.08    6.47
  -4 -17   0    0.18    4.13
  -5   0   0   -1.00    0.76
  -5   0   0    2.02    0.82
  -5   1   0   16.45    1.47
  -5  -1   0   18.85    2.00
  -5  -1   0   15.07    1.77
  -5   1   0   21.13    1.98
  -5  -2   0   64.02    3.91
  -5   2   0   61.25    2.29
  -5   2   0   64.42    2.45
  -5  -2   0   59.44    1.97
  -5   2   0   59.60    3.65
  -5   3   0   31.70    1.26
  -5   3   0   32.08    3.03
  -5  -3   0   29.70    0.96
  -5   3   0   30.82    1.20
  -5  -3   0   35.56    3.18
  -5   4   0    3.66    1.97
  -5  -4   0    3.31    1.97
  -5   4   0    4.26    0.34
  -5   4   0    3.89    0.24
  -5  -5   0   12.00    2.75
  -5   5   0   11.98    2.88
  -5   6   0   50.67    6.98
  -5  -6   0   51.94    7.00
  -5   7   0   53.28    5.57
  -5  -7   0   51.36    5.37
  -5   8   0  219.38   12.29
  -5  -8   0  233.50   12.75
  -5   9   0   37.18    8.11
  -5  -9   0   32.06    7.53
  -5  10   0   10.67    4.68
  -5 -10   0   15.36    4.35
  -5  11   0   -0.84    2.84
  -5 -11   0    0.37    2.66
  -5 -11   0    2.16    2.88
  -5 -12   0   57.98    8.35
  -5  12   0   79.13   12.24
  -5 -12   0   65.06    8.81
  -5 -13   0    0.74    3.77
  -5 -13   0    3.87    3.65
  -5  13   0   -1.17    3.78
  -5 -14   0   12.17    8.41
  -5 -14   0    0.28    5.71
  -5  14   0   12.70    5.66
  -5 -15   0   -0.77    6.10
  -5 -15   0   -0.55    3.95
  -5  15   0   -0.51    3.98
  -5 -16   0    1.50    4.54
  -5 -16   0    0.82    4.59
  -5  16   0   -0.07    4.52
  -6   0   0  827.42   26.85
  -6   0   0  824.25   25.55
  -6  -1   0  575.85   19.30
  -6   1   0  581.49   19.02
  -6  -1   0  587.62   17.04
  -6   1   0  600.06   18.11
  -6   2   0  230.51    9.22
  -6   2   0  240.06    8.30
  -6   2   0  225.33    6.98
  -6  -2   0  225.39    9.43
  -6  -2   0  227.35    6.42
  -6   3   0  222.01    6.29
  -6   3   0  223.81    9.63
  -6  -3   0  228.53    5.83
  -6  -3   0  215.49    9.71
  -6   3   0  228.60    6.32
  -6  -4   0  233.45   10.88
  -6   4   0  246.74   10.98
  -6   4   0  244.03    6.07
  -6   4   0  240.80    5.70
  -6   5   0   80.56    8.04
  -6  -5   0   78.25    6.06
  -6  -6   0   26.66    4.33
  -6   6   0   28.76    4.37
  -6   7   0   14.11    3.74
  -6  -7   0   10.03    3.69
  -6   8   0   85.48    7.97
  -6  -8   0   82.21    7.55
  -6  -9   0  111.86   12.43
  -6   9   0  108.20   12.46
  -6 -10   0  108.47   10.37
  -6 -10   0  107.59   10.47
  -6  10   0  127.67   10.32
  -6  11   0   67.86    8.81
  -6 -11   0   67.85    9.07
  -6 -11   0   81.24    9.16
  -6  12   0    3.97    7.20
  -6 -12   0    5.94    7.21
  -6 -12   0    7.25    4.93
  -6 -13   0   26.23    7.34
  -6 -13   0   29.25    7.49
  -6  13   0   22.70    7.22
  -6  14   0   44.37    9.08
  -6 -14   0   51.46    9.14
  -6 -14   0   41.78    9.97
  -6 -15   0    0.43    4.09
  -6 -15   0    0.81    6.39
  -6  15   0    0.63    4.46
  -6 -16   0    1.03    5.54
  -6  16   0    1.72    5.56
  -6 -16   0    2.98    5.73
  -7   0   0   -0.12    1.08
  -7   0   0   -1.34    1.17
  -7   1   0   26.26    2.42
  -7   1   0   23.32    2.31
  -7   1   0   27.73    2.80
  -7  -1   0   27.17    4.09
  -7  -1   0   21.20    2.84
  -7  -2   0    5.66    1.60
  -7   2   0    6.01    1.23
  -7  -2   0    5.50    2.13
  -7   2   0    4.59    1.29
  -7   2   0    4.38    2.01
  -7   3   0   52.74    2.48
  -7   3   0   49.38    2.52
  -7  -3   0   51.73    2.48
  -7   3   0   48.18    4.45
  -7  -3   0   50.41    6.50
  -7  -4   0    2.88    2.65
  -7   4   0    0.76    0.53
  -7   4   0    0.26    0.50
  -7   4   0   -0.27    1.74
  -7  -5   0   -0.25    1.53
  -7   5   0   -2.22    1.52
  -7   5   0    0.02    0.25
  -7   6   0    3.23    2.79
  -7  -6   0    3.98    2.89
  -7  -7   0   38.48    5.49
  -7   7   0   30.21    5.32
  -7  -8   0   21.25    5.13
  -7   8   0   23.36    7.83
  -7   9   0   43.81    6.69
  -7  -9   0   42.34    6.83
  -7  10   0    4.90    4.18
  -7 -10   0    2.11    4.25
  -7 -10   0    6.42    4.20
  -7  11   0    3.61    4.61
  -7 -11   0    8.88    4.84
  -7 -11   0    1.91    4.61
  -7 -12   0    1.28    3.01
  -7 -12   0   -0.48    2.92
  -7  12   0   -0.99    2.91
  -7 -13   0    1.66    4.46
  -7 -13   0   -0.85    4.48
  -7  13   0    3.65    4.44
  -7  14   0    3.57    5.70
  -7 -14   0    1.37    5.73
  -7 -14   0    7.62    5.67
  -7 -15   0   84.95   19.03
  -7  15   0   86.83   12.84
  -7 -15   0   78.49   13.06
  -7  16   0   -0.37    4.87
  -7 -16   0   -0.94    5.16
  -7 -16   0   -1.19    5.14
  -8   0   0 2549.33   88.86
  -8   0   0 2554.29   86.57
  -8   0   0 2658.19   91.32
  -8  -1   0   -0.85    1.02
  -8  -1   0   -1.80    1.41
  -8   1   0    1.37    1.35
  -8   1   0   -0.79    1.64
  -8   1   0    0.34    1.18
  -8   2   0  404.91   13.55
  -8   2   0  412.88   16.51
  -8  -2   0  431.52   13.20
  -8  -2   0  409.78   16.88
  -8   2   0  403.53   14.01
  -8   3   0    3.34    1.77
  -8  -3   0    4.41    2.32
  -8   3   0    2.77    1.21
  -8  -3   0    3.08    1.25
  -8   3   0    1.54    2.30
  -8   4   0   20.36    2.17
  -8   4   0   20.49    1.58
  -8   4   0   23.60    3.85
  -8  -4   0   20.03    3.96
  -8   5   0    2.47    0.56
  -8  -5   0    1.62    2.89
  -8   5   0    2.69    0.54
  -8   5   0   -0.90    2.67
  -8   6   0  170.65   10.68
  -8  -6   0  164.02   11.10
  -8   7   0   13.77    6.32
  -8  -7   0    9.80    4.54
  -8  -8   0  403.67   25.85
  -8   8   0  373.05   20.05
  -8  -9   0    1.55    3.58
  -8   9   0   -0.01    3.41
  -8  -9   0    2.41    3.54
  -8 -10   0   26.46    7.05
  -8 -10   0   28.74    7.05
  -8  10   0   23.43    6.56
  -8 -11   0    3.94    4.04
  -8  11   0   -1.24    5.91
  -8 -11   0   -0.56    4.09
  -8  12   0   -2.38    3.16
  -8 -12   0    3.45    5.07
  -8 -12   0    0.85    3.37
  -8  13   0    5.88    5.26
  -8 -13   0    4.59    5.49
  -8 -13   0   -0.09    5.47
  -8 -14   0  144.76   22.16
  -8 -14   0  132.69   16.18
  -8  14   0  124.09   14.96
  -8  15   0   -0.57    4.73
  -8 -15   0   -0.22    5.04
  -8 -15   0   -2.95    7.87
  -9   0   0    0.74    1.35
  -9   0   0   -2.08    2.31
  -9   0   0    1.42    1.64
  -9   1   0   19.23    3.05
  -9  -1   0   21.20    3.34
  -9   1   0   15.32    2.78
  -9  -1   0   15.64    3.52
  -9   1   0   17.24    2.69
  -9  -1   0   15.45    3.61
  -9  -2   0    2.65    1.37
  -9   2   0   -0.76    1.34
  -9   2   0    0.35    2.00
  -9  -2   0   -1.51    1.14
  -9   2   0    0.11    1.44
  -9   3   0    6.92    2.87
  -9   3   0    6.81    2.42
  -9  -3   0    5.91    1.26
  -9   3   0    1.00    2.41
  -9  -3   0    6.39    2.98
  -9  -4   0   -0.21    0.37
  -9   4   0    0.25    0.69
  -9   4   0    0.14    0.68
  -9  -4   0    1.30    1.68
  -9   4   0   -0.42    1.66
  -9  -5   0   -3.02    2.27
  -9   5   0    0.45    0.85
  -9   5   0   -0.41    0.58
  -9   5   0    0.74    3.29
  -9  -6   0   24.27    5.47
  -9   6   0   24.18    7.46
  -9  -7   0   65.72    8.16
  -9  -7   0   63.23    8.46
  -9   7   0   76.93    8.08
  -9  -8   0   13.86    5.13
  -9  -8   0    7.30    5.31
  -9   8   0    8.23    4.76
  -9  -9   0   18.88    6.26
  -9   9   0   17.65    6.00
  -9  -9   0   15.31    6.29
  -9 -10   0   10.85    6.83
  -9  10   0   26.93    6.58
  -9 -10   0   13.27    6.64
  -9  11   0   73.20   10.77
  -9 -11   0   77.45   16.38
  -9 -11   0   78.97   16.16
  -9 -12   0   33.28    9.09
  -9  12   0   32.64    8.73
  -9 -12   0   23.18    8.98
  -9 -13   0   36.78    9.82
  -9  13   0   43.10    9.73
  -9 -13   0   33.77   10.25
  -9  14   0   20.92   14.42
  -9 -14   0   35.22    9.97
 -10   0   0   24.61    5.73
 -10   0   0   24.89    4.95
 -10   0   0   27.48    3.68
 -10  -1   0   40.78    4.98
 -10   1   0   40.68    5.75
 -10   1   0   34.89    4.33
 -10  -1   0   39.36    3.74
 -10  -1   0   38.07    4.78
 -10   1   0   37.00    4.18
 -10  -2   0  171.00    7.51
 -10   2   0  173.76    9.95
 -10  -2   0  170.60   10.35
 -10   2   0  164.60    8.11
 -10  -2   0  159.44   10.50
 -10   2   0  168.89    8.37
 -10  -3   0  389.65   14.48
 -10   3   0  374.91   14.40
 -10   3   0  375.96   14.28
 -10   3   0  392.31   18.28
 -10  -3   0  383.95   21.89
 -10  -3   0  363.75   18.66
 -10   4   0  472.35   16.44
 -10   4   0  520.61   23.47
 -10   4   0  503.50   18.28
 -10  -4   0  513.32   27.33
 -10  -4   0  457.76   13.86
 -10  -4   0  510.76   24.12
 -10   5   0  326.39   10.86
 -10  -5   0  364.19   19.56
 -10   5   0  377.56   18.88
 -10   5   0  312.79   10.71
 -10  -5   0  366.89   19.75
 -10  -6   0  372.79   21.36
 -10   6   0  378.79   20.12
 -10  -6   0  356.39   21.20
 -10  -7   0  260.99   17.67
 -10   7   0  266.88   17.05
 -10  -7   0  276.09   18.02
 -10  -8   0   80.81   10.13
 -10   8   0   76.42    9.59
 -10  -8   0   75.63   10.25
 -10  -9   0   15.48    6.40
 -10  -9   0   10.34    6.43
 -10   9   0   11.14    5.80
 -10 -10   0   27.00   13.23
 -10 -10   0   33.96   13.02
 -10  10   0   38.47    8.11
 -10 -11   0  116.39   14.84
 -10  11   0  129.92   14.34
 -10 -11   0  136.39   15.18
 -10  12   0   70.11   11.64
 -10 -12   0   55.85   11.98
 -10 -12   0   62.86   12.59
 -10 -13   0   85.39   14.80
 -10 -13   0   89.42   15.23
 -10  13   0  103.20   14.14
 -10 -14   0    0.51    8.42
 -10  14   0   -0.49    7.71
 -10 -14   0   36.47   12.04
 -11   0   0   -0.48    2.01
 -11   0   0   -2.09    3.26
 -11   0   0   -0.80    2.25
 -11   1   0   -2.34    1.91
 -11  -1   0   -3.45    2.22
 -11   1   0    3.71    2.71
 -11  -1   0   -1.18    2.37
 -11  -1   0    2.45    2.05
 -11   1   0    0.08    1.75
 -11  -2   0    0.80    2.94
 -11   2   0   -0.20    4.31
 -11  -2   0    4.42    4.84
 -11   2   0    6.86    3.37
 -11   2   0    4.70    2.28
 -11  -2   0    1.18    3.13
 -11   3   0    0.96    1.90
 -11   3   0    2.73    1.89
 -11  -3   0    2.07    1.48
 -11  -3   0    0.59    3.31
 -11   3   0    5.61    2.94
 -11  -3   0    6.35    3.26
 -11  -4   0  107.59    9.57
 -11  -4   0   80.79    3.84
 -11   4   0  103.33    7.14
 -11  -4   0  105.32    9.73
 -11   4   0   96.45    5.52
 -11   4   0   99.89    8.68
 -11  -5   0    8.15    5.18
 -11  -5   0    9.53    5.26
 -11   5   0    9.65    4.82
 -11   5   0   12.96    1.97
 -11   5   0   14.09    1.91
 -11  -6   0   23.72    6.57
 -11  -6   0   24.49    6.70
 -11   6   0   29.14    6.33
 -11  -7   0    3.50    5.31
 -11   7   0    4.44    4.81
 -11  -7   0   12.96    5.11
 -11   8   0    7.44    8.10
 -11  -8   0    0.04    5.93
 -11  -8   0   19.41    6.01
 -11   9   0   -1.47    3.35
 -11  -9   0    2.86    5.65
 -11  -9   0   -0.03    5.91
 -11 -10   0   -0.02    4.57
 -11  10   0   -1.54    3.98
 -11 -10   0   -0.08    4.33
 -11 -11   0   11.14    6.53
 -11  11   0    3.73    5.66
 -11 -11   0   -2.29    6.22
 -11 -12   0   35.94   11.75
 -11  12   0   44.21   10.76
 -11 -12   0   62.14   11.51
 -11 -13   0   -2.26   10.39
 -11 -13   0   -0.23    6.59
 -11  13   0   13.87    9.48
 -12   0   0    6.99    4.94
 -12   0   0    4.67    3.15
 -12   0   0    0.90    4.24
 -12  -1   0    2.36    3.43
 -12   1   0    9.02    3.10
 -12   1   0    4.18    3.05
 -12   1   0    5.34    3.04
 -12  -1   0    0.84    2.59
 -12  -1   0    1.48    3.45
 -12  -2   0    1.32    2.00
 -12   2   0    0.17    2.32
 -12   2   0    2.96    2.38
 -12  -2   0    3.78    4.91
 -12   2   0    1.28    2.90
 -12  -2   0    5.24    3.23
 -12   3   0  107.07    9.38
 -12  -3   0  103.98    7.55
 -12  -3   0  122.92   10.42
 -12   3   0  110.61    7.22
 -12   3   0  110.61    7.19
 -12  -3   0  121.50   10.52
 -12  -4   0    8.70    5.34
 -12   4   0   17.56    4.84
 -12  -4   0   11.99    5.19
 -12   4   0   11.31    2.69
 -12   4   0   10.58    2.70
 -12  -5   0   52.78    8.04
 -12  -5   0   35.30   11.30
 -12   5   0   38.56    3.40
 -12   5   0   50.75    7.28
 -12   5   0   36.09    4.52
 -12   6   0   -0.02    0.83
 -12   6   0   -2.42    2.99
 -12   6   0    0.44    0.90
 -12  -6   0    1.57    3.29
 -12  -6   0    9.89    4.97
 -12  -7   0   -0.01    9.65
 -12  -7   0   12.33    6.13
 -12   7   0   10.66    5.58
 -12  -8   0   -0.00    3.70
 -12  -8   0   -2.34    3.61
 -12   8   0    2.62    3.31
 -12   9   0    6.54    5.06
 -12  -9   0    0.01    5.67
 -12  -9   0    2.16    5.45
 -12  10   0   -2.03    3.91
 -12 -10   0    0.02    4.33
 -12 -10   0    1.48    4.17
 -12 -11   0   58.39   11.00
 -12  11   0   61.96   10.56
 -12 -11   0   -0.03   11.96
 -12 -12   0    0.64    9.66
 -12 -12   0   -2.33    6.01
 -12  12   0   -2.93    8.61
 -13   0   0    2.84    2.21
 -13   0   0   -1.02    1.94
 -13   0   0   -2.88    3.25
 -13  -1   0    5.11    3.45
 -13  -1   0   -0.99    3.46
 -13  -1   0   -1.62    2.56
 -13   1   0    2.71    3.14
 -13   1   0    0.94    4.51
 -13   1   0    7.27    2.95
 -13  -2   0   -1.22    3.55
 -13  -2   0    1.32    2.38
 -13   2   0    1.53    2.63
 -13   2   0   -0.13    4.96
 -13   2   0    2.02    2.66
 -13  -2   0    7.50    3.58
 -13  -3   0   21.15    3.13
 -13  -3   0   31.22    6.65
 -13   3   0   20.20    4.18
 -13   3   0   28.73    6.00
 -13   3   0   34.31    4.49
 -13  -3   0   40.68    6.78
 -13   4   0   -0.46    1.32
 -13  -4   0   -0.20    2.66
 -13   4   0    0.62    1.99
 -13  -4   0    0.27    2.71
 -13   4   0    0.26    2.48
 -13  -5   0    6.26    4.51
 -13  -5   0    3.78    4.79
 -13   5   0    2.25    1.64
 -13   5   0    7.05    4.14
 -13   5   0    1.37    1.63
 -13  -6   0    0.05    4.92
 -13   6   0   -5.11    4.47
 -13  -6   0   -2.72    4.77
 -13   7   0    6.32    5.11
 -13  -7   0   -0.01    5.86
 -13  -7   0    5.38    5.54
 -13   8   0   23.02    7.58
 -13  -8   0   29.07    8.09
 -13  -8   0   -0.03    8.38
 -13  -9   0    0.01    9.32
 -13  -9   0   26.68    8.81
 -13   9   0   30.66    8.36
 -13 -10   0   -0.10    5.18
 -13 -10   0   -1.18    4.99
 -13  11   0   -2.65    5.19
 -13 -11   0    0.01    8.97
 -13 -11   0    2.52    8.56
 -14   0   0  597.47   34.41
 -14   0   0  572.44   28.45
 -14   0   0  547.43   28.80
 -14  -1   0  405.38   24.49
 -14   1   0  418.04   22.73
 -14   1   0  425.49   22.76
 -14  -1   0  461.71   29.65
 -14   1   0  428.00   23.61
 -14  -1   0  446.42   25.17
 -14  -2   0  110.02    8.51
 -14   2   0  136.71   11.81
 -14   2   0  130.24   10.48
 -14  -2   0  136.05   12.45
 -14   2   0  133.65   10.34
 -14  -2   0  152.42   12.77
 -14  -3   0   55.74    8.56
 -14  -3   0   37.70    4.20
 -14   3   0   56.17    8.24
 -14   3   0   42.70    8.07
 -14  -3   0   61.09    8.91
 -14   3   0   44.86    5.76
 -14   4   0   18.48    3.68
 -14  -4   0   -0.24   10.78
 -14  -4   0   33.95    7.42
 -14   4   0   14.90    9.85
 -14   4   0   19.37    3.73
 -14  -5   0    3.23    5.55
 -14  -5   0   -0.04    5.27
 -14   5   0   11.44    7.18
 -14   6   0   24.31   10.41
 -14  -6   0   -0.02    7.95
 -14  -6   0   26.72    7.63
 -14  -7   0   97.19   14.34
 -14  -7   0  103.22   14.03
 -14  -8   0  127.47   23.20
 -14   8   0  135.06   21.38
 -14  -8   0  145.17   17.28
 -14  -9   0  115.56   23.50
 -14  -9   0  131.14   25.00
 -14   9   0  130.11   15.80
 -15   0   0    3.96    2.98
 -15   0   0   -1.50    2.53
 -15   0   0   -0.88    3.08
 -15  -1   0   42.37    7.60
 -15  -1   0   27.72    5.30
 -15   1   0   28.57    9.21
 -15   1   0   33.37    6.77
 -15   1   0   23.51    6.70
 -15  -1   0   32.43   10.73
 -15  -2   0    5.82    3.03
 -15  -2   0   16.68    5.92
 -15   2   0    8.11    3.99
 -15   2   0   10.39    7.43
 -15   2   0   13.67    6.26
 -15  -2   0   -0.06    5.67
 -15   3   0    2.00    3.15
 -15  -3   0    3.23    5.31
 -15   3   0    6.64    3.15
 -15   3   0    6.05    4.72
 -15  -3   0   -0.05    5.09
 -15  -4   0    6.11    8.71
 -15   4   0    6.49    5.00
 -15  -4   0    0.24    5.34
 -15  -5   0    0.44    4.39
 -15   5   0    0.89    4.04
 -15  -6   0   -0.11    5.91
 -15   6   0    7.12    5.56
 -15  -7   0   -0.39    8.28
 -15   7   0   -0.22    4.58
 -15  -7   0    3.16    5.16
 -16   0   0   11.83    5.67
 -16   0   0   16.25    8.10
 -16   0   0    7.02    4.58
 -16  -1   0   -1.56    3.60
 -16   1   0   -1.18    3.13
 -16   1   0    2.33    4.68
 -16  -1   0    1.85    5.66
 -16   1   0   -0.94    3.03
 -16  -2   0    1.52    4.74
 -16   2   0    3.69    3.19
 -16   2   0    2.30    3.35
 -16  -2   0    0.14    4.36
 -16   2   0   -1.45    3.79
 -16   3   0    5.12    4.61
 -16  -3   0    0.73    5.44
 -16  -3   0    0.09    7.68
 -16  -4   0   -0.34    6.89
 -16  -4   0   16.19    7.41
 -16   4   0   14.83    9.39
   0   1  -1    1.95    0.87
   0  -1   1    3.28    0.58
   0  -1  -1    2.89    0.58
   0   1   1    1.94    0.59
   0  -2   1  755.30   18.80
   0  -2  -1  760.57   19.40
   0   2  -1  758.76   18.72
   0   2   1  732.34   18.54
   0  -2  -1  747.42   18.90
   0   3   1   60.63    2.64
   0  -3  -1   62.34    2.66
   0   3   1   60.34    2.42
   0   3  -1   61.77    2.89
   0  -3   1   60.81    2.42
   0  -3  -1   61.47    2.47
   0  -4   1  164.76    5.26
   0  -4  -1  155.18    5.25
   0   4   1  161.79    5.29
   0  -4  -1  161.38    5.66
   0   4   1  171.37    6.56
   0   4  -1  171.10    6.01
   0  -5  -1   28.47    2.26
   0  -5  -1   26.69    1.99
   0   5   1   26.83    2.10
   0  -5   1   28.65    2.59
   0   5  -1   23.63    1.88
   0  -6   1  634.11   19.27
   0   6   1  619.89   21.38
   0  -6  -1  627.44   20.82
   0   6  -1  648.06   19.70
   0  -6  -1  615.18   20.96
   0  -7   1  115.34    5.12
   0   7  -1  111.44    7.13
   0   7   1  117.21    5.65
   0   7  -1  110.60    5.20
   0  -7  -1  116.58    5.37
   0  -7  -1  117.24    6.12
   0  -8  -1 1080.87   39.65
   0   8  -1 1078.99   38.39
   0   8  -1 1085.48   35.54
   0  -8   1 1081.02   35.56
   0   8   1 1054.60   36.22
   0  -8  -1 1064.42   35.80
   0  -9  -1   27.02    3.79
   0   9   1   30.03    3.46
   0  -9  -1   28.34    3.12
   0   9  -1   24.72    3.59
   0  -9   1   23.61    3.00
   0  -9  -1   23.00    3.03
   0  10  -1   55.09    5.07
   0 -10  -1   51.96    6.01
   0 -10  -1   47.39    4.31
   0  10   1   58.18    6.90
   0 -10  -1   50.20    5.20
   0 -10   1   47.39    4.45
   0 -11  -1   50.40    4.91
   0  11  -1   56.43    7.91
   0 -11  -1   44.68    5.86
   0 -11  -1   50.15    4.84
   0 -11   1   45.00    4.66
   0  11   1   53.29    7.38
   0 -12  -1   32.37    4.61
   0 -12   1   38.06    6.56
   0  12  -1   42.42    5.51
   0  12   1   36.80    5.15
   0 -12  -1   29.07    4.49
   0 -13  -1    8.61    3.17
   0  13   1   13.97    3.91
   0 -13  -1    4.88    3.43
   0 -13   1    7.30    3.28
   0  13  -1    3.53    3.94
   0 -14   1  226.07   15.91
   0  14  -1  273.27   20.30
   0 -14  -1  212.21   13.51
   0 -14  -1  211.90   14.08
   0 -14   1  229.42   13.81
   0  14   1  249.43   15.17
   0  15   1   22.83    5.19
   0 -15   1    1.87    4.51
   0 -15   1   14.24    7.51
   0  15  -1   16.61    5.52
   0 -15  -1   17.27    4.82
   0  16  -1  426.25   29.96
   0 -16   1  306.56   21.25
   0 -16  -1  276.66   17.83
   0 -16  -1  328.49   24.81
   0  16   1  393.04   22.01
   0 -16   1  241.08   18.35
   0 -17   1    8.95    4.56
   0 -17  -1    0.68    4.25
   0 -17  -1    8.85    4.59
   0  17  -1   12.96    5.83
   0  17   1   17.10    7.49
   0 -17   1   10.01    5.05
  -1   0  -1  288.26    7.18
   1   0  -1  294.22    7.08
   1   0   1  286.46    7.14
  -1   0   1  281.59    6.89
   1  -1  -1  252.85    6.71
   1   1   1  249.84    6.62
  -1  -1   1  247.70    6.37
   1  -1  -1  249.46    5.93
  -1   1  -1  256.79    6.20
  -1   1   1  248.86    6.04
  -1  -1  -1  248.57    6.66
   1  -1   1  249.43    6.19
   1   1  -1  242.32    6.37
   1  -2  -1  169.40    4.37
  -1  -2   1  168.09    4.97
   1   2   1  173.15    5.19
   1  -2  -1  169.99    5.31
  -1   2  -1  168.99    4.35
  -1   2   1  171.06    4.75
   1   2  -1  162.43    5.56
   1  -2   1  170.60    4.46
  -1  -2  -1  171.74    5.30
  -1   2   1  170.19    5.18
  -1   3  -1   54.75    2.00
   1  -3  -1   54.84    2.00
   1  -3  -1   57.16    2.86
   1   3   1   54.80    3.40
  -1  -3   1   55.88    2.55
   1   3  -1   54.43    2.51
  -1  -3  -1   52.98    2.65
  -1   3   1   56.08    2.72
  -1   3   1   61.13    2.51
   1  -3   1   54.85    2.51
  -1  -3  -1   57.94    2.32
   1  -4  -1    7.22    0.92
   1   4   1    7.74    1.38
   1  -4  -1    9.59    1.50
   1   4   1    8.02    1.06
  -1  -4   1   10.93    1.95
  -1   4  -1    6.42    0.91
  -1  -4  -1    9.11    1.34
  -1   4   1    6.41    0.89
  -1   4   1    6.61    1.39
   1   4  -1    8.11    1.34
   1  -4   1    7.98    0.91
  -1  -4  -1    8.40    1.64
   1   5   1  158.19    5.45
  -1  -5   1  167.76    6.22
   1  -5  -1  153.44    6.59
   1  -5  -1  168.27    5.21
  -1   5  -1  159.20    5.05
  -1   5   1  153.60    6.30
   1  -5   1  154.02    5.54
  -1   5   1  154.29    5.05
  -1  -5  -1  161.78    6.57
   1   5  -1  157.68    5.98
  -1  -5  -1  154.93    6.15
   1   6   1  115.58    4.92
   1  -6  -1  110.58    5.85
  -1   6  -1  118.56    4.50
   1  -6  -1  120.81    4.53
  -1  -6   1  118.34    5.36
  -1   6  -1  118.20    5.75
   1   6  -1  118.32    5.28
  -1  -6  -1  116.95    5.20
  -1  -6  -1  117.48    6.74
   1  -6   1  117.90    4.40
  -1   6   1  123.80    7.09
  -1   7  -1   47.40    5.23
  -1  -7   1   47.38    3.48
   1  -7  -1   37.84    3.84
   1  -7  -1   42.83    2.66
   1   7   1   41.51    3.05
  -1   7  -1   46.15    2.69
  -1  -7  -1   43.74    3.27
   1   7  -1   47.50    3.48
   1  -7   1   46.35    3.46
   1   7  -1   42.82    4.04
  -1   7   1   41.15    5.00
  -1  -7  -1   42.79    3.48
  -1  -8   1  242.96   10.21
  -1   8  -1  240.05    9.00
   1   8   1  235.80    9.52
   1  -8  -1  245.72   10.19
   1  -8  -1  232.47   11.47
  -1   8  -1  243.19   10.93
   1  -8   1  228.87    8.60
  -1  -8  -1  227.53   10.18
  -1  -8  -1  232.52   11.96
  -1   8   1  221.73   12.08
   1   8  -1  235.03   11.37
   1  -9  -1   16.04    2.23
   1  -9  -1   17.44    3.41
   1   9   1   19.59    2.73
   1  -9  -1   17.85    3.59
  -1  -9   1   15.94    2.89
  -1   9  -1   16.75    3.52
   1  -9   1   14.49    2.27
  -1  -9  -1   14.45    2.87
  -1  -9  -1   18.45    4.35
  -1  -9  -1   23.17    3.09
   1   9  -1   14.79    2.86
  -1   9   1   16.50    3.29
   1 -10  -1   45.06    5.41
   1 -10  -1   38.78    3.67
   1 -10  -1   44.85    5.17
   1  10   1   48.68    4.27
  -1 -10   1   40.31    4.59
  -1  10  -1   51.40    5.31
   1  10  -1   41.98    4.39
  -1  10   1   48.64    4.97
  -1 -10  -1   45.45    4.70
  -1 -10  -1   40.73    4.51
   1 -10   1   42.82    3.82
  -1 -10  -1   49.83    4.83
  -1 -11   1   37.76    6.56
   1  11   1   40.16    4.61
   1 -11  -1   42.27    5.72
   1 -11  -1   43.32    4.17
  -1  11  -1   40.68    5.74
   1 -11  -1   39.10    3.86
  -1  11   1   43.26    5.41
   1 -11   1   43.18    5.57
   1  11  -1   38.89    4.74
  -1 -11  -1   39.85    4.98
  -1 -11  -1   42.14    4.88
  -1 -12   1    4.94    2.89
   1 -12  -1    4.32    2.43
  -1  12  -1    9.91    3.53
   1 -12  -1    5.74    2.30
   1  12   1    3.59    4.19
   1  12  -1    3.86    4.49
  -1  12   1    6.26    3.27
  -1 -12  -1    3.95    3.03
   1 -12   1    4.63    2.40
  -1 -12  -1    1.50    3.09
  -1 -13   1   13.51    3.57
   1 -13  -1    7.77    2.94
   1 -13  -1    8.13    3.20
   1  13   1   15.18    3.58
  -1  13  -1   11.15    6.35
  -1  13   1    4.12    6.12
   1 -13   1    3.45    2.89
  -1 -13  -1    6.38    3.60
   1  13  -1    6.98    3.87
  -1 -13  -1    2.41    5.58
   1 -14  -1   -0.10    3.66
  -1 -14   1   -0.14    4.71
   1  14   1    6.21    3.09
  -1 -14   1    0.53    3.59
  -1  14  -1    5.15    3.72
   1 -14  -1    1.01    4.08
  -1 -14  -1   -1.09    3.19
  -1 -14  -1    5.96    4.69
   1  14  -1    0.32    3.20
  -1  14   1    6.11    3.48
   1 -14   1    0.45    2.54
   1 -14   1    3.19    4.38
  -1  15  -1   34.63    6.77
   1  15   1   22.68    5.61
  -1 -15   1   22.78    5.82
   1 -15  -1   24.56    5.16
  -1 -15   1   24.92    6.51
  -1 -15  -1   26.29    5.74
   1  15  -1   33.26    8.78
  -1  15   1   22.99    6.23
   1 -15   1   18.07    5.25
   1 -15   1   15.85    4.75
  -1 -15  -1   32.19    6.14
  -1  16  -1   12.47    4.91
   1  16   1    3.18    3.99
   1 -16  -1    0.55    3.05
  -1 -16   1    5.16    4.68
   1 -16  -1    2.89    5.09
  -1 -16   1    0.05    4.01
  -1  16   1    0.10    6.61
  -1 -16  -1    6.43    4.25
   1 -16   1    6.06    3.58
   1  16  -1    7.19    4.17
  -1 -16  -1    0.80    4.11
   1 -16   1    5.18    3.23
  -1 -17   1   -0.04    3.32
  -1 -17   1    1.66    5.70
   1  17   1    2.86    3.13
   1 -17  -1   -0.70    2.42
   1 -17  -1    0.02    2.61
  -1  17  -1   -0.04    4.18
  -1  17   1    0.02    3.60
   1 -17   1    2.34    2.60
   1  17  -1   -0.55    3.57
  -1 -17  -1    3.06    3.44
  -1 -17  -1    0.46    3.28
   1 -17   1    2.83    2.80
   2   0   1  259.80    7.15
   2   0  -1  266.10    6.95
  -2   0  -1  263.13    7.17
  -2   0   1  259.01    6.79
   2   0  -1  275.75    7.69
   2   1   1  110.78    3.88
  -2  -1   1  112.58    3.66
   2  -1  -1  105.45    3.71
   2  -1  -1  110.82    3.07
  -2   1  -1  109.15    3.24
  -2   1   1  111.36    3.06
  -2  -1  -1  104.76    3.72
   2   1  -1  109.25    3.65
   2  -1   1  110.14    3.17
  -2   1   1  106.09    3.61
  -2  -2   1   72.46    2.97
  -2   2  -1   74.87    2.27
   2  -2  -1   69.86    2.08
   2  -2  -1   78.80    3.45
   2   2   1   75.82    4.14
  -2   2   1   74.83    3.17
  -2  -2  -1   67.12    3.05
   2   2  -1   77.63    3.89
  -2   2   1   70.77    2.11
   2  -2   1   71.12    2.74
   2  -3  -1  150.19    5.76
  -2  -3   1  154.69    5.57
   2   3   1  147.83    5.76
  -2   3  -1  153.22    3.98
   2  -3  -1  158.32    4.33
  -2   3   1  158.73    3.95
   2  -3   1  152.39    4.11
  -2  -3  -1  154.63    5.74
   2   3  -1  152.95    5.46
  -2   3   1  153.91    5.79
  -2  -4   1  157.55    7.20
   2  -4  -1  155.10    4.43
  -2   4  -1  143.27    4.01
   2  -4  -1  142.58    6.09
   2  -4   1  150.05    4.14
  -2  -4  -1  152.06    4.61
  -2   4   1  151.87    6.07
   2   4  -1  151.84    5.79
  -2   4   1  147.50    3.89
  -2  -4  -1  154.30    6.24
   2  -5  -1   26.46    1.36
   2  -5  -1   28.87    3.96
  -2  -5   1   30.27    2.57
  -2   5  -1   26.72    1.43
   2   5  -1   29.13    3.51
   2  -5   1   26.29    1.41
  -2   5   1   29.08    1.42
  -2   5   1   25.98    2.59
  -2  -5  -1   25.95    2.63
  -2  -5  -1   26.92    1.74
  -2  -6   1    9.55    1.97
   2  -6  -1   10.34    2.24
  -2   6  -1   11.09    2.17
  -2   6  -1    9.65    1.07
   2  -6  -1    8.03    0.95
  -2  -6  -1    7.24    2.01
  -2  -6  -1   10.40    2.14
   2  -6   1    6.42    1.47
  -2   6   1    9.03    2.13
   2   6  -1    7.88    1.96
   2  -7  -1   41.33    2.18
   2  -7  -1   42.23    4.35
  -2   7  -1   47.79    4.23
   2   7   1   39.93    2.67
  -2   7  -1   45.60    2.44
  -2  -7   1   44.76    3.74
  -2   7   1   45.46    3.92
   2   7  -1   43.26    2.73
   2   7  -1   43.05    3.61
   2  -7   1   40.94    2.25
  -2  -7  -1   41.74    3.86
  -2  -7  -1   45.19    2.95
   2  -8  -1   90.88    4.84
  -2   8  -1   80.74    3.89
   2   8   1   88.27    5.65
  -2  -8   1   89.04    5.75
   2  -8  -1   78.72    3.73
   2  -8  -1   86.51    6.43
  -2   8  -1   85.06    6.43
   2   8  -1   89.17    4.70
  -2  -8  -1   89.90    5.01
  -2  -8  -1   93.67    6.00
   2  -8   1   95.54    4.05
  -2   8   1   90.52    5.95
  -2   9  -1  106.77    7.67
   2  -9  -1   89.20    4.53
   2   9   1  102.02    5.47
   2  -9  -1  104.28    4.88
   2  -9  -1   98.38    7.71
  -2  -9   1  103.85    8.65
  -2   9   1  102.79    7.11
   2  -9   1  101.10    4.67
  -2  -9  -1  103.49    6.03
  -2  -9  -1  103.07    7.18
   2   9  -1  108.17    5.69
  -2  -9  -1  108.53    7.21
   2  10   1   62.85    4.47
  -2 -10   1   53.77    5.40
  -2  10  -1   49.99    5.95
   2 -10  -1   51.95    3.71
   2 -10  -1   51.47    6.21
   2 -10  -1   50.03    3.51
   2  10  -1   62.90    4.50
  -2 -10  -1   54.16    4.68
  -2 -10  -1   62.13    7.83
  -2 -10  -1   55.76    5.71
   2 -10   1   51.29    3.61
  -2  10   1   52.40    5.64
   2 -11  -1    3.66    1.80
   2 -11  -1    5.93    1.95
   2 -11  -1    3.24    3.54
  -2 -11   1    6.43    2.99
   2  11   1    5.32    2.39
  -2  11  -1    6.29    3.39
  -2  11   1    5.37    3.30
   2  11  -1    3.91    3.63
   2 -11   1    3.73    1.81
  -2 -11  -1    5.99    2.98
  -2 -11  -1    6.06    4.35
  -2 -12   1   39.40    5.59
   2 -12  -1   33.76    3.83
   2 -12  -1   28.85    3.52
  -2  12  -1   44.51    6.41
   2  12   1   37.21    6.61
  -2  12   1   41.66    6.00
  -2 -12  -1   34.15    5.54
  -2 -12  -1   38.03    5.68
   2  12  -1   39.57    4.83
   2 -12   1   37.07    3.90
   2  13   1   11.76    3.80
  -2 -13   1   20.11    4.76
   2 -13  -1   14.85    4.77
  -2  13  -1   23.14    5.67
  -2  13   1   12.46    5.12
  -2 -13  -1   15.73    6.92
  -2 -13  -1   16.08    4.82
   2 -13   1   18.88    3.25
   2  13  -1   13.99    4.11
   2 -13   1   12.57    3.58
  -2  14  -1   10.40    5.16
  -2 -14   1   18.79    4.43
   2 -14  -1    0.06    2.64
   2  14   1   12.18    3.55
   2 -14  -1    7.74    3.05
  -2 -14  -1   15.92    4.38
   2 -14   1    7.37    3.32
   2  14  -1   10.16    5.74
  -2  14   1    8.10    7.03
   2 -14   1    9.65    2.91
  -2 -14  -1   -0.76    6.95
   2 -15  -1    0.91    2.78
   2 -15  -1    6.81    2.94
  -2  15  -1   15.82    8.08
  -2 -15   1   10.69    5.26
   2  15   1    8.55    3.81
  -2 -15   1    6.81    4.66
  -2 -15  -1   12.66    4.87
  -2 -15  -1   12.39    4.62
   2  15  -1   10.95    4.07
   2 -15   1    8.30    3.28
   2 -15   1    4.02    2.96
  -2  15   1   -0.05    4.86
  -2 -16   1    8.99    5.11
   2  16   1    0.94    3.53
   2 -16  -1    4.75    2.73
  -2  16  -1    8.67    5.22
  -2 -16   1    8.49    4.59
   2 -16  -1    0.16    2.51
  -2 -16  -1   12.57    4.72
  -2 -16  -1    4.44    4.59
   2  16  -1    7.96    3.97
   2 -16   1    2.50    4.12
   2 -16   1    3.77    2.94
  -2  16   1    0.00    4.81
  -2  17  -1    0.05    8.44
  -2 -17   1    0.74    4.55
  -2 -17   1    5.12    4.96
   2  17  -1    3.49    3.90
  -2 -17  -1    9.09    4.68
  -2  17   1    0.04    7.05
  -2 -17  -1    1.23    4.47
  -3   0   1   -0.74    0.51
   3   0   1    0.91    0.94
   3   0  -1   -0.72    0.54
  -3   0  -1    1.15    0.59
  -3   0   1    0.59    0.53
   3   0  -1    0.48    0.56
  -3  -1   1   34.86    2.75
  -3   1  -1   33.56    2.20
   3  -1  -1   33.54    2.07
   3   1   1   33.16    2.23
   3  -1  -1   33.50    2.05
   3  -1   1   35.67    1.73
   3   1  -1   32.02    1.98
  -3   1   1   34.84    1.57
  -3   1   1   32.91    2.00
  -3  -1  -1   35.53    2.16
   3   1  -1   36.24    2.08
  -3  -2   1  106.66    4.30
   3  -2  -1   97.93    4.26
   3   2   1   97.74    4.35
   3  -2  -1   98.95    2.81
  -3   2  -1  101.37    2.98
  -3  -2  -1  101.44    4.29
   3   2  -1   94.17    4.13
  -3   2   1  102.19    3.27
   3  -2   1  101.96    3.12
  -3   2   1   97.50    4.15
  -3   3  -1  809.09   19.37
  -3  -3   1  831.72   25.14
   3  -3  -1  811.28   19.18
   3  -3  -1  797.72   25.27
   3   3  -1  811.12   24.53
  -3  -3  -1  786.12   24.86
   3  -3   1  799.72   20.05
  -3   3   1  784.90   24.11
  -3   3   1  820.44   19.07
  -3  -4   1  185.74    7.49
   3  -4  -1  194.57    4.78
  -3   4  -1  187.08    4.68
   3  -4  -1  174.82    7.70
   3   4  -1  186.81    8.77
   3  -4   1  185.71    4.79
  -3   4   1  187.07    7.75
  -3  -4  -1  190.17    5.62
  -3  -4  -1  180.01    7.58
  -3   4   1  196.56    4.53
  -3  -5   1  752.93   24.89
   3  -5  -1  722.84   17.55
   3  -5  -1  689.96   25.21
  -3   5  -1  719.71   17.69
  -3  -5  -1  744.48   26.82
   3   5  -1  742.92   24.78
  -3  -5  -1  725.93   19.62
   3  -5   1  716.71   18.32
  -3   5   1  746.79   17.48
  -3   5   1  726.52   24.50
  -3   6  -1   34.77    1.99
   3  -6  -1   36.81    1.43
  -3  -6   1   34.44    3.56
  -3   6  -1   34.32    3.77
   3  -6  -1   35.90    3.90
   3   6  -1   39.24    3.50
   3  -6   1   36.34    2.05
  -3   6   1   33.66    3.57
  -3  -6  -1   33.65    2.01
  -3  -6  -1   36.91    4.99
   3  -7  -1   25.45    3.79
   3  -7  -1   23.03    1.73
  -3   7  -1   22.37    1.48
  -3   7  -1   28.82    3.78
  -3  -7   1   22.74    3.29
  -3  -7  -1   30.09    4.65
   3  -7   1   23.53    1.38
  -3  -7  -1   23.20    1.95
   3   7  -1   24.90    3.25
  -3   7   1   21.96    3.37
   3   7  -1   22.41    1.74
  -3  -8   1  283.15   12.87
   3  -8  -1  244.32    8.28
   3  -8  -1  254.43   13.42
  -3   8  -1  282.85   16.12
   3  -8  -1  268.60    8.57
   3  -8   1  268.48    8.03
  -3   8   1  261.08   12.48
  -3  -8  -1  265.71    9.99
  -3  -8  -1  280.20   15.16
   3   8  -1  272.04   10.42
   3  -9  -1   30.34    2.09
  -3   9  -1   36.09    4.96
   3  -9  -1   32.31    5.03
   3  -9  -1   26.55    1.93
  -3  -9   1   32.27    4.32
  -3  -9  -1   33.98    4.67
  -3   9   1   29.25    4.50
   3   9  -1   37.61    3.83
  -3  -9  -1   38.23    4.48
  -3  -9  -1   29.68    4.13
   3  -9   1   31.77    2.68
   3 -10  -1   18.96    1.90
   3 -10  -1   21.95    2.87
  -3  10  -1   25.09    4.76
  -3 -10   1   23.64    4.16
   3 -10  -1   27.96    4.94
  -3 -10  -1   18.29    4.47
   3 -10   1   17.64    2.00
  -3 -10  -1   21.55    2.92
   3  10  -1   20.58    3.87
  -3  10   1   27.25    4.45
  -3 -10  -1   26.26    4.35
  -3 -11   1   30.55    7.56
   3 -11  -1   28.97    2.52
  -3  11  -1   32.71    5.91
   3 -11  -1   28.40    2.66
   3 -11   1   32.21    2.79
  -3 -11  -1   33.47    5.41
  -3  11   1   38.09    5.60
   3  11  -1   33.42    3.55
  -3 -11  -1   31.49    5.29
   3 -12  -1   14.34    2.29
  -3  12  -1   14.35    5.10
   3 -12  -1    7.21    2.15
  -3 -12   1   19.46    4.63
  -3 -12  -1   27.11    4.70
   3  12  -1   15.89    3.16
  -3 -12  -1   26.66    6.90
   3 -12   1   17.90    2.38
  -3  12   1   16.11    7.10
   3 -12   1   12.98    2.61
   3 -13  -1   61.64    4.58
  -3  13  -1   94.04    9.62
  -3 -13   1   75.04    8.60
   3 -13  -1   67.09    6.45
  -3 -13  -1   84.07    8.77
  -3  13   1   96.64    9.05
   3 -13   1   71.55    5.48
   3  13  -1   84.22    8.95
  -3 -13  -1   74.38    8.58
   3 -13   1   67.85    4.94
  -3  14  -1   15.37    5.57
  -3 -14   1   17.10    7.33
   3 -14  -1    5.96    2.24
   3 -14  -1   10.32    2.44
   3 -14   1    6.90    2.80
   3  14  -1   10.65    3.55
   3 -14   1    5.84    3.55
  -3  14   1   14.76    5.09
  -3 -14  -1   21.75    5.01
  -3 -14  -1    7.30    4.91
  -3  15  -1    9.69    5.27
   3 -15  -1    5.74    2.92
  -3 -15   1    7.79    5.18
  -3 -15   1   12.92    4.65
   3 -15  -1    4.10    2.19
  -3 -15  -1   12.64    7.38
   3 -15   1    5.04    2.36
  -3  15   1    0.08    7.42
  -3 -15  -1    4.97    7.13
   3  15  -1    5.32    3.33
   3 -15   1    2.36    2.09
  -3 -16   1    3.18   11.39
  -3  16  -1   34.15    7.71
  -3 -16   1   33.80    7.13
   3  16  -1   23.82    7.14
  -3  16   1    0.06    6.96
  -3 -16  -1    2.21    7.14
  -3 -16  -1   33.90    7.29
  -3 -17   1    0.01    3.38
  -3  17  -1   -2.06    3.94
  -3 -17   1   -0.21    3.65
  -3 -17  -1    0.14    3.41
  -3  17   1   -0.01    3.45
  -3 -17  -1    0.36    3.47
  -4   0  -1    4.41    1.10
  -4   0   1    4.48    1.04
  -4   0   1    3.25    1.52
   4   0  -1    5.84    1.08
   4   0   1    5.32    1.18
   4   0  -1    5.61    1.57
   4  -1  -1   17.80    1.84
  -4  -1   1   19.26    1.88
   4  -1  -1   17.12    1.37
  -4   1  -1   20.67    1.45
   4   1   1   16.93    2.00
  -4  -1  -1   18.77    1.94
  -4   1   1   21.88    1.84
  -4   1   1   19.78    1.37
   4   1  -1   21.06    2.67
   4   1  -1   20.33    1.79
   4  -1   1   19.35    2.17
  -4   2  -1   21.08    1.31
   4  -2  -1   21.51    2.27
  -4  -2   1   22.79    2.20
   4  -2  -1   21.54    1.68
  -4   2   1   22.85    1.25
   4  -2   1   22.47    1.91
   4   2  -1   23.89    2.20
  -4   2   1   19.24    2.09
  -4  -2  -1   23.17    2.23
   4   2  -1   21.94    1.14
  -4  -3   1  699.47   22.59
   4  -3  -1  701.50   24.88
   4  -3  -1  690.44   16.97
  -4   3  -1  698.84   17.15
  -4   3   1  676.46   21.91
   4   3  -1  676.21   21.77
   4  -3   1  679.46   17.30
  -4  -3  -1  680.01   22.44
   4   3  -1  693.16   16.13
  -4   3   1  703.19   17.26
  -4   4  -1    8.20    0.93
   4  -4  -1    7.13    0.55
  -4  -4   1    8.54    2.98
   4  -4  -1    6.09    2.13
  -4   4   1    5.52    2.89
   4  -4   1    7.98    1.04
  -4  -4  -1    5.84    2.01
   4   4  -1    6.87    1.90
  -4   4   1    8.27    0.56
   4  -5  -1  777.71   28.67
  -4   5  -1  788.05   28.04
  -4  -5   1  767.93   27.18
  -4   5  -1  804.11   18.80
   4  -5  -1  777.68   17.30
  -4   5   1  758.83   26.45
  -4   5   1  791.35   17.43
  -4  -5  -1  800.33   28.09
   4  -5   1  809.55   19.70
  -4  -5  -1  807.19   20.29
   4   5  -1  784.61   27.49
  -4   6  -1    5.57    2.65
  -4   6  -1    5.18    0.86
  -4  -6   1    7.37    2.42
   4  -6  -1   13.45    2.92
  -4  -6  -1    9.43    2.54
  -4   6   1   13.12    2.42
  -4  -6  -1    7.43    0.91
   4   6  -1    8.79    1.00
   4  -6   1    7.50    0.95
   4   6  -1    9.60    2.43
  -4   7  -1   10.38    0.85
  -4  -7   1   18.54    4.37
   4  -7  -1   18.37    3.24
   4  -7  -1   10.16    0.79
  -4   7  -1   13.09    3.25
   4  -7   1   10.32    1.13
  -4  -7  -1    9.58    1.25
   4   7  -1   11.73    1.45
  -4   7   1   12.56    4.20
  -4  -7  -1   21.49    3.04
   4  -8  -1    4.39    0.53
  -4  -8   1    4.93    4.17
   4  -8  -1    2.56    3.12
   4  -8  -1    4.93    0.55
  -4   8  -1    7.33    3.21
  -4  -8  -1    7.09    2.86
  -4  -8  -1    0.93    2.81
   4  -8   1    6.42    0.75
  -4  -8  -1    7.06    1.28
   4   8  -1    5.37    1.04
  -4   8   1    7.03    4.15
   4  -9  -1  197.82    6.16
  -4   9  -1  241.80   13.54
  -4  -9   1  219.14   12.48
   4  -9  -1  227.69   13.40
   4  -9   1  204.09    6.90
   4   9  -1  216.34    7.57
  -4  -9  -1  213.97   12.47
  -4  -9  -1  220.65   15.29
  -4  -9  -1  196.18    8.08
  -4   9   1  228.03   12.24
  -4 -10   1   45.22    5.54
   4 -10  -1   32.88    2.28
   4 -10  -1   36.78    2.41
  -4  10  -1   42.04    6.00
   4 -10  -1   50.65    6.64
  -4 -10  -1   41.16    5.83
  -4 -10  -1   47.58    5.66
   4 -10   1   31.20    2.04
  -4  10   1   37.50    5.50
   4  10  -1   38.41    2.85
  -4 -11   1  553.14   26.23
  -4  11  -1  602.86   27.86
   4 -11  -1  442.42   14.97
  -4 -11  -1  565.81   26.35
  -4  11   1  548.84   25.53
   4 -11   1  450.43   15.61
  -4 -11  -1  571.57   27.46
   4 -11   1  431.62   16.14
   4  11  -1  559.09   20.62
  -4  12  -1   76.36    8.34
   4 -12  -1   40.99    3.37
  -4 -12   1   54.68   10.17
   4 -12  -1   45.48    3.59
   4 -12   1   39.48    3.25
   4  12  -1   60.90    4.59
  -4  12   1   68.72    7.61
  -4 -12  -1   60.57    7.64
  -4 -12  -1   62.74    7.65
   4 -12   1   44.66    2.84
  -4  13  -1  253.98   17.39
  -4 -13   1  218.65   16.21
  -4  13   1  233.44   16.05
  -4 -13  -1  222.88   16.69
  -4 -13  -1  222.36   19.80
   4  13  -1  210.93   11.32
   4 -14  -1    1.30    1.31
  -4 -14   1    3.97    3.34
  -4  14  -1    4.11    3.85
   4 -14  -1    0.42    0.91
   4  14  -1    1.03    2.86
  -4  14   1    0.53    3.49
  -4 -14  -1   -1.45    3.43
  -4 -14  -1    1.82    3.54
   4 -14   1    0.82    1.07
   4 -14   1    0.07    1.50
  -4 -15   1    7.69    4.22
  -4  15  -1    0.11    4.52
  -4 -15   1    0.77    4.62
  -4  15   1   -0.16    4.12
   4  15  -1    1.02    2.22
  -4 -15  -1    6.90    6.50
  -4 -15  -1    0.06    4.18
  -4 -16   1    0.10    8.63
  -4 -16   1   -0.24    5.25
  -4  16  -1   12.52    5.79
  -4 -16  -1    9.50    5.30
  -4 -16  -1    0.78    5.32
  -4  16   1    0.19    5.10
  -4 -17   1    2.32    6.51
  -4  17  -1   21.61    6.79
  -4 -17   1    0.37    8.92
  -4 -17  -1    2.10    6.13
  -4  17   1   -0.01    5.95
   5   0  -1   38.87    2.50
   5   0  -1   38.24    2.57
  -5   0   1   38.38    2.36
  -5   0  -1   40.42    3.44
  -5   0   1   40.51    2.52
  -5   1  -1  125.61    4.65
  -5  -1   1  127.90    5.04
   5  -1  -1  126.34    4.65
  -5  -1   1  124.94    5.26
   5  -1  -1  124.77    6.63
  -5   1   1  125.62    4.48
  -5   1   1  118.19    5.01
  -5  -1  -1  124.84    6.64
   5   1  -1  128.56    5.47
   5   1  -1  122.37    5.12
  -5   2  -1   32.92    1.83
  -5  -2   1   33.85    2.85
   5  -2  -1   33.43    2.91
   5  -2  -1   34.75    1.82
  -5  -2  -1   29.17    2.87
  -5   2   1   31.43    2.77
   5   2  -1   31.17    2.77
   5   2  -1   32.62    1.64
  -5   2   1   30.52    1.72
   5  -3  -1   17.22    2.54
  -5  -3   1   17.56    2.57
  -5   3  -1   18.40    1.66
   5  -3  -1   17.80    1.60
   5   3  -1   17.66    1.28
  -5   3   1   19.21    1.11
  -5   3   1   18.82    2.48
   5   3  -1   20.48    3.65
  -5  -3  -1   16.23    3.77
   5  -4  -1    6.48    2.52
   5  -4  -1    8.09    0.95
  -5   4  -1   11.09    1.16
  -5   4  -1    7.82    2.47
  -5  -4   1   13.19    2.47
  -5  -4  -1    8.03    2.41
   5   4  -1   10.56    2.35
  -5   4   1   12.49    2.29
   5   4  -1    9.32    0.51
  -5   4   1    9.05    0.94
   5  -5  -1   15.92    3.24
  -5   5  -1   19.72    4.53
  -5   5  -1   15.48    0.77
  -5  -5   1   16.70    3.05
  -5  -5  -1   20.76    3.01
  -5   5   1   15.08    0.78
  -5  -5  -1   14.49    1.18
   5   5  -1   14.49    0.54
  -5   5   1   19.08    2.85
   5   5  -1   12.30    2.93
  -5  -6   1    1.80    2.02
   5  -6  -1    5.61    2.28
  -5   6  -1    0.93    0.32
  -5   6  -1    4.71    2.22
  -5   6   1   -1.86    2.07
  -5  -6  -1    3.35    0.51
  -5  -6  -1    2.68    2.01
   5  -6   1    1.63    0.52
   5  -7  -1    3.77    2.59
  -5  -7   1    3.56    2.29
  -5   7  -1    1.75    0.25
  -5   7  -1    1.68    3.69
   5  -7   1    1.21    0.36
  -5  -7  -1    2.59    0.62
  -5   7   1    3.83    2.23
  -5  -7  -1    0.58    2.27
  -5  -8   1   43.63    7.64
   5  -8  -1   45.81    8.21
  -5   8  -1   43.73    5.84
  -5  -8  -1   48.55    5.68
   5   8  -1   38.72    1.50
  -5  -8  -1   37.83    2.02
  -5   8   1   43.06    7.41
  -5  -8  -1   37.97    5.31
  -5  -9   1    5.59    2.99
   5  -9  -1    5.94    3.44
  -5   9  -1    9.06    5.31
   5   9  -1    1.99    1.11
  -5   9   1    7.73    4.51
  -5  -9  -1    6.41    3.09
  -5  -9  -1   -0.85    3.05
  -5 -10   1   20.22    4.88
  -5  10  -1   23.29    5.29
   5 -10  -1   16.88    5.50
  -5 -10  -1   20.08    5.07
  -5  10   1   20.75    4.83
  -5 -10  -1   15.81    4.87
   5  10  -1   15.91    1.56
  -5 -11   1    6.67    3.95
  -5  11  -1    8.38    4.27
  -5  11   1    7.14    3.98
  -5 -11  -1    7.83    3.95
  -5 -11  -1    4.36    4.10
   5  11  -1    2.75    1.96
  -5  12  -1   66.21    8.95
  -5 -12   1   57.32    8.39
   5  12  -1   51.00    3.72
  -5  12   1   69.53    8.21
  -5 -12  -1   67.48    8.69
  -5 -12  -1   65.21    8.55
  -5 -13   1   -0.31    2.80
  -5  13  -1   -1.31    3.18
   5  13  -1    0.41    1.05
  -5  13   1   -0.40    4.38
  -5 -13  -1   -3.34    2.95
  -5 -13  -1    4.28    3.06
  -5  14  -1    4.00    4.76
  -5 -14   1    8.10    4.57
  -5  14   1    1.61    4.52
  -5 -14  -1    2.86    4.58
   5  14  -1    1.34    2.51
  -5 -14  -1   -0.18    4.42
  -5 -15   1    0.74    5.42
  -5  15  -1    9.67    5.62
  -5 -15   1    0.81    5.80
  -5 -15  -1    0.79    5.34
  -5 -15  -1   13.15    5.35
  -5  15   1   -0.01    5.36
  -5 -16   1    0.61    3.91
  -5  16  -1   -5.72    4.13
  -5 -16   1    0.10    6.33
  -5  16   1   -0.18    5.65
  -5 -16  -1    3.15    3.94
  -5 -16  -1   -0.22    6.01
  -6   0  -1   27.79    2.55
   6   0  -1   21.63    3.32
  -6   0   1   33.36    2.52
   6   0  -1   28.99    3.54
  -6   0   1   29.59    3.17
  -6  -1   1   81.73    4.45
   6  -1  -1   73.79    4.64
   6  -1  -1   77.35    4.57
  -6   1  -1   82.49    3.80
  -6  -1   1   77.63    3.42
  -6   1   1   76.25    5.33
  -6  -1  -1   78.40    4.44
  -6   1   1   87.90    4.72
   6   1  -1   79.03    4.51
   6   1  -1   71.72    3.45
  -6  -2   1  283.31   12.78
   6  -2  -1  285.13   11.52
  -6   2  -1  292.58    9.10
   6  -2  -1  286.08    9.91
  -6   2  -1  289.85   11.27
  -6  -2  -1  274.91   11.04
  -6   2   1  277.97   10.68
  -6   2   1  272.61    8.51
   6   2  -1  266.72    8.06
   6   2  -1  285.01   11.25
  -6  -3   1  192.28    8.81
   6  -3  -1  185.98    9.32
   6  -3  -1  190.40    5.88
  -6   3  -1  190.16    8.87
  -6   3  -1  190.56    5.94
  -6   3   1  189.29    5.71
  -6  -3  -1  187.17   10.58
   6   3  -1  187.93    5.81
  -6   3   1  191.40   10.29
   6   3  -1  191.49    8.82
  -6  -4   1  105.00    6.59
  -6   4  -1  114.25    8.68
   6  -4  -1  103.68    8.80
  -6   4  -1  105.19    3.34
  -6  -4  -1  101.64    6.45
   6   4  -1   94.20    2.68
  -6   4   1  102.92    6.08
  -6   4   1   97.19    3.39
  -6  -5   1  116.89    7.30
  -6   5  -1  103.30    2.95
   6  -5  -1  109.06    7.53
  -6   5  -1  109.03    7.38
  -6  -5  -1  120.19    7.29
  -6   5   1  113.33    6.92
  -6   5   1  111.98    2.98
  -6  -5  -1  112.87    2.93
  -6  -6   1   89.26    6.91
  -6   6  -1   91.71    7.24
   6  -6  -1   85.52    7.29
  -6  -6  -1   83.01    6.56
  -6   6   1   84.41    6.49
  -6  -6  -1   82.69    2.24
   6  -7  -1   83.87   10.61
  -6   7  -1   96.73    7.99
  -6  -7   1   89.72    7.25
  -6  -7  -1   76.82    7.32
  -6   7   1   78.35    6.65
  -6  -7  -1   85.75    7.15
  -6  -8   1   54.20    6.19
   6  -8  -1   51.33    6.70
  -6   8  -1   57.15    6.64
  -6  -8  -1   41.38    6.25
  -6   8   1   43.40    5.71
  -6  -8  -1   45.64    6.00
  -6  -9   1   58.92    9.78
  -6   9  -1   50.64    7.05
   6  -9  -1   48.31    7.51
  -6   9   1   55.15    9.51
  -6  -9  -1   54.94    6.84
  -6  -9  -1   55.37   10.19
  -6 -10   1   24.57    5.91
  -6  10  -1   23.71    6.20
  -6 -10  -1   27.92    6.08
  -6  10   1   29.24    5.77
  -6 -10  -1   29.33    8.62
  -6 -11   1   43.16    7.39
  -6  11  -1   41.93   11.14
  -6  11   1   46.35    7.29
  -6 -11  -1   47.19    7.87
  -6 -11  -1   44.87   11.22
  -6 -12   1   19.95    6.15
  -6  12  -1   24.66    6.70
  -6 -12  -1   20.63    6.02
  -6  12   1    1.81    5.73
  -6 -12  -1   14.53    6.37
  -6 -13   1   31.29   11.54
  -6  13  -1   37.99    8.63
  -6 -13  -1   39.20    7.82
  -6  13   1    2.14   11.53
  -6 -13  -1   27.88    7.97
  -6 -14   1    0.42    5.50
  -6  14  -1   12.02    5.65
  -6 -14  -1   15.16    5.49
  -6 -14  -1   -0.79    5.73
  -6  14   1    0.30    5.46
  -6 -15   1    3.19   10.57
  -6  15  -1   60.58   10.37
  -6 -15   1   64.38   10.10
  -6 -15  -1   58.44    9.85
  -6  15   1    2.52    9.54
  -6 -15  -1   51.30   10.25
  -6 -16   1   77.13   13.03
  -6  16  -1   93.57   12.87
  -6 -16   1    3.65   19.46
  -6 -16  -1   78.56   12.68
  -6 -16  -1   73.44   12.60
  -6  16   1   87.02   12.29
  -7   0  -1  817.37   27.08
  -7   0   1  828.53   26.05
  -7   0  -1  776.29   26.28
  -7   0   1  837.12   28.75
   7   0  -1  764.11   27.44
  -7  -1   1  190.64    8.30
  -7   1  -1  194.94    8.44
  -7   1  -1  183.54    7.37
  -7  -1   1  193.91    8.06
   7  -1  -1  186.40    8.26
  -7  -1  -1  179.60    8.34
  -7   1   1  186.66    7.34
   7   1  -1  178.43    7.01
  -7   1   1  193.28    9.69
  -7  -2   1  173.08   10.23
  -7   2  -1  186.93    8.70
  -7   2  -1  184.30    6.99
  -7  -2   1  205.49    6.56
   7  -2  -1  188.20    9.02
  -7  -2  -1  187.63    8.95
  -7   2   1  207.46    8.11
   7   2  -1  183.07    6.35
  -7   2   1  185.85    8.48
  -7   3  -1   39.65    2.48
  -7  -3   1   36.57    4.02
  -7   3  -1   40.72    4.25
   7  -3  -1   42.58    4.31
  -7  -3  -1   41.68    5.91
  -7   3   1   39.63    2.23
   7   3  -1   35.21    1.78
  -7   3   1   39.93    3.88
  -7   4  -1   93.80    3.55
  -7   4  -1   93.05    6.69
  -7  -4   1   88.92    6.52
   7  -4  -1   87.72    6.80
  -7   4   1   89.01    3.19
  -7  -4  -1   89.58    6.56
  -7   4   1   82.56    8.01
  -7   5  -1  149.35    9.54
  -7   5  -1  154.36    5.04
  -7  -5   1  162.65    9.38
   7  -5  -1  160.30    9.96
  -7  -5  -1  154.95    9.32
  -7   5   1  154.34    4.57
  -7   5   1  163.28    9.05
  -7  -5  -1  148.29    4.13
   7  -6  -1   93.26    7.69
  -7   6  -1   79.01    2.30
  -7   6  -1   93.66    7.93
  -7  -6   1   78.25    7.05
  -7  -6  -1   81.27    7.27
  -7   6   1   83.45    6.79
  -7  -6  -1   74.49    7.16
  -7   7  -1   55.19    6.72
   7  -7  -1   49.37    6.78
  -7  -7   1   41.26    5.93
  -7   7   1   52.01    5.94
  -7  -7  -1   42.31    6.08
  -7  -7  -1   51.08    6.40
  -7   8  -1  510.03   28.58
   7  -8  -1  451.17   24.92
  -7  -8   1  486.18   23.92
  -7  -8  -1  469.09   23.54
  -7  -8  -1  495.76   28.90
  -7   8   1  497.42   26.71
  -7   9  -1   58.52    7.68
  -7  -9   1   52.91   10.74
  -7   9   1   56.36    9.82
  -7  -9  -1   48.15    7.66
  -7  -9  -1   54.26    7.46
  -7 -10   1  124.13   11.56
  -7  10  -1  126.13   11.94
  -7 -10  -1  113.22   11.13
  -7  10   1  121.67   10.69
  -7 -10  -1  136.99   11.94
  -7  11  -1   83.02   10.03
  -7 -11   1   65.36    9.51
  -7  11   1   79.53    9.47
  -7 -11  -1   64.52    9.67
  -7 -11  -1   75.02    9.78
  -7  12  -1   39.96    7.66
  -7 -12   1   28.48    7.36
  -7 -12  -1   25.35    7.14
  -7  12   1    2.35    6.97
  -7 -12  -1   26.48    7.46
  -7 -13   1    0.07   10.75
  -7  13  -1   28.91   11.09
  -7 -13  -1   21.13   11.22
  -7 -13  -1   25.16    7.17
  -7  13   1    2.16   10.18
  -7 -14   1    5.76    5.80
  -7 -14   1    0.28    5.22
  -7  14  -1    5.84    5.45
  -7 -14  -1    5.61    7.85
  -7 -14  -1    1.03    5.42
  -7  14   1    0.22    5.02
  -7 -15   1   -0.07    4.99
  -7  15  -1   -2.24    5.12
  -7 -15   1    4.34    5.14
  -7 -15  -1   -2.52    8.13
  -7  15   1    0.01    4.70
  -7 -15  -1    6.17    4.90
  -8   0  -1  143.15    7.24
  -8   0  -1  155.16    7.36
  -8   0   1  148.47    6.82
  -8   0   1  147.24    8.80
   8   0  -1  154.53    8.78
  -8   1  -1   41.72    4.07
  -8  -1   1   42.48    3.94
  -8   1  -1   35.82    3.31
   8  -1  -1   41.58    5.39
  -8  -1   1   40.61    3.01
  -8  -1  -1   43.08    4.06
  -8  -1  -1   44.82    3.38
  -8   1   1   42.88    5.15
  -8   1   1   36.98    3.21
   8   1  -1   39.21    3.10
  -8  -2   1   51.09    2.87
  -8  -2   1   50.03    4.57
  -8   2  -1   47.85    3.38
  -8   2  -1   50.33    4.52
   8  -2  -1   51.38    6.55
   8   2  -1   38.12    2.70
  -8   2   1   47.80    4.22
  -8   2   1   49.98    3.28
  -8  -2  -1   52.63    4.70
  -8  -2  -1   48.45    3.25
  -8   3  -1  143.47    8.70
   8  -3  -1  134.85    8.43
  -8   3  -1  147.27    6.99
  -8  -3   1  153.60   11.08
  -8   3   1  149.65    8.25
  -8  -3  -1  137.98    8.50
  -8   3   1  143.49    5.69
  -8  -3  -1  144.62    5.57
  -8   4  -1   46.56    2.78
  -8  -4   1   40.75    5.26
  -8   4  -1   49.64    2.74
  -8   4  -1   45.73    5.58
   8  -4  -1   44.25    5.40
  -8  -4  -1   46.38    3.04
  -8  -4  -1   50.59    7.67
  -8   4   1   48.35    6.96
  -8  -4  -1   47.92    5.60
  -8   4   1   47.22    2.48
  -8   5  -1    3.42    0.85
   8  -5  -1    4.59    2.90
  -8  -5   1    0.22    2.83
  -8   5  -1    3.46    0.88
  -8   5  -1    8.75    2.93
  -8   5   1    4.63    3.87
  -8  -5  -1    1.13    0.76
  -8  -5  -1    8.87    3.09
  -8   5   1    2.65    1.02
  -8   5   1    1.88    1.14
  -8  -5  -1    3.31    2.84
  -8  -6   1  112.17    8.99
  -8   6  -1  102.15    2.93
   8  -6  -1  115.49    9.51
  -8   6  -1  128.32    9.71
  -8   6   1  119.28   11.22
  -8  -6  -1  119.06    9.27
  -8  -6  -1  121.33    9.16
  -8  -7   1    7.16    3.79
   8  -7  -1    0.68    3.91
  -8   7  -1    5.05    5.70
  -8   7   1    6.09    5.27
  -8  -7  -1    6.35    3.91
  -8  -7  -1    1.99    3.66
  -8  -8   1  184.78   16.70
  -8   8  -1  164.29   12.97
  -8  -8  -1  164.05   12.58
  -8  -8  -1  170.05   13.03
  -8   8   1  156.57   15.21
  -8   9  -1    5.55    4.82
  -8  -9   1    4.88    7.03
  -8  -9  -1    4.23    6.89
  -8   9   1    7.68    4.39
  -8  -9  -1   11.57    5.11
  -8  10  -1   12.43    7.71
  -8 -10   1    4.48    4.85
  -8 -10  -1    3.97    7.86
  -8 -10  -1    6.80    5.04
  -8  10   1    7.32    4.72
  -8  11  -1    8.32    5.25
  -8 -11   1    7.47    5.15
  -8  11   1   -1.21    4.99
  -8 -11  -1    6.92    5.49
  -8 -11  -1    7.23    5.20
  -8  12  -1    2.78    3.35
  -8 -12   1    0.78    3.20
  -8 -12  -1   -3.01    3.20
  -8  12   1   -1.23    3.01
  -8 -12  -1    1.70    3.31
  -8  13  -1   -4.74    4.37
  -8 -13   1    0.55    6.67
  -8 -13  -1    0.42    4.57
  -8 -13  -1    6.78    4.32
  -8  13   1   -0.03    6.31
  -8  14  -1   94.35   13.50
  -8 -14   1  101.24   14.35
  -8 -14   1   85.27   13.68
  -8 -14  -1   80.32   13.25
  -8 -14  -1   97.75   13.84
  -8  14   1   88.82   12.86
  -8 -15   1   -2.52    5.38
  -8  15  -1    0.72    7.85
  -8 -15   1   -0.51    5.19
  -8 -15  -1    6.05    4.86
  -8  15   1   -1.16    4.81
  -8 -15  -1    4.39    8.18
  -9   0  -1   51.92    4.51
  -9   0   1   53.95    6.29
  -9   0  -1   53.40    4.79
  -9   0  -1   54.74    4.71
  -9   0   1   44.85    5.64
  -9   1  -1   52.43    4.97
  -9   1  -1   50.71    4.26
  -9  -1   1   58.58    5.26
   9  -1  -1   51.20    4.79
  -9   1  -1   55.35    4.54
  -9  -1   1   50.38    4.82
  -9  -1  -1   55.36    4.36
  -9   1   1   56.26    4.67
  -9   1   1   57.91    4.24
  -9  -1  -1   53.07    6.89
  -9  -1  -1   52.66    5.32
  -9  -2   1   25.44    2.45
  -9   2  -1   26.15    4.16
  -9  -2   1   26.19    3.99
   9  -2  -1   28.16    4.16
  -9   2  -1   21.00    2.95
  -9   2  -1   23.32    3.05
  -9  -2  -1   26.77    4.32
  -9   2   1   25.59    2.85
  -9   2   1   24.12    3.61
  -9  -2  -1   25.91    2.83
  -9  -2  -1   27.17    4.12
  -9   3  -1   14.82    2.31
  -9   3  -1   11.58    3.86
   9  -3  -1   17.48    3.71
  -9   3  -1   15.43    2.22
  -9  -3   1   12.71    5.41
  -9  -3  -1    8.88    3.91
  -9  -3  -1   10.34    2.91
  -9   3   1   13.27    3.44
  -9   3   1   17.42    2.97
  -9  -3  -1   12.42    3.75
  -9   4  -1    5.29    1.51
  -9  -4   1    7.88    5.02
   9  -4  -1    7.28    3.39
  -9   4  -1    7.07    1.64
  -9   4  -1    5.80    3.49
  -9  -4  -1    7.27    3.45
  -9   4   1    7.67    2.15
  -9  -4  -1    5.72    3.57
  -9   4   1    3.58    3.02
  -9  -4  -1    6.46    1.28
  -9   5  -1    4.33    1.22
  -9  -5   1    9.63    3.48
  -9   5  -1    5.49    1.16
  -9   5  -1    5.59    3.67
  -9  -5  -1    7.69    4.91
  -9  -5  -1    4.01    0.98
  -9   5   1    3.89    0.98
  -9   5   1    3.66    3.17
  -9  -5  -1    7.18    3.74
  -9   5   1    4.21    1.13
  -9   6  -1    0.33    0.70
  -9   6  -1    1.30    2.40
  -9   6  -1   -0.02    0.43
  -9  -6   1    0.19    2.42
  -9   6   1    0.53    0.40
  -9   6   1    0.03    0.24
  -9   6   1    5.18    2.21
  -9  -6  -1    0.69    3.63
  -9  -6  -1    0.85    3.75
  -9  -7   1   10.99    6.46
  -9   7  -1    5.86    4.20
  -9   7   1    6.62    4.02
  -9  -7  -1    3.15    6.44
  -9  -7  -1    7.66    4.70
  -9   8  -1    7.43    5.00
  -9  -8   1    6.98    7.18
  -9   8   1   11.23    4.61
  -9  -8  -1    2.97    5.31
  -9  -8  -1   12.74    7.13
  -9  -9   1   -2.39    4.83
  -9   9  -1    4.33    7.43
  -9  -9  -1   13.24    5.23
  -9   9   1    3.21    4.54
  -9  -9  -1    9.96    4.79
  -9  10  -1    2.85    3.33
  -9 -10   1   -1.00    3.26
  -9  10   1    2.91    3.07
  -9 -10  -1   -1.28    3.36
  -9 -10  -1   -2.70    3.39
  -9 -11   1   -0.50    3.74
  -9  11  -1   -1.34    3.79
  -9  11   1    0.00    3.55
  -9 -11  -1    7.10    3.86
  -9 -11  -1   -2.72    4.07
  -9 -12   1   -0.87    7.25
  -9  12  -1   16.96   10.78
  -9  12   1    2.68    6.68
  -9 -12  -1   29.25    7.40
  -9 -12  -1   25.27   11.03
  -9 -13   1    8.49    5.46
  -9  13  -1   -4.19    5.12
  -9 -13   1    1.09    8.02
  -9 -13  -1   -0.02    5.46
  -9 -13  -1    5.04    5.29
  -9  13   1   -1.18    7.45
  -9 -14   1   13.78    7.44
  -9  14  -1    2.37    7.06
  -9 -14   1    0.17    7.13
  -9  14   1    0.15    6.63
  -9 -14  -1   15.08    7.56
  -9 -14  -1   11.31    7.01
 -10   0   1   55.67    6.42
 -10   0  -1   52.52    5.36
 -10   0  -1   53.09    7.05
 -10   0   1   50.09    5.08
 -10   0  -1   56.05    5.25
 -10  -1   1   62.51    6.30
 -10   1  -1   65.97    8.44
 -10  -1   1   62.57    5.92
 -10   1  -1   74.09    7.73
 -10   1  -1   65.78    5.31
 -10   1   1   69.36    5.58
 -10  -1  -1   69.66    6.06
 -10  -1  -1   66.24    6.37
 -10   1   1   64.17    5.14
 -10  -1  -1   62.41    5.07
 -10   2  -1   86.50    9.69
 -10   2  -1   71.81    5.45
 -10  -2   1   76.64    4.69
 -10   2  -1   76.88    5.37
 -10  -2   1   77.87    7.10
 -10   2   1   78.54    8.66
 -10  -2  -1   74.73    5.01
 -10  -2  -1   76.85    7.38
 -10   2   1   82.51    5.33
 -10  -2  -1   74.89    6.73
 -10  -3   1   76.74    7.34
 -10   3  -1   81.98    5.08
 -10   3  -1   79.06    5.24
 -10   3  -1   86.72   10.10
 -10   3   1   74.50    4.86
 -10   3   1   82.33    7.03
 -10  -3  -1   79.19    6.10
 -10  -3  -1   70.69    7.32
 -10  -3  -1   88.12   10.80
 -10  -4   1  128.62    9.78
 -10   4  -1  123.71    9.59
 -10   4  -1  127.45    5.90
 -10   4  -1  136.05    6.38
 -10  -4  -1  109.88    6.18
 -10   4   1  122.28    5.77
 -10   4   1  114.37    6.05
 -10  -4  -1  119.50    9.80
 -10  -4  -1  122.00   13.62
 -10   4   1  119.15    9.03
 -10   5  -1  198.86    7.96
 -10   5  -1  252.02   14.51
 -10  -5   1  248.48   18.53
 -10   5  -1  204.31    7.95
 -10   5   1  221.30   13.33
 -10   5   1  192.56    7.96
 -10  -5  -1  227.02   14.86
 -10  -5  -1  230.05   14.05
 -10   5   1  191.95    8.17
 -10  -6   1   99.35   13.01
 -10   6  -1  107.57    9.70
 -10   6  -1   78.74    3.49
 -10  -6  -1   93.20    9.30
 -10   6   1   93.31    8.72
 -10  -6  -1   98.45    9.91
 -10   7  -1   42.35    7.80
 -10  -7   1   50.03   11.50
 -10  -7  -1   37.60    7.92
 -10   7   1   47.97    7.19
 -10  -7  -1   40.62    7.51
 -10  -8   1   65.99    9.46
 -10   8  -1   66.24   13.53
 -10  -8  -1   59.81    9.15
 -10   8   1   64.93    8.68
 -10  -8  -1   71.41   13.85
 -10   9  -1   96.72   11.56
 -10  -9   1   90.09   11.87
 -10  -9  -1  105.46   12.13
 -10   9   1  100.54   11.34
 -10  -9  -1   97.22   11.70
 -10 -10   1  115.33   13.55
 -10  10  -1  122.31   13.42
 -10 -10  -1  112.33   14.08
 -10  10   1  122.21   12.76
 -10 -10  -1  116.29   13.73
 -10 -11   1   82.53   12.00
 -10  11  -1   80.61   16.86
 -10 -11  -1   73.79   12.57
 -10 -11  -1   77.17   11.86
 -10  11   1   60.22   10.72
 -10 -12   1  109.73   14.00
 -10  12  -1   92.22   13.28
 -10  12   1   84.52   17.46
 -10 -12  -1   87.51   14.49
 -10 -12  -1   94.51   14.03
 -10  13  -1   98.44   14.66
 -10 -13   1  103.42   15.15
 -10 -13   1  107.29   15.58
 -10 -13  -1  110.22   21.47
 -10  13   1   95.01   13.55
 -10 -13  -1  102.38   15.84
 -10 -14   1   51.58   11.61
 -10  14  -1   54.20   16.08
 -10 -14   1    1.08   11.27
 -10  14   1    2.53   10.25
 -10 -14  -1   44.11   17.15
 -10 -14  -1   56.25   10.88
 -11   0  -1    2.23    2.53
 -11   0  -1    2.63    2.76
 -11   0   1    3.12    2.53
 -11   0   1    2.66    2.25
 -11   0  -1    0.50    3.81
 -11   1  -1   10.58    2.89
 -11  -1   1    5.06    2.47
 -11  -1   1    2.53    5.08
 -11   1  -1    9.33    3.12
 -11   1  -1   11.49    3.29
 -11  -1  -1    5.15    4.21
 -11  -1  -1    3.06    3.43
 -11   1   1    2.33    2.99
 -11   1   1    6.70    4.26
 -11  -1  -1   12.02    3.74
 -11   2  -1   19.24    5.36
 -11  -2   1   19.62    2.89
 -11  -2   1   23.96    4.66
 -11   2  -1   20.49    3.52
 -11   2  -1   17.68    4.73
 -11   2   1   21.64    3.42
 -11   2   1   19.99    4.28
 -11  -2  -1   21.02    3.26
 -11  -2  -1   20.95    4.96
 -11  -2  -1   21.69    6.76
 -11  -3   1  264.49   15.73
 -11   3  -1  257.59   12.10
 -11   3  -1  254.11   11.57
 -11   3  -1  284.24   15.75
 -11  -3  -1  292.05   16.65
 -11   3   1  267.13   18.17
 -11   3   1  249.91   13.41
 -11   3   1  270.50   12.41
 -11  -3  -1  247.95   15.02
 -11  -3  -1  253.32   12.56
 -11   4  -1   62.14    4.39
 -11  -4   1   78.03    7.97
 -11   4  -1   74.80    7.94
 -11   4  -1   62.04    4.72
 -11  -4  -1   63.79    7.58
 -11   4   1   55.97    4.20
 -11   4   1   73.40    7.28
 -11  -4  -1   54.30    3.76
 -11  -4  -1   66.87    8.41
 -11   4   1   68.65    4.82
 -11   5  -1  211.14    8.89
 -11  -5   1  241.11   15.55
 -11   5  -1  254.34   15.72
 -11   5  -1  205.36    8.92
 -11  -5  -1  245.76   15.76
 -11   5   1  245.56   14.78
 -11   5   1  190.77    8.09
 -11   5   1  187.13    9.95
 -11  -5  -1  249.74   16.29
 -11  -6   1    7.93    4.91
 -11   6  -1   12.80    7.07
 -11   6  -1    8.58    1.43
 -11   6  -1    6.81    1.22
 -11   6   1    4.00    1.50
 -11   6   1    4.55    1.37
 -11  -6  -1    9.42    4.78
 -11  -6  -1   11.06    5.12
 -11   6   1   11.14    4.36
 -11   7  -1   19.65    7.02
 -11  -7   1   30.51    6.99
 -11  -7  -1   24.58    7.42
 -11   7   1   22.51    6.25
 -11  -7  -1   18.95    6.82
 -11  -8   1  142.34   13.75
 -11   8  -1  144.25   13.71
 -11  -8  -1  143.02   13.81
 -11  -8  -1  118.61   13.98
 -11   8   1  130.54   12.60
 -11  -9   1   -0.03    8.26
 -11   9  -1   38.59    8.26
 -11  -9  -1   -0.05    8.58
 -11  -9  -1   41.78    8.36
 -11   9   1   36.47    7.88
 -11 -10   1   -0.16    7.01
 -11  10  -1   27.02   10.11
 -11  10   1    7.49    6.21
 -11 -10  -1   19.15    6.75
 -11 -10  -1   -0.06    7.29
 -11  11  -1   32.84    9.26
 -11 -11   1   55.61   10.15
 -11 -11   1    1.43    9.84
 -11  11   1   29.74   12.80
 -11 -11  -1   31.80   10.27
 -11 -11  -1   33.99    9.64
 -11 -12   1    6.67    7.75
 -11  12  -1   13.67    7.25
 -11 -12   1    0.83   11.40
 -11  12   1    9.68    6.58
 -11 -12  -1    4.90   11.33
 -11 -12  -1    3.90    7.87
 -11  13  -1   34.65   10.68
 -11 -13   1   37.43   11.41
 -11 -13   1   -0.70   11.41
 -11  13   1   33.15    9.65
 -11 -13  -1   37.56   10.29
 -11 -13  -1   32.73   11.29
 -12   0   1    4.97    3.07
 -12   0  -1    4.91    3.29
 -12   0  -1    5.56    3.32
 -12   0  -1    4.89    3.58
 -12   0   1    8.18    3.37
 -12   1  -1   45.90    5.76
 -12  -1   1   41.10    4.72
 -12   1  -1   44.05    6.14
 -12  -1   1   40.28    6.19
 -12   1  -1   44.12    5.56
 -12  -1  -1   56.31    9.58
 -12   1   1   47.83    7.89
 -12  -1  -1   53.03    6.34
 -12   1   1   41.92    5.95
 -12   1   1   41.13    5.32
 -12  -1  -1   40.92    5.28
 -12   2  -1   80.99    6.81
 -12  -2   1   84.19    5.68
 -12   2  -1   93.61    8.45
 -12   2  -1   72.16    6.52
 -12  -2   1   94.66   12.03
 -12   2   1   79.63    7.71
 -12  -2  -1   86.82   12.10
 -12  -2  -1   78.35    8.19
 -12   2   1   80.20    8.91
 -12   2   1   82.36    7.12
 -12  -2  -1   78.49    6.08
 -12  -3   1    5.57    3.38
 -12   3  -1    3.04    2.22
 -12   3  -1    0.39    2.28
 -12   3  -1    0.81    3.44
 -12  -3  -1    1.88    5.01
 -12   3   1    2.16    2.32
 -12   3   1    0.14    3.09
 -12   3   1    0.78    3.25
 -12  -3  -1    1.70    2.78
 -12  -3  -1    2.50    5.45
 -12  -4   1   27.70    6.26
 -12   4  -1   34.27    6.33
 -12   4  -1   16.59    4.93
 -12   4  -1   21.06    3.26
 -12  -4  -1   28.16    6.61
 -12   4   1   23.32    3.45
 -12  -4  -1   18.94    2.57
 -12  -4  -1   26.69    6.02
 -12   4   1   16.74    3.13
 -12   4   1   31.81    8.15
 -12  -5   1   -0.16    3.45
 -12   5  -1    0.76    3.48
 -12   5  -1    0.89    2.15
 -12   5  -1    1.76    2.03
 -12  -5  -1    6.78    3.77
 -12   5   1    4.93    4.71
 -12  -5  -1    0.23    3.37
 -12   5   1   -1.80    2.03
 -12   5   1    0.65    1.19
 -12  -5  -1    0.60    0.84
 -12   6  -1   30.60    7.40
 -12   6  -1   22.10    2.97
 -12   6  -1   22.68    3.01
 -12  -6   1   24.37    7.31
 -12  -6  -1   39.02    7.38
 -12   6   1   42.78    6.84
 -12  -6  -1   31.59    7.77
 -12   7  -1   57.43    9.87
 -12  -7   1   64.36   10.10
 -12  -7  -1   55.49   10.58
 -12  -7  -1   55.53   10.07
 -12   7   1   62.57    9.04
 -12   8  -1   17.27    6.59
 -12  -8   1    0.30    6.80
 -12  -8  -1   15.14    6.78
 -12   8   1   16.02    6.06
 -12  -8  -1   -0.01    7.21
 -12   9  -1    3.66    9.30
 -12  -9   1    0.07    6.38
 -12   9   1   10.94    5.59
 -12  -9  -1    8.99    6.32
 -12  -9  -1    0.07   10.22
 -12 -10   1    1.50    5.88
 -12  10  -1    8.20    5.69
 -12 -10   1    0.04    5.76
 -12  10   1   -0.69    7.60
 -12 -10  -1    0.06    5.90
 -12 -10  -1    3.96    5.67
 -12 -11   1   42.43   10.49
 -12  11  -1   37.78    9.64
 -12 -11   1   -0.60   15.25
 -12 -11  -1   -0.05   10.47
 -12  11   1   29.43    8.80
 -12 -11  -1    9.51   14.43
 -12 -12   1    5.31    6.26
 -12  12  -1   -1.13    5.91
 -12 -12   1    1.52    6.22
 -12 -12  -1    0.13    6.51
 -12  12   1    5.04    5.61
 -12 -12  -1   -0.96    5.84
 -13   0  -1    0.10    3.09
 -13   0   1   -0.54    4.33
 -13   0  -1    1.41    2.78
 -13   0   1    0.89    3.79
 -13   0   1    3.76    3.11
 -13   0  -1    0.51    2.63
 -13   1  -1   36.45    8.85
 -13  -1   1   39.42    7.13
 -13   1  -1   34.21    5.73
 -13  -1   1   39.39    6.56
 -13  -1   1   33.55    7.07
 -13   1  -1   40.13    9.12
 -13  -1  -1   47.14    6.96
 -13  -1  -1   41.33    5.62
 -13  -1  -1   29.78    9.20
 -13   1   1   33.13    5.74
 -13   1   1   38.58    6.23
 -13   1   1   39.80    5.86
 -13   2  -1   40.98    7.02
 -13   2  -1   48.21    6.01
 -13   2  -1   25.74    7.82
 -13  -2   1   39.69    7.06
 -13  -2  -1   43.80    7.08
 -13   2   1   33.79    9.23
 -13   2   1   41.96    5.89
 -13   2   1   41.48    5.47
 -13  -2  -1   35.05    4.84
 -13  -2  -1   43.53    7.27
 -13   3  -1    4.19    5.05
 -13   3  -1   19.03    5.18
 -13  -3   1   13.75    8.00
 -13   3  -1    7.41    5.31
 -13   3   1    9.44    4.73
 -13   3   1    7.01    5.36
 -13  -3  -1   10.21    5.60
 -13  -3  -1    9.21    4.30
 -13  -3  -1   17.19    5.10
 -13   3   1   10.38    3.38
 -13   4  -1    3.14    4.08
 -13   4  -1    1.03    2.30
 -13  -4   1    1.80    4.02
 -13   4  -1    2.52    2.07
 -13   4   1   -0.69    3.61
 -13   4   1    1.90    3.32
 -13   4   1    1.86    2.02
 -13  -4  -1   -0.16    3.97
 -13  -4  -1    3.37    4.34
 -13  -4  -1    2.38    1.47
 -13   5  -1    2.03    1.64
 -13  -5   1   -0.05    4.30
 -13   5  -1    2.23    2.69
 -13   5  -1    1.39    4.15
 -13  -5  -1    0.03    4.57
 -13   5   1    0.80    1.64
 -13   5   1    5.32    3.69
 -13  -5  -1    1.36    6.29
 -13   5   1    1.82    1.42
 -13  -6   1    0.03    5.43
 -13   6  -1    8.08    7.89
 -13  -6  -1    0.12    5.70
 -13   6   1    9.33    4.73
 -13  -6  -1    4.53    7.91
 -13   7  -1   22.06    6.38
 -13  -7   1   -0.15    6.72
 -13  -7  -1   -0.00   10.54
 -13   7   1    9.04    5.93
 -13  -7  -1   12.90    9.95
 -13  -8   1    5.29    6.86
 -13   8  -1   11.47    6.24
 -13  -8   1    0.13    6.69
 -13  -8  -1    6.30    9.85
 -13  -8  -1   -0.06    6.65
 -13   8   1   13.72    5.69
 -13  -9   1   40.32    9.89
 -13   9  -1   40.92    9.44
 -13  -9   1   -0.48    9.71
 -13   9   1   30.45    8.59
 -13  -9  -1   39.15   13.69
 -13  -9  -1   -0.06   10.04
 -13 -10   1   -0.16   10.01
 -13 -10   1    7.83    6.62
 -13 -10  -1    4.00    6.13
 -13  10   1    2.13    5.67
 -13 -10  -1   -0.18    6.67
 -14   0  -1   78.43    9.54
 -14   0  -1   90.58   12.50
 -14   0   1   83.16    8.88
 -14   0   1   77.18    8.01
 -14   0   1   91.44   13.24
 -14   0  -1   76.06   11.89
 -14  -1   1   78.09   12.81
 -14   1  -1   65.35    8.34
 -14   1  -1   69.13    8.50
 -14  -1   1   73.94    9.41
 -14   1  -1   63.65    7.87
 -14  -1   1   58.18    6.58
 -14   1   1   60.69    8.20
 -14   1   1   70.22    7.92
 -14   1   1   68.19   11.10
 -14  -1  -1   72.40    9.38
 -14  -1  -1   67.62    7.38
 -14  -1  -1   72.14    8.70
 -14   2  -1  119.16   11.04
 -14  -2   1   97.91   11.68
 -14  -2   1  118.01   11.63
 -14   2  -1   98.59    9.67
 -14   2  -1  104.56    9.19
 -14  -2  -1  118.67   11.94
 -14  -2  -1   90.90   10.88
 -14  -2  -1  116.81   14.98
 -14   2   1   95.03   12.66
 -14   2   1   93.36    8.97
 -14   2   1  105.98    9.97
 -14   3  -1    9.44    3.63
 -14  -3   1   14.33    5.65
 -14   3  -1    9.50    3.81
 -14   3  -1   12.42    5.44
 -14  -3   1    0.44    6.02
 -14   3   1   10.77    7.50
 -14  -3  -1   -0.46    5.45
 -14   3   1    8.13    3.83
 -14  -3  -1   20.24    6.06
 -14   3   1   12.22    3.60
 -14  -3  -1    4.96    4.16
 -14   4  -1    6.34    2.67
 -14   4  -1   10.24    5.28
 -14  -4   1    0.29    5.78
 -14  -4   1   16.31    5.58
 -14   4  -1    4.69    2.87
 -14  -4  -1   10.36    5.75
 -14   4   1    5.70    4.70
 -14  -4  -1    0.07    5.23
 -14   4   1    6.87    2.69
 -14   4   1    3.99    2.78
 -14   5  -1   29.74    7.87
 -14  -5   1   47.74    8.27
 -14  -5   1    0.64    8.56
 -14   5   1   29.55    7.27
 -14  -5  -1   51.37    8.89
 -14  -5  -1    0.81    8.13
 -14  -6   1    0.55   14.45
 -14   6  -1   38.84    9.18
 -14  -6   1   46.99   10.27
 -14  -6  -1   55.67    9.43
 -14  -6  -1    0.02    9.92
 -14   6   1   59.07    8.88
 -14  -7   1   83.12   13.09
 -14  -7   1    0.35   18.41
 -14   7   1   68.37   10.74
 -14  -7  -1   74.41   12.67
 -14  -7  -1   73.03   11.79
 -14  -8   1   97.84   14.56
 -14  -8   1   90.55   14.25
 -14  -8  -1   79.08   13.17
 -14  -8  -1   86.49   14.48
 -14   8   1   79.43   12.14
 -14  -9   1    0.31   11.09
 -14  -9   1   41.88   11.06
 -14   9   1   37.79    9.28
 -14  -9  -1   49.82   10.50
 -14  -9  -1   -0.06   11.06
 -15   0  -1   45.03    7.45
 -15   0   1   49.39    8.17
 -15   0  -1   53.29    8.00
 -15   0   1   51.48    8.40
 -15   0   1   36.25    9.49
 -15   0  -1   49.44   12.67
 -15   1  -1   11.94    4.95
 -15   1  -1    9.52    4.55
 -15  -1   1   -0.07    5.56
 -15  -1   1    9.16    3.60
 -15  -1   1    5.44    5.36
 -15   1  -1    8.70    5.12
 -15  -1  -1   11.41    5.75
 -15  -1  -1    7.66    4.03
 -15   1   1   11.04    4.91
 -15   1   1    9.43    4.61
 -15  -1  -1   -0.44    5.10
 -15   1   1    9.15    4.66
 -15  -2   1    0.15    5.42
 -15  -2   1    0.28    7.89
 -15   2  -1   10.09    4.01
 -15   2  -1    7.60    3.86
 -15  -2  -1   -0.01    4.89
 -15  -2  -1    6.19    4.82
 -15   2   1    7.99    3.94
 -15   2   1    3.18    5.91
 -15  -2  -1    3.59    5.58
 -15   2   1    5.13    4.52
 -15  -3   1   -0.14    5.10
 -15   3  -1    1.74    1.94
 -15  -3   1   -4.31    3.30
 -15   3  -1   -0.18    2.09
 -15  -3  -1   -3.37    3.38
 -15   3   1    0.15    2.02
 -15   3   1    0.38    3.02
 -15   3   1    0.32    2.71
 -15  -3  -1    0.12    3.06
 -15  -4   1   26.73    7.51
 -15  -4   1    0.18   11.46
 -15  -4  -1   20.96    7.80
 -15  -4  -1   -0.10    6.95
 -15   4   1   19.47    6.32
 -15  -5   1   60.44    9.90
 -15  -5   1   -0.10   14.63
 -15   5   1   43.64   12.47
 -15  -5  -1   58.64   10.25
 -15  -5  -1    0.18    9.31
 -15  -6   1   38.54    9.18
 -15  -6   1   -0.06   13.72
 -15  -6  -1   37.65    9.36
 -15   6   1   21.42    7.78
 -15  -6  -1    0.86    8.72
 -15  -7   1    0.03   10.52
 -15  -7   1   -0.00    6.73
 -15  -7  -1    0.03    7.13
 -15  -7  -1    9.89    6.24
 -15   7   1    5.75    5.71
 -16   0  -1   33.70    8.00
 -16   0   1   29.44    7.57
 -16   0  -1   26.43    6.59
 -16   0  -1   32.39    7.20
 -16   0   1   26.20    7.41
 -16   0   1   29.25    5.72
 -16   1  -1    1.36    4.58
 -16  -1   1   11.13    5.73
 -16   1  -1    6.90    7.73
 -16   1  -1    4.92    7.66
 -16  -1   1   15.91    8.86
 -16   1   1    7.30    4.86
 -16  -1  -1    2.89    6.08
 -16   1   1    5.07    4.49
 -16   1   1   10.71    4.64
 -16  -1  -1    5.96    6.06
 -16  -1  -1   10.29    5.35
 -16  -2   1   37.72    7.82
 -16   2  -1   33.62    6.45
 -16   2  -1   22.10    8.33
 -16  -2   1   -0.17    8.17
 -16   2   1   25.85    6.56
 -16   2   1   22.15    5.84
 -16  -2  -1   39.41    8.44
 -16   2   1   21.38    5.73
 -16  -2  -1    0.35    7.66
 -16  -3   1   27.32    7.94
 -16  -3   1   -0.25    8.25
 -16   3   1   34.81    9.80
 -16  -3  -1    0.11    7.70
 -16  -3  -1   36.09    8.66
 -16  -4   1   61.69   11.72
 -16  -4   1   41.68   16.72
 -16  -4  -1   55.35   10.84
 -16   4   1   60.33    9.97
 -16  -4  -1   66.18   12.15
   0   0  -2 1536.98   44.01
   0   0   2 1501.07   43.69
   0  -1   2   13.79    1.61
   0   1   2   18.69    1.68
   0   1  -2   15.47    1.61
   0  -1  -2   14.22    1.67
   0   2   2  439.88   13.20
   0   2  -2  449.98   13.33
   0  -2  -2  454.93   14.57
   0  -2   2  448.18   14.48
   0   3  -2  176.59    6.28
   0   3   2  165.56    6.05
   0  -3   2  171.34    6.21
   0  -3  -2  178.87    6.28
   0  -4  -2  796.09   24.18
   0  -4   2  779.81   23.83
   0   4  -2  789.05   23.97
   0   4   2  793.61   24.05
   0  -4  -2  789.81   25.29
   0  -5  -2   58.23    3.39
   0   5  -2   63.49    4.47
   0   5   2   60.14    3.41
   0  -5   2   59.27    3.43
   0  -5  -2   63.38    3.82
   0   6   2  700.13   22.84
   0  -6  -2  688.76   24.22
   0  -6  -2  707.87   22.98
   0  -6   2  698.97   22.94
   0   6  -2  704.19   23.04
   0   7  -2   21.76    2.72
   0  -7  -2   27.29    2.79
   0  -7  -2   27.29    3.16
   0   7   2   17.50    2.79
   0  -7   2   24.85    2.69
   0   7   2   23.56    2.72
   0   8  -2  389.97   14.93
   0  -8  -2  389.95   16.90
   0  -8   2  389.23   14.84
   0   8   2  375.37   14.92
   0  -8  -2  376.97   16.22
   0   9  -2    0.26    2.11
   0  -9  -2    5.89    2.52
   0  -9   2    3.40    2.00
   0  -9  -2    5.30    2.09
   0   9   2    4.79    2.23
   0 -10   2   85.16    5.99
   0 -10  -2   75.15    6.88
   0  10   2   81.91    6.21
   0  10  -2   86.08    6.55
   0  10  -2   79.90    6.17
   0 -10  -2   73.96    5.98
   0  11  -2  266.39   13.37
   0 -11  -2  231.78   12.53
   0 -11  -2  233.98   14.62
   0  11  -2  242.75   13.81
   0  11   2  221.63   12.22
   0 -11   2  248.10   12.36
   0 -12   2   50.61    5.67
   0 -12  -2   48.22    7.02
   0 -12  -2   41.26    5.62
   0  12  -2   63.41    7.05
   0 -12  -2   48.31    7.95
   0  12   2   47.21    5.66
   0  13  -2  338.54   19.64
   0 -13  -2  303.39   17.38
   0  13   2  314.80   16.69
   0 -13  -2  345.97   24.37
   0 -13   2  323.57   17.51
   0 -13  -2  297.25   16.87
   0 -14  -2  154.14   12.05
   0 -14  -2  186.16   15.46
   0  14  -2  215.29   18.73
   0 -14  -2  182.22   12.84
   0  14   2  188.52   12.79
   0 -14   2  180.84   12.64
   0 -15  -2    2.96    3.67
   0  15  -2    3.56    4.41
   0 -15  -2   -0.16    5.32
   0  15   2    3.29    3.68
   0 -15   2    4.67    3.59
   0 -16  -2   13.51    7.73
   0  16  -2   24.94    6.23
   0 -16   2   17.19    5.06
   0 -16  -2   -0.19    4.65
   0 -17  -2    0.18    3.74
   0  17  -2    6.18    4.94
   0 -17   2    3.34    3.98
   0 -17   2    6.40    4.58
   0 -17  -2    2.57    4.07
  -1   0   2   38.36    2.38
   1   0  -2   44.07    2.39
  -1   0  -2   42.04    2.54
   1   0   2   37.08    3.27
  -1   1  -2   35.89    2.25
  -1  -1   2   34.58    2.35
   1   1   2   36.31    3.20
   1  -1  -2   36.73    2.24
  -1  -1  -2   34.18    2.38
   1  -1   2   36.89    2.30
  -1   1   2   38.16    2.30
   1   1  -2   39.03    2.37
   1   2   2   40.03    2.64
  -1  -2   2   42.20    3.44
   1  -2  -2   46.62    2.47
  -1   2  -2   43.76    2.39
  -1   2   2   43.26    2.42
   1  -2   2   42.81    2.46
   1   2  -2   39.12    2.56
  -1  -2  -2   42.77    3.70
  -1  -3   2    4.77    1.44
   1   3   2    6.10    1.50
   1  -3  -2    8.30    1.24
  -1   3  -2    7.08    1.21
   1  -3  -2    6.29    1.61
  -1  -3  -2    9.90    1.48
   1   3  -2    6.79    1.51
  -1   3   2    8.80    1.89
   1  -3   2    5.12    1.84
   1  -4  -2   17.86    2.29
   1  -4  -2   17.13    1.79
  -1  -4   2   18.84    2.88
  -1   4  -2   15.78    1.68
   1   4   2   20.83    3.07
  -1  -4  -2   17.67    2.09
   1   4  -2   17.91    2.08
   1  -4   2   17.89    1.79
  -1   4   2   17.33    1.72
  -1  -4  -2   18.72    1.98
   1   5   2   66.83    4.06
  -1  -5   2   62.54    3.87
  -1   5  -2   61.65    3.33
   1  -5  -2   66.81    3.33
   1  -5  -2   62.91    4.21
  -1   5   2   61.88    3.27
  -1  -5  -2   64.33    3.72
   1  -5   2   66.81    3.34
  -1   5   2   66.72    3.95
   1   5  -2   63.36    4.88
  -1  -5  -2   63.50    3.97
  -1   6  -2  246.36    9.18
   1  -6  -2  251.27   10.81
   1  -6  -2  256.07    9.13
   1   6   2  265.90   10.27
  -1  -6   2  264.13   10.10
  -1   6   2  247.71   10.04
  -1   6   2  271.58   10.55
   1  -6   2  261.09    9.29
   1   6  -2  261.27   10.29
  -1  -6  -2  242.89    9.95
  -1  -6  -2  240.30   11.25
  -1  -7   2   42.43    3.71
   1  -7  -2   43.55    4.32
   1  -7  -2   51.23    4.33
   1   7   2   43.63    3.87
  -1   7  -2   50.78    4.48
   1  -7   2   45.77    3.16
  -1   7   2   50.19    3.31
  -1   7   2   49.26    5.59
  -1  -7  -2   40.53    3.65
   1   7  -2   47.95    3.78
  -1  -7  -2   48.46    3.83
  -1   8  -2  299.38   11.63
   1  -8  -2  291.66   11.27
  -1  -8   2  310.00   12.88
   1  -8  -2  318.38   14.73
   1   8  -2  295.94   12.55
  -1   8   2  285.91   12.35
   1  -8   2  287.81   11.26
  -1  -8  -2  301.83   14.73
  -1  -8  -2  295.67   12.99
   1  -9  -2   28.37    3.21
  -1   9  -2   24.42    3.21
   1  -9  -2   36.30    4.60
  -1  -9   2   34.04    3.86
  -1  -9  -2   30.66    3.98
   1  -9   2   30.87    3.30
  -1   9   2   30.94    4.02
  -1  -9  -2   36.35    5.48
   1   9  -2   26.29    3.93
   1 -10  -2   23.92    5.01
  -1  10  -2   27.98    3.78
  -1  10  -2   26.62    6.70
  -1 -10   2   28.57    4.12
   1 -10  -2   25.04    7.18
  -1 -10  -2   36.91    6.03
  -1 -10  -2   25.03    4.24
   1  10  -2   33.85    5.69
   1 -10   2   31.96    3.58
   1  10  -2   31.65    6.02
  -1  10   2   31.67    4.20
   1 -11  -2    6.51    3.70
  -1  11  -2    3.34    2.58
  -1 -11   2    5.84    2.98
   1 -11  -2   -0.07    3.81
  -1  11  -2    7.11    3.43
  -1  11   2    5.20    3.02
  -1 -11  -2    4.58    3.29
  -1 -11  -2    5.58    4.38
   1  11  -2    7.11    2.96
   1 -11   2    6.66    2.45
   1  11  -2    5.37    3.05
   1 -12  -2    6.36    4.59
   1 -12  -2   14.46    4.63
  -1  12  -2   15.85    4.62
   1 -12  -2    9.01    2.97
  -1 -12   2    9.56    3.64
  -1  12   2    5.93    3.66
  -1 -12  -2   10.32    3.77
  -1 -12  -2    7.60    3.72
   1  12  -2    9.20    3.80
   1 -12   2    6.31    2.98
  -1 -12  -2    6.53    3.98
  -1  13  -2   22.97    5.78
  -1 -13   2   28.77    5.17
   1 -13  -2   23.04    6.18
   1 -13  -2   22.61    4.30
   1 -13  -2   17.14    4.21
  -1 -13  -2   22.42    5.02
  -1  13   2   27.17    7.55
   1  13  -2   21.27    5.04
  -1 -13  -2   23.00    5.55
   1 -13   2   16.99    4.24
  -1 -13  -2   18.17    5.12
  -1  14  -2  104.22   10.42
   1 -14  -2   59.53    6.95
   1 -14  -2   77.55   10.28
   1 -14  -2   70.10    7.30
  -1 -14   2   75.68   11.85
   1  14  -2   81.93    9.04
  -1  14   2   78.88    8.19
   1 -14   2   62.80    9.89
  -1 -14  -2   65.16   11.60
  -1 -14  -2   71.14    8.52
  -1  15  -2   12.98    5.62
   1 -15  -2    0.51    3.35
  -1 -15   2    5.88    4.47
   1 -15  -2    5.40    3.63
   1 -15   2    7.30    3.57
  -1 -15  -2    7.46    4.50
  -1  15   2    5.75    4.38
   1  15  -2    3.84    7.09
  -1 -15  -2   10.57    4.47
   1 -16  -2   41.02    9.62
   1 -16  -2   39.66    6.10
  -1  16  -2   54.95    9.50
  -1 -16   2   51.62    8.25
  -1  16   2   53.44    8.18
  -1 -16  -2   45.55    7.97
  -1 -16  -2   64.68    8.36
   1 -16   2   35.75    7.49
   1 -16   2   29.73    6.53
   1  16  -2   47.60    8.34
  -1 -17   2    1.43    5.43
  -1  17  -2   -2.47    4.35
  -1 -17   2    3.04    4.14
   1 -17  -2    1.03    2.96
   1 -17  -2   -0.01    2.54
  -1 -17  -2    0.69    3.49
   1 -17   2    1.64    4.30
   1 -17   2    0.39    4.85
  -1 -17  -2   -0.13    3.64
  -1  17   2   -0.02    4.07
   1  17  -2    5.52    3.72
  -2   0   2    2.53    0.95
   2   0   2    1.59    1.03
  -2   0  -2   -0.34    1.01
   2   0  -2    2.52    1.01
  -2   1  -2    3.64    1.11
  -2  -1   2    3.13    1.16
   2   1   2    4.73    1.87
   2  -1  -2    3.39    1.05
   2   1   2    4.77    1.83
  -2  -1  -2    4.42    1.28
   2   1  -2    3.47    1.22
  -2   1   2    1.55    1.05
   2  -1   2    4.46    1.12
   2   2   2   47.53    3.08
  -2  -2   2   45.27    2.90
   2  -2  -2   46.07    3.06
   2  -2  -2   49.38    2.45
  -2   2  -2   48.08    2.60
  -2   2   2   48.52    2.53
   2   2  -2   53.60    3.06
  -2  -2  -2   46.41    3.01
   2  -2   2   51.27    3.50
  -2   3  -2   55.63    2.72
  -2  -3   2   55.01    3.32
   2  -3  -2   60.22    2.78
   2   3   2   57.30    3.41
   2  -3  -2   55.67    3.65
   2  -3   2   56.78    2.88
  -2   3   2   59.14    3.42
  -2  -3  -2   57.17    3.54
   2   3  -2   55.12    3.43
   2  -4  -2   51.76    3.33
   2   4   2   44.24    3.45
  -2  -4   2   42.74    3.21
  -2   4  -2   45.01    3.27
   2  -4  -2   47.62    4.95
   2   4  -2   49.17    4.46
  -2   4   2   50.36    2.51
  -2  -4  -2   48.46    3.49
   2  -4   2   48.90    2.63
  -2   4   2   48.71    3.50
   2  -5  -2   69.42    3.23
   2   5   2   73.84    4.43
  -2   5  -2   73.23    3.43
  -2  -5   2   70.89    4.34
   2  -5  -2   72.63    6.30
  -2  -5  -2   68.12    3.63
  -2   5   2   71.86    4.09
  -2  -5  -2   71.65    5.84
  -2   5   2   66.44    5.79
   2  -5   2   68.60    4.20
   2   6   2  130.11    6.85
   2  -6  -2  140.26    5.44
  -2  -6   2  136.35    6.81
  -2   6  -2  139.97    5.60
   2  -6  -2  132.52    9.21
  -2   6   2  142.06    6.32
   2   6  -2  134.56    8.37
  -2  -6  -2  149.32    6.33
  -2  -6  -2  140.46    7.08
  -2   6   2  138.88    6.89
   2  -6   2  137.80    6.48
   2  -7  -2   45.73    3.82
  -2  -7   2   49.28    4.15
   2  -7  -2   40.40    4.53
  -2   7  -2   39.83    2.92
  -2   7   2   48.50    4.11
   2   7  -2   47.16    4.01
  -2  -7  -2   43.57    4.18
  -2  -7  -2   46.61    3.56
  -2   7   2   44.16    3.93
   2  -7   2   40.20    2.87
   2  -8  -2   12.34    3.25
  -2   8  -2    9.42    1.89
  -2  -8   2    8.39    2.70
   2  -8  -2    8.94    1.77
   2   8  -2    8.05    2.77
  -2  -8  -2    5.72    2.29
   2  -8   2   16.12    1.82
  -2   8   2    9.77    2.72
  -2   8   2    5.90    1.85
  -2  -8  -2    9.82    2.85
   2  -9  -2   28.26    4.73
  -2   9  -2   26.11    2.90
   2  -9  -2   29.05    2.89
  -2  -9   2   27.29    4.17
  -2   9  -2   28.99    4.50
  -2   9   2   25.90    4.12
  -2  -9  -2   33.18    4.31
  -2  -9  -2   26.68    3.63
   2  -9   2   29.23    2.83
   2   9  -2   24.61    4.03
   2 -10  -2   11.35    4.18
   2 -10  -2   11.75    2.28
  -2 -10   2   11.87    3.32
  -2  10  -2   12.06    5.63
  -2  10  -2    9.63    2.44
  -2  10   2    3.72    3.39
  -2 -10  -2    5.47    3.31
  -2 -10  -2   12.00    2.92
   2 -10   2    7.57    3.26
   2  10  -2   11.24    3.97
   2  10  -2    7.22    3.31
  -2 -11   2    3.58    2.98
  -2  11  -2    6.27    3.54
   2 -11  -2    5.12    3.77
  -2  11  -2    2.76    2.23
   2 -11  -2    4.34    2.09
   2  11  -2    8.18    3.95
  -2  11   2    3.38    2.98
  -2 -11  -2    5.07    2.90
   2 -11   2    2.91    2.99
   2  11  -2   -3.32    3.07
  -2 -11  -2    5.92    3.01
   2 -12  -2   22.49    5.90
  -2 -12   2   21.52    4.73
  -2  12  -2   28.38    5.71
   2 -12  -2   18.27    3.37
   2 -12  -2    8.77    4.72
  -2  12   2   14.57    4.62
   2 -12   2   17.80    4.82
   2  12  -2    7.21    6.11
  -2 -12  -2   18.33    4.52
  -2 -12  -2   20.31    4.90
  -2 -12  -2   22.38    4.76
   2 -13  -2    0.99    4.85
   2 -13  -2   10.23    3.57
  -2 -13   2   17.02    4.89
   2 -13  -2   27.84    6.25
  -2  13  -2   16.20    5.82
  -2  13   2   26.16    4.86
  -2 -13  -2   19.15    4.92
   2  13  -2   20.22    6.56
  -2 -13  -2   21.59    7.87
  -2 -13  -2   14.72    4.83
   2 -13   2   10.21    5.18
   2 -14  -2    0.77    4.16
   2 -14  -2    3.32    3.12
  -2  14  -2    7.55    5.18
  -2 -14   2    7.46    4.38
   2 -14  -2   15.10    5.63
  -2  14   2    6.38    4.24
   2 -14   2    4.69    3.00
   2  14  -2   10.68    3.92
  -2 -14  -2    4.64    6.62
  -2 -14  -2    7.07    4.57
  -2  15  -2   40.82    7.51
   2 -15  -2    0.84    5.61
  -2 -15   2   27.09    6.57
   2 -15  -2   16.76    6.42
   2  15  -2   27.91    5.65
  -2 -15  -2   24.18    6.30
  -2 -15  -2   29.56    6.48
   2 -15   2   14.09    4.24
  -2  15   2    0.11    9.09
   2 -16  -2    2.62    2.59
  -2  16  -2    8.95    7.14
   2 -16  -2   -0.04    3.45
  -2 -16   2   -0.01    6.22
  -2 -16  -2    5.44    4.18
  -2 -16  -2    0.85    4.10
  -2  16   2   -0.02    3.97
   2  16  -2    2.39    3.44
   2 -16   2    0.42    3.00
   2 -16   2    1.40    2.59
  -2 -17   2    9.65    5.22
  -2  17  -2    9.41    6.06
  -2 -17   2    4.04    5.84
  -2 -17  -2    4.45    7.78
   2  17  -2    2.56    6.64
  -2 -17  -2    2.47    7.87
  -2  17   2   -0.01    5.38
  -3   0  -2   -0.13    1.00
  -3   0   2    0.03    0.88
   3   0   2    2.21    0.99
   3   0  -2    0.72    0.96
   3   0  -2    1.50    0.97
   3  -1  -2   23.61    2.31
  -3   1  -2   24.19    2.01
   3   1   2   23.03    2.30
  -3  -1   2   27.42    2.23
   3  -1  -2   23.41    1.91
  -3   1   2   23.34    1.87
  -3  -1  -2   23.26    2.27
   3   1  -2   25.87    3.15
   3  -1   2   22.36    2.04
  -3   2  -2  132.90    4.91
   3   2   2  130.72    7.19
  -3  -2   2  119.80    5.40
   3  -2  -2  131.17    5.87
   3  -2  -2  135.35    5.58
  -3  -2  -2  133.14    5.73
  -3   2   2  132.60    4.69
   3  -2   2  123.22    4.80
   3  -3  -2  813.37   28.62
  -3  -3   2  816.07   26.01
   3   3   2  794.30   26.24
   3  -3  -2  824.35   23.09
  -3   3  -2  817.60   23.17
  -3  -3  -2  800.46   26.22
  -3   3   2  826.49   24.30
   3   3  -2  745.89   24.32
   3  -3   2  812.78   23.51
  -3   3   2  770.48   25.23
   3  -4  -2   85.46    6.65
  -3   4  -2   98.66    3.83
  -3  -4   2   93.23    5.11
   3  -4  -2   99.37    4.43
   3   4   2   92.04    5.36
  -3  -4  -2   90.98    5.22
  -3   4   2   93.24    3.59
   3  -4   2   92.55    4.72
  -3   4   2   88.87    4.99
   3  -5  -2  207.97    6.70
  -3  -5   2  207.10    8.94
   3  -5  -2  191.43    9.28
  -3   5  -2  203.72    6.72
   3   5   2  202.63   10.80
  -3   5   2  196.13    8.69
  -3  -5  -2  209.99    7.65
   3  -5   2  198.92    6.81
  -3   5   2  202.11    6.55
   3   5  -2  201.10    8.84
  -3  -5  -2  206.50    9.28
   3  -6  -2    7.75    1.30
  -3   6  -2   10.06    1.39
  -3  -6   2   10.30    2.52
   3  -6  -2    6.95    2.69
   3  -6   2    7.62    1.40
  -3   6   2    6.83    1.89
  -3   6   2    7.07    3.68
   3   6  -2   11.14    2.40
  -3  -6  -2   10.10    1.64
  -3  -6  -2    8.45    3.64
   3  -7  -2   17.97    3.52
  -3   7  -2   13.66    1.82
   3  -7  -2   13.43    1.71
  -3  -7   2   15.46    4.55
  -3  -7  -2   14.46    2.13
   3  -7   2   12.13    1.76
  -3  -7  -2   17.89    3.16
  -3   7   2   17.70    1.73
  -3   7   2   23.60    3.10
   3   7  -2   17.22    3.03
  -3  -8   2   38.75    6.12
   3  -8  -2   32.79    2.53
  -3   8  -2   32.92    2.69
   3  -8  -2   33.94    5.01
  -3  -8  -2   28.33    3.10
  -3   8   2   36.08    4.48
  -3   8   2   32.36    2.47
   3   8  -2   38.23    4.31
  -3  -8  -2   38.18    4.45
   3  -8   2   31.89    3.60
  -3   9  -2   10.01    2.95
   3  -9  -2   11.68    2.74
  -3   9  -2   13.70    3.84
  -3  -9   2   12.46    4.95
   3  -9  -2   11.91    4.04
   3  -9   2    9.62    1.87
  -3  -9  -2   14.99    3.52
  -3  -9  -2   10.47    2.54
  -3   9   2   10.54    3.37
   3   9  -2    3.10    5.06
   3 -10  -2   35.32    3.21
  -3 -10   2   37.08    7.62
  -3  10  -2   33.01    5.86
  -3  10  -2   34.96    3.35
   3 -10  -2   45.29    6.50
  -3 -10  -2   32.18    4.22
   3  10  -2   39.47    5.43
   3  10  -2   38.89    3.84
  -3 -10  -2   33.77    5.20
  -3  10   2   35.83    5.23
   3 -10   2   35.37    4.43
  -3 -11   2  390.29   20.16
   3 -11  -2  349.98   14.57
  -3  11  -2  419.60   21.83
   3 -11  -2  392.30   22.01
  -3  11  -2  384.68   15.29
   3 -11  -2  289.72   13.09
   3 -11   2  354.17   14.02
  -3 -11  -2  379.19   19.44
  -3 -11  -2  358.72   17.37
   3  11  -2  366.93   16.53
  -3  11   2  373.08   18.47
  -3  12  -2   68.82    8.34
   3 -12  -2   48.89    4.48
  -3 -12   2   47.22    6.96
   3 -12  -2   56.50    8.50
   3 -12  -2   38.11    3.95
  -3  12   2   57.29    9.68
   3  12  -2   44.22    5.09
  -3 -12  -2   45.64    5.74
  -3 -12  -2   51.71    7.25
   3 -12   2   45.37    4.24
  -3 -12  -2   50.40   10.01
   3 -13  -2  136.65    8.22
   3 -13  -2  160.48    9.83
  -3  13  -2  222.68   15.94
   3 -13  -2  187.97   15.88
  -3 -13   2  216.60   14.68
   3  13  -2  158.55   10.89
  -3 -13  -2  199.58   13.79
  -3 -13  -2  169.95   11.81
   3 -13   2  150.17    8.85
  -3  13   2  182.78   13.03
  -3 -13  -2  194.45   14.69
   3 -14  -2    3.03    3.59
  -3  14  -2   17.71    5.82
   3 -14  -2    6.59    2.61
  -3 -14   2   17.74    5.05
   3 -14  -2   12.33    6.21
   3 -14   2    8.09    3.99
  -3  14   2   -0.01    4.73
  -3 -14  -2   11.99    5.00
   3  14  -2    8.60    3.71
  -3 -14  -2   12.47    5.54
  -3  15  -2   12.26    5.46
   3 -15  -2    3.09    3.05
  -3 -15   2    9.55    4.66
   3 -15  -2    5.06    2.33
  -3 -15  -2    8.92    4.83
  -3  15   2   -0.08    4.49
  -3 -15  -2    1.26    4.64
   3  15  -2    6.92    3.42
   3 -15   2    2.92    2.75
   3 -15   2   -0.10    2.34
  -3  16  -2   15.38    8.70
  -3 -16   2    0.62    5.06
  -3  16   2   -0.03    4.71
  -3 -16  -2   16.87    7.67
   3  16  -2    0.54    5.28
  -3 -16  -2    1.91    7.28
  -4   0  -2    0.78    1.16
   4   0   2    2.13    1.25
   4   0  -2    0.44    1.75
   4   0  -2    2.27    1.12
  -4   0   2    1.86    1.09
   4  -1  -2  538.77   17.52
   4  -1  -2  520.38   16.02
  -4  -1   2  526.62   16.81
   4   1   2  512.79   17.23
  -4   1  -2  525.21   17.04
  -4   1   2  515.46   15.39
   4   1  -2  509.13   15.99
  -4  -1  -2  512.81   16.84
   4  -1   2  517.40   16.37
   4   1  -2  522.29   16.99
   4   2   2   56.41    3.82
  -4   2  -2   52.65    3.65
  -4  -2   2   50.70    3.60
   4  -2  -2   52.40    2.74
   4  -2  -2   51.47    3.74
   4  -2   2   59.89    3.09
   4   2  -2   54.18    3.52
  -4   2   2   49.59    3.36
  -4   2   2   45.34    2.55
  -4  -2  -2   53.40    3.62
   4   3   2  852.62   29.40
  -4   3  -2  867.71   25.20
   4  -3  -2  873.39   24.66
  -4  -3   2  859.78   28.52
   4  -3  -2  907.97   32.74
  -4   3   2  869.70   24.66
  -4  -3  -2  860.27   29.22
   4   3  -2  872.71   28.85
   4  -3   2  895.71   26.86
  -4   3   2  840.70   27.65
   4   4   2    5.21    2.99
  -4  -4   2    3.05    1.89
   4  -4  -2    0.95    1.96
   4  -4  -2    3.79    0.98
  -4   4  -2    2.24    0.99
  -4   4   2    4.95    0.94
  -4  -4  -2    7.12    1.96
   4  -4   2    3.87    1.09
   4   4  -2    2.92    2.84
  -4   4   2    1.84    1.85
  -4  -5   2  221.31   10.05
  -4   5  -2  229.85    7.37
   4   5   2  236.52   10.75
   4  -5  -2  237.11    7.95
   4  -5  -2  212.78   10.35
  -4  -5  -2  229.96   10.53
   4   5  -2  250.14   10.66
  -4   5   2  236.79    7.26
  -4   5   2  226.91   10.11
   4  -5   2  227.26    7.44
   4  -6  -2  149.26    8.78
  -4  -6   2  154.69    8.22
  -4   6  -2  145.23    6.13
   4  -6  -2  151.12    5.76
   4   6  -2  144.66    8.12
  -4  -6  -2  147.20    8.17
   4  -6   2  144.42    5.42
  -4   6   2  152.93    5.93
  -4  -6  -2  151.85    6.01
  -4   6   2  140.13    7.86
   4  -7  -2  178.77   13.33
  -4   7  -2  180.40    6.45
  -4  -7   2  183.22    9.78
   4  -7  -2  166.02    5.86
  -4  -7  -2  165.41    9.56
   4  -7   2  174.81    6.21
  -4  -7  -2  172.10    7.08
   4   7  -2  186.05   11.95
  -4   7   2  169.42    9.39
  -4   7   2  180.93    5.96
   4  -8  -2  242.19   13.92
  -4   8  -2  235.43    8.32
  -4  -8   2  257.00   13.10
   4  -8  -2  238.40    8.84
  -4   8  -2  250.40   13.59
  -4   8   2  243.29    7.95
  -4  -8  -2  248.34   12.80
   4  -8   2  232.31    8.39
  -4  -8  -2  249.80    9.84
  -4   8   2  248.11   12.72
   4   8  -2  258.88   13.08
  -4   9  -2  104.83    4.98
   4  -9  -2   96.25    5.40
  -4   9  -2  103.89    8.85
  -4  -9   2  106.53    8.24
   4  -9  -2  111.40    9.74
  -4  -9  -2  105.54    8.23
   4  -9   2  102.74    5.88
   4   9  -2  101.13    5.18
  -4   9   2   98.20    7.83
   4   9  -2  111.75    8.23
  -4  -9  -2  100.73    5.92
   4 -10  -2   53.64    3.43
  -4 -10   2   68.98    6.92
  -4  10  -2   57.96    7.66
  -4  10  -2   60.25    3.82
   4 -10  -2   70.85    8.16
   4 -10   2   52.87    3.67
  -4 -10  -2   57.05    4.84
   4  10  -2   52.70    5.48
  -4 -10  -2   59.14    6.85
   4  10  -2   64.59    6.87
  -4  10   2   52.62    6.43
   4 -11  -2  192.65    8.32
  -4  11  -2  256.56   20.14
   4 -11  -2  226.24   16.42
   4 -11  -2  171.23    8.81
  -4 -11   2  247.50   14.74
   4  11  -2  211.35   12.02
  -4 -11  -2  232.77   14.34
  -4 -11  -2  199.83   11.14
  -4  11   2  252.81   14.25
   4 -11   2  202.01    8.82
   4 -12  -2   49.99    3.80
   4 -12  -2   61.15    5.33
   4 -12  -2   88.26   14.41
  -4  12  -2   80.69    9.85
  -4 -12   2   79.11   12.04
   4 -12   2   58.81    5.78
  -4 -12  -2   72.20    8.38
  -4 -12  -2   63.07    8.42
  -4 -12  -2   79.62    9.09
  -4  12   2   80.26    8.35
   4  12  -2   62.57    5.44
   4 -13  -2   15.32    3.13
   4 -13  -2    7.88    3.37
  -4  13  -2   25.51    6.63
  -4 -13   2   26.66    5.82
   4 -13  -2   19.95    6.97
   4 -13   2   12.35    3.84
  -4 -13  -2   23.34    5.88
  -4  13   2    1.37    5.58
   4  13  -2   15.81    3.48
  -4 -13  -2   27.19    6.20
   4 -14  -2    0.31    2.01
  -4  14  -2   -0.63    4.36
   4 -14  -2    0.12    1.15
  -4 -14   2    2.12    3.77
   4 -14   2    1.48    1.49
  -4  14   2   -0.62    5.31
  -4 -14  -2   -0.31    3.63
   4 -14   2    0.83    1.74
   4  14  -2    6.86    2.25
  -4 -14  -2    4.83    4.20
  -4  15  -2   19.69    6.09
  -4 -15   2    0.45    5.35
  -4 -15  -2    9.41    5.69
   4  15  -2    4.21    4.50
  -4 -15  -2    1.68    5.16
  -4  15   2    0.09    4.85
  -4  16  -2   72.29   16.45
  -4 -16   2    2.42   14.34
  -4 -16  -2   75.94   14.55
  -4 -16  -2    4.59   10.04
  -4  16   2   67.33    9.40
   5   0  -2   10.98    1.76
   5   0   2    9.12    2.91
   5   0  -2    9.62    1.80
  -5   0  -2    6.25    1.81
  -5   0   2    9.87    1.73
  -5   1  -2   64.30    4.59
   5  -1  -2   66.72    4.08
  -5  -1   2   64.36    3.99
   5   1   2   67.44    4.40
   5  -1  -2   69.78    3.74
  -5   1   2   67.77    3.47
   5   1  -2   60.51    3.47
  -5  -1  -2   65.98    4.17
   5  -1   2   72.19    3.91
  -5   2  -2   41.66    2.74
   5   2   2   38.81    3.66
  -5  -2   2   45.79    3.51
   5  -2  -2   45.48    3.73
   5  -2  -2   43.60    3.53
   5   2  -2   42.80    3.51
   5  -2   2   46.12    2.99
  -5   2   2   47.32    3.45
   5   2  -2   44.66    2.69
  -5   2   2   48.49    2.71
  -5  -2  -2   38.44    3.60
   5  -3  -2   31.54    5.03
  -5   3  -2   31.05    2.23
   5   3   2   33.90    3.67
  -5  -3   2   33.68    3.39
   5  -3  -2   32.80    2.14
   5   3  -2   29.40    3.43
   5   3  -2   34.65    2.15
   5  -3   2   32.43    2.44
  -5  -3  -2   29.86    3.49
  -5   3   2   35.94    3.25
  -5   3   2   32.95    2.06
   5   4   2   24.13    3.22
   5  -4  -2   17.61    1.55
   5  -4  -2   20.71    3.16
  -5   4  -2   16.59    2.39
  -5  -4   2   21.82    2.98
   5   4  -2   21.44    3.01
  -5   4   2   13.78    2.10
   5  -4   2   18.11    1.81
  -5  -4  -2   18.66    3.12
  -5   4   2   16.41    4.28
   5  -5  -2  120.51    7.55
  -5   5  -2  119.17    4.48
   5  -5  -2  118.41    4.25
  -5  -5   2  120.07    7.21
  -5  -5  -2  122.18    7.40
   5   5  -2  112.02    7.15
  -5   5   2  122.02    4.87
   5  -5   2  115.44    4.65
  -5   5   2  126.62    7.09
   5  -6  -2   45.25    7.34
  -5  -6   2   50.73    5.04
   5  -6  -2   44.76    2.22
  -5   6  -2   48.37    2.51
  -5  -6  -2   45.10    3.71
   5   6  -2   55.07    7.00
  -5  -6  -2   42.42    4.98
   5  -6   2   42.37    2.52
  -5   6   2   43.50    2.25
  -5   6   2   46.35    4.76
   5  -7  -2   32.82    5.19
  -5   7  -2   30.83    2.03
  -5  -7   2   27.04    4.55
   5  -7  -2   29.45    1.75
  -5  -7  -2   33.71    2.52
  -5   7   2   31.65    2.43
  -5   7   2   28.28    4.47
  -5  -7  -2   33.28    4.61
   5  -7   2   29.48    2.89
   5   7  -2   29.10    4.57
   5  -8  -2    1.03    3.05
  -5  -8   2    0.53    2.65
  -5   8  -2    1.01    1.01
  -5   8  -2    5.25    2.84
   5  -8  -2    1.64    1.16
   5  -8   2    1.72    1.53
  -5  -8  -2    2.52    1.21
  -5   8   2    1.42    0.77
   5   8  -2    0.86    2.60
  -5  -8  -2    2.69    3.86
  -5   8   2    4.40    2.64
   5  -9  -2   24.95    5.47
  -5   9  -2   15.55    1.75
  -5  -9   2   16.89    4.37
  -5   9  -2   25.94    4.91
   5  -9  -2   12.40    1.29
  -5  -9  -2   14.71    2.39
   5  -9   2   16.71    1.77
  -5  -9  -2   17.74    4.44
  -5   9   2   17.20    4.20
   5   9  -2   14.66    2.56
   5   9  -2   14.06    4.41
  -5 -10   2    7.48    3.50
  -5  10  -2    5.31    3.95
   5 -10  -2   10.33    4.20
   5 -10  -2    2.76    0.86
   5 -10  -2    3.65    1.31
  -5  10  -2    3.71    1.96
   5  10  -2    4.46    1.52
  -5 -10  -2    5.65    2.71
  -5 -10  -2    7.68    3.48
   5 -10   2    1.77    1.81
  -5  10   2    4.54    3.54
   5 -11  -2   42.54    2.83
  -5  11  -2   66.72    8.52
  -5 -11   2   58.67    7.43
   5 -11  -2   65.36    8.92
   5  11  -2   39.82    3.53
  -5 -11  -2   48.77    7.39
  -5 -11  -2   44.79    4.40
  -5 -11  -2   49.71    8.10
  -5  11   2   58.41    6.92
   5 -11   2   37.23    2.73
  -5 -12   2   27.99    5.66
  -5  12  -2   18.20    6.65
   5 -12  -2   17.31    6.85
  -5 -12  -2   11.62    5.66
  -5  12   2   19.96    5.42
  -5 -12  -2   12.49    3.17
  -5 -12  -2   16.30    6.08
   5  12  -2   12.67    2.56
   5 -13  -2   10.59    6.14
  -5 -13   2   16.39    7.57
  -5  13  -2   10.76    5.67
  -5 -13  -2   12.34    4.87
   5 -13   2    4.22    1.54
   5  13  -2    6.07    2.13
  -5  13   2   -1.14    4.79
  -5 -13  -2    9.34    5.46
  -5  14  -2   -0.26    4.56
  -5 -14   2   -0.18    4.08
  -5 -14  -2    1.38    3.92
   5  14  -2    0.83    1.75
  -5  14   2    0.51    3.79
  -5 -14  -2    6.24    4.44
  -5  15  -2    4.46    4.91
  -5 -15   2   -0.24    4.54
  -5 -15  -2    3.31    4.67
  -5 -15  -2    0.42    4.38
  -5  15   2   -0.90    4.19
  -5  16  -2    6.11    8.93
  -5 -16   2    0.37    5.17
  -5 -16  -2    0.02    5.11
  -5 -16  -2   15.20    8.52
  -5  16   2    0.29    4.94
   6   0  -2  167.69    7.37
  -6   0  -2  165.27    8.74
  -6   0   2  161.22    6.93
   6   0   2  164.21    7.49
   6   0  -2  164.40    7.07
   6  -1  -2   81.32    4.44
  -6   1  -2   84.26    4.49
   6  -1  -2   88.44    5.14
   6   1   2   92.34    7.11
  -6  -1   2   90.81    5.05
   6   1  -2   86.19    4.38
   6  -1   2   90.83    4.95
  -6  -1  -2   80.00    5.02
  -6   1   2   86.78    4.81
  -6   1   2   86.85    4.37
   6   1  -2   87.06    5.15
  -6   2  -2   56.55    3.31
   6  -2  -2   52.44    3.24
   6  -2  -2   48.50    4.28
  -6  -2   2   46.21    3.99
   6   2   2   52.33    4.52
   6   2  -2   49.55    4.12
  -6   2   2   53.11    3.07
  -6  -2  -2   46.22    4.27
   6   2  -2   52.63    3.91
   6  -2   2   52.92    3.53
  -6   2   2   51.26    3.86
   6  -3  -2   94.31    8.04
  -6   3  -2   96.06    4.30
  -6  -3   2   81.17    5.67
   6  -3  -2   87.19    4.10
   6   3  -2   86.78    5.90
  -6  -3  -2   88.05    5.94
   6   3  -2   89.29    3.89
   6  -3   2   90.81    4.53
  -6   3   2   86.98    3.90
  -6   3   2   80.93    5.38
  -6  -4   2  114.36    7.18
  -6   4  -2  122.98    4.97
   6  -4  -2  112.53    5.58
   6  -4  -2  106.97    7.33
   6   4  -2  117.53    7.06
  -6  -4  -2  101.92    7.26
   6   4  -2  119.22    4.45
  -6   4   2  118.79    6.91
   6  -4   2  114.12    5.95
  -6   4   2  112.58    4.44
   6  -5  -2  117.82    8.63
   6  -5  -2  126.37    4.63
  -6  -5   2  123.18    7.91
  -6   5  -2  118.13    4.72
  -6  -5  -2  132.88    8.16
  -6   5   2  129.15    4.62
  -6   5   2  117.77    7.69
   6  -5   2  126.00    5.14
   6   5  -2  132.82    4.56
   6   5  -2  124.17    7.77
  -6   6  -2   55.37    2.73
  -6  -6   2   52.97    7.86
   6  -6  -2   56.14    6.25
   6  -6  -2   54.58    2.53
  -6  -6  -2   53.46    2.96
   6   6  -2   55.74    2.45
  -6  -6  -2   51.42    7.96
  -6   6   2   53.51    2.98
   6  -6   2   53.39    3.84
  -6   6   2   48.92    5.32
   6   6  -2   57.44    5.77
  -6   7  -2   33.85    2.13
  -6  -7   2   45.55    7.75
   6  -7  -2   36.31    2.40
  -6   7  -2   35.67    5.87
   6  -7  -2   38.60    6.18
   6  -7   2   35.14    2.36
  -6  -7  -2   41.55    7.82
  -6  -7  -2   38.36    3.47
  -6   7   2   37.13    2.35
   6   7  -2   36.55    5.23
  -6   7   2   35.67    7.25
  -6   8  -2   54.54    2.71
  -6   8  -2   64.15    7.07
   6  -8  -2   46.82    1.82
   6  -8  -2   57.34    7.47
  -6  -8   2   57.13    9.59
   6  -8   2   56.42    3.51
  -6   8   2   48.95    1.90
  -6  -8  -2   51.27    6.51
  -6  -8  -2   47.97    3.12
   6   8  -2   60.07    6.42
  -6   8   2   48.35    8.94
  -6  -9   2  109.70   12.40
  -6   9  -2   99.47    4.61
  -6   9  -2  117.49   10.48
   6  -9  -2   96.85   14.26
  -6  -9  -2   87.82    4.92
   6  -9   2   95.95    3.88
  -6  -9  -2  100.43   12.27
  -6   9   2  114.15   12.08
  -6 -10   2   80.97    8.44
  -6  10  -2   92.43   13.04
   6 -10  -2   71.99    9.36
  -6 -10  -2   79.35   11.51
  -6 -10  -2   52.50    4.16
  -6  10   2   75.82    7.91
   6 -10   2   59.48    2.80
  -6  11  -2   24.96    7.12
   6 -11  -2   26.40   10.62
  -6 -11   2   30.93    6.35
  -6 -11  -2   16.34    3.78
  -6 -11  -2   25.67    6.13
  -6  11   2   23.51    5.86
  -6 -11  -2   23.54    6.63
  -6 -12   2   16.41    5.22
  -6  12  -2    6.27    9.03
   6 -12  -2   14.22    6.27
   6  12  -2    6.98    1.40
  -6 -12  -2   19.68    5.34
  -6  12   2    0.57    5.12
  -6 -12  -2   11.05    8.37
  -6  13  -2   20.94    6.41
  -6 -13   2    0.75    5.64
  -6 -13  -2    7.60    5.44
   6  13  -2    5.62    2.08
  -6  13   2    2.18    5.18
  -6 -13  -2   15.25    5.95
  -6  14  -2    4.23    9.50
  -6 -14   2    0.02    8.77
  -6 -14  -2   14.42    5.65
  -6  14   2    1.67    5.17
  -6 -14  -2    0.22    9.62
  -6  15  -2   24.07    7.41
  -6 -15   2    1.34    6.70
  -6 -15  -2    7.39    7.10
  -6 -15  -2    0.93    9.41
  -6  15   2    1.63    9.07
  -6 -16   2    0.39    5.60
  -6  16  -2    8.92    9.17
  -6 -16  -2    9.85    8.77
  -6  16   2   -0.10    4.86
  -6 -16  -2    0.90    5.37
   7   0  -2  683.37   25.77
   7   0   2  637.83   23.53
  -7   0   2  676.90   23.24
  -7   0  -2  650.63   23.10
   7   0  -2  627.77   22.44
  -7   1  -2  125.88    6.20
   7  -1  -2  129.63    8.90
   7  -1  -2  127.01    6.24
  -7  -1   2  129.08    6.94
   7   1  -2  117.52    6.60
  -7  -1  -2  122.57    6.83
   7  -1   2  128.75    6.65
  -7   1   2  127.28    6.58
   7   1  -2  120.45    5.78
  -7   1   2  127.47    6.16
   7  -2  -2   18.10    2.37
  -7   2  -2   18.53    3.29
   7  -2  -2   17.51    3.15
  -7  -2   2   18.86    3.15
   7   2  -2   23.00    3.22
   7  -2   2   12.60    2.47
  -7  -2  -2   21.79    3.19
   7   2  -2   16.65    2.07
  -7   2   2   15.54    2.14
  -7   2   2   18.62    2.80
   7  -3  -2   33.57    2.73
  -7  -3   2   30.29    4.09
   7  -3  -2   34.05    6.05
  -7   3  -2   33.02    2.70
   7  -3   2   28.56    2.85
  -7  -3  -2   32.78    3.99
   7   3  -2   30.45    2.29
  -7   3   2   31.90    5.39
  -7   3   2   34.72    2.59
   7   3  -2   35.49    4.10
   7  -4  -2   25.35    2.18
  -7   4  -2   25.08    2.29
   7  -4  -2   33.05    4.35
  -7  -4   2   28.82    4.18
  -7  -4  -2   32.02    4.17
   7   4  -2   23.71    2.58
  -7   4   2   25.99    3.84
   7  -4   2   23.25    3.37
   7   4  -2   27.15    4.09
  -7   4   2   22.74    1.99
   7  -5  -2    3.85    1.12
   7  -5  -2    2.93    2.93
  -7  -5   2    2.43    4.19
  -7   5  -2    4.46    1.87
  -7  -5  -2    5.49    2.74
   7   5  -2    3.23    1.31
   7  -5   2    2.84    1.35
  -7   5   2    2.96    1.53
  -7   5   2    3.08    2.61
   7   5  -2    3.12    2.80
   7  -6  -2  200.37    6.60
  -7  -6   2  212.75   12.36
  -7   6  -2  208.15   12.51
   7  -6  -2  219.40   13.97
  -7   6  -2  212.34    8.02
  -7   6   2  198.49    6.33
   7   6  -2  191.29    5.66
  -7  -6  -2  209.54   12.30
  -7   6   2  203.61   11.44
   7  -6   2  200.60    7.57
   7   6  -2  209.40   12.14
   7  -7  -2   90.82    3.13
   7  -7  -2  105.39    9.71
  -7   7  -2   98.79    3.87
  -7   7  -2  104.16    9.18
  -7  -7   2  105.02    8.97
  -7   7   2   97.14    3.18
  -7   7   2  102.65   11.20
   7   7  -2   87.09    2.62
  -7  -7  -2  110.72    8.75
  -7  -7  -2   89.59    4.10
   7  -7   2   91.92    4.06
   7   7  -2  111.87    8.77
   7  -8  -2  686.75   38.22
  -7   8  -2  745.89   33.81
  -7  -8   2  711.92   31.66
  -7   8  -2  585.73   17.85
   7  -8   2  575.72   18.91
  -7   8   2  682.02   33.41
  -7  -8  -2  704.48   31.57
  -7  -8  -2  544.50   19.57
  -7  -9   2   46.11    7.42
   7  -9  -2   48.75    8.42
  -7   9  -2   52.51    8.21
  -7   9   2   50.06   10.03
  -7  -9  -2   47.64    7.46
  -7  10  -2  124.48   12.49
  -7 -10   2  109.64   15.47
   7 -10  -2  102.97   12.25
  -7  10   2  110.69   14.01
  -7 -10  -2  119.63   15.01
  -7 -10  -2  102.60   11.24
  -7 -11   2   20.93    6.20
  -7  11  -2   19.97    7.29
   7 -11  -2   21.07    7.17
  -7 -11  -2   24.50    9.04
  -7  11   2    1.65    5.73
  -7 -11  -2   20.82    6.73
  -7 -12   2    0.31    4.90
  -7  12  -2   -1.41    5.54
   7 -12  -2   10.98    5.93
  -7 -12  -2    3.76    4.79
  -7  12   2    0.29    4.50
  -7 -12  -2   12.62    5.31
  -7  13  -2    1.76    4.62
  -7 -13   2   -0.22    4.26
  -7  13   2   -0.18    3.85
  -7 -13  -2    1.52    4.61
  -7 -13  -2    2.15    4.10
  -7 -14   2   86.16   12.81
  -7  14  -2   94.80   13.77
  -7  14   2   80.64   11.68
  -7 -14  -2   94.76   13.97
  -7 -14  -2   78.28   12.04
  -7  15  -2   30.74    8.72
  -7 -15   2    2.38   12.31
  -7 -15  -2   20.01    8.91
  -7  15   2   -0.38    7.36
  -7 -15  -2   17.42    7.98
  -8   0   2  444.10   19.00
   8   0  -2  430.30   18.62
  -8   0  -2  415.22   16.61
   8   0  -2  419.97   16.68
   8  -1  -2   34.50    4.99
  -8   1  -2   33.33    3.46
   8  -1  -2   35.05    4.08
  -8  -1   2   31.65    3.95
  -8   1   2   39.58    5.16
   8   1  -2   29.53    3.23
  -8   1   2   36.35    3.30
  -8  -1  -2   37.30    4.00
   8   1  -2   34.03    4.19
   8  -2  -2   69.20    6.14
  -8  -2   2   84.65    6.04
   8  -2  -2   71.38    5.88
  -8   2  -2   82.78    4.89
  -8  -2  -2   80.49    8.01
   8   2  -2   68.42    4.30
  -8   2   2   80.18    5.97
   8   2  -2   75.69    6.05
  -8   2   2   70.90    5.49
   8  -3  -2    5.28    2.63
  -8  -3   2    6.67    2.70
  -8   3  -2    5.47    2.55
   8  -3  -2    3.87    2.68
   8   3  -2    4.08    1.47
  -8   3   2    4.72    1.60
  -8  -3  -2   -0.89    2.73
  -8   3   2    4.42    2.58
   8   3  -2    7.98    2.81
  -8  -4   2   62.29    6.03
  -8   4  -2   53.83    3.65
   8  -4  -2   57.70    6.44
   8  -4  -2   60.57    4.84
   8   4  -2   56.91    3.04
  -8   4   2   62.37    3.49
  -8  -4  -2   58.11    6.00
   8   4  -2   59.36    6.20
  -8   4   2   55.43    5.54
  -8   5  -2   26.92    3.36
  -8  -5   2   31.60    7.64
  -8   5  -2   31.14    5.21
   8  -5  -2   35.55    5.58
   8  -5  -2   25.68    2.30
   8   5  -2   24.93    2.31
  -8   5   2   24.11    2.85
  -8  -5  -2   26.43    7.11
  -8   5   2   31.91    4.54
   8   5  -2   33.02    5.00
   8  -6  -2  105.75    9.86
  -8   6  -2  121.05    9.18
   8  -6  -2   89.24    3.79
  -8  -6   2  113.34    9.07
  -8   6  -2  103.60    5.24
  -8  -6  -2  100.31    8.79
  -8   6   2   95.55    3.85
   8   6  -2   90.53    3.24
  -8   6   2  104.26   10.83
   8   6  -2   99.44    8.64
   8  -7  -2    5.47    4.39
  -8   7  -2    1.73    4.19
  -8   7  -2    5.11    1.05
  -8  -7   2   10.36    4.00
  -8   7   2   14.76    5.31
  -8  -7  -2    3.82    1.08
  -8  -7  -2    8.63    3.90
  -8   8  -2  159.32   12.70
   8  -8  -2  131.26   12.67
  -8   8  -2  121.40    4.57
  -8  -8   2  144.84   11.68
  -8   8   2  136.67   13.84
  -8  -8  -2  136.42   11.68
   8  -9  -2   -0.36    3.12
  -8   9  -2    3.10    3.12
  -8  -9   2    3.21    2.81
  -8  -9  -2   -1.67    2.71
  -8   9   2    1.92    3.97
  -8  -9  -2    0.08    0.40
  -8  -9  -2    0.12    2.88
  -8  10  -2   47.67    9.35
  -8 -10   2   49.37   12.22
   8 -10  -2   37.20    9.26
  -8 -10  -2   44.59    8.21
  -8  10   2   57.07   11.08
  -8 -10  -2   44.67    8.74
  -8  11  -2   52.18   12.05
  -8 -11   2    2.00    7.86
   8 -11  -2   58.82    9.07
  -8 -11  -2   46.55   10.95
  -8  11   2    0.26    6.97
  -8 -11  -2   41.85   12.26
  -8  12  -2    5.69    5.43
  -8 -12   2   -0.17    4.98
  -8 -12  -2    2.78    4.83
  -8  12   2    0.51    4.49
  -8 -12  -2    5.57    5.22
  -8  13  -2  145.41   22.66
  -8 -13   2  122.06   15.14
  -8 -13  -2  137.41   15.02
  -8  13   2  111.82   13.57
  -8 -13  -2  133.59   16.21
  -8  14  -2   29.96    9.82
  -8 -14   2   -0.21    9.24
  -8 -14  -2   56.25    9.68
  -8 -14  -2   37.74    9.09
  -8  14   2    0.42    8.37
  -8  15  -2    1.38    6.01
  -8 -15   2    1.25    8.38
  -8 -15  -2    2.94    5.76
  -8 -15  -2    0.63    5.11
  -8  15   2    0.28    4.92
  -9   0  -2  275.69   12.97
  -9   0   2  274.50   12.37
   9   0  -2  269.88   14.78
  -9   0   2  272.61   11.76
   9   0  -2  256.97   12.41
   9  -1  -2   37.77    4.51
  -9  -1   2   35.42    4.33
  -9   1  -2   31.66    5.41
   9  -1  -2   28.45    3.85
   9   1  -2   33.80    5.17
  -9   1   2   29.93    3.60
  -9   1   2   33.17    5.58
  -9  -1  -2   30.45    4.34
   9   1  -2   25.13    4.27
   9  -2  -2  147.48    9.68
  -9  -2   2  160.92    9.41
   9  -2  -2  153.16    7.96
  -9   2  -2  162.54    7.90
   9   2  -2  139.24    9.08
  -9  -2  -2  150.39   12.00
  -9   2   2  157.00    7.67
   9   2  -2  156.49    9.80
  -9   2   2  154.16    8.76
   9  -3  -2   19.41    4.69
  -9  -3   2   28.67    4.38
  -9   3  -2   16.21    4.33
  -9   3  -2   20.78    2.94
   9  -3  -2   20.93    2.86
  -9  -3  -2   30.45    4.50
  -9   3   2   24.40    3.88
  -9   3   2   20.72    3.81
   9   3  -2   25.33    4.52
   9   3  -2   19.13    2.53
  -9  -4   2   -0.40    2.32
   9  -4  -2   -0.25    2.57
  -9   4  -2    1.28    1.27
  -9   4  -2    0.83    2.38
   9  -4  -2    2.30    1.25
  -9  -4  -2   -1.85    2.31
  -9   4   2    0.63    1.12
   9   4  -2    0.46    0.99
  -9   4   2   -0.69    2.15
   9   4  -2   -2.13    2.36
   9  -5  -2   33.10    5.90
  -9   5  -2   29.50    8.48
  -9  -5   2   37.47    8.11
  -9   5  -2   29.53    2.73
  -9   5   2   21.79    3.27
  -9  -5  -2   29.95    7.80
  -9   5   2   23.95    4.91
  -9   6  -2   42.00    6.84
  -9   6  -2   36.43    3.58
   9  -6  -2   38.43    6.71
  -9  -6   2   37.15    6.42
  -9   6   2   28.69    2.17
  -9  -6  -2   36.76    8.97
  -9   6   2   37.71    5.72
   9  -7  -2   15.12    5.14
  -9  -7   2   12.33    4.80
  -9   7  -2   17.07    5.30
  -9   7  -2    8.52    1.27
  -9  -7  -2    5.96    1.47
  -9  -7  -2    7.45    4.72
  -9   7   2   13.58    6.28
  -9  -8   2    9.66    5.52
  -9   8  -2   10.81    5.87
   9  -8  -2    9.09    8.71
  -9  -8  -2    8.93    5.50
  -9  -8  -2   13.71    5.70
  -9   8   2   13.27    7.28
  -9  -9   2    1.79    4.51
  -9   9  -2    5.51    4.98
   9  -9  -2    1.42    4.76
  -9  -9  -2    5.84    4.29
  -9   9   2    0.50    5.91
  -9  -9  -2   -0.17    4.63
  -9 -10   2    0.63   11.64
  -9  10  -2   52.26   12.80
   9 -10  -2   -0.33    8.46
  -9 -10  -2   39.01   11.07
  -9  10   2   41.40   10.57
  -9 -10  -2   34.15    8.14
  -9  11  -2    2.77    5.97
  -9 -11   2   -0.41    5.55
  -9 -11  -2    6.66    7.98
  -9  11   2    7.57    5.12
  -9 -11  -2    7.59    5.89
  -9  12  -2   45.32    9.51
  -9 -12   2    0.78    8.81
  -9 -12  -2   39.40    8.49
  -9  12   2    4.60    7.96
  -9 -12  -2   40.06    9.14
  -9  13  -2    0.51    4.59
  -9 -13   2   -0.26    4.50
  -9 -13  -2   -1.72    4.16
  -9 -13  -2    3.59    4.69
  -9  13   2    0.60    3.92
  -9  14  -2    5.81    7.05
  -9 -14   2    1.02    6.93
  -9 -14  -2    8.31    6.59
  -9 -14  -2   10.23    7.26
  -9  14   2    0.01    6.21
 -10   0  -2  141.86    8.98
  10   0  -2  147.78    8.91
 -10   0  -2  150.36    9.06
 -10   0   2  156.50    8.51
 -10   0   2  152.11    9.01
 -10   1  -2  121.71   10.07
 -10   1  -2  134.71    8.85
  10  -1  -2  134.10    8.82
 -10  -1   2  127.18    8.67
 -10   1   2  125.97    7.76
  10   1  -2  125.64    7.84
 -10  -1  -2  134.11    9.04
 -10   1   2  119.29   10.00
 -10  -1  -2  123.14    7.89
 -10   2  -2  146.44   10.16
 -10  -2   2  153.57    9.81
  10  -2  -2  129.78    9.33
 -10   2  -2  138.10    9.62
 -10  -2  -2  126.49   12.16
  10   2  -2  125.57    7.35
 -10   2   2  134.78    7.47
 -10   2   2  139.62    8.77
  10  -3  -2  108.24    9.30
 -10  -3   2  117.47    9.09
 -10   3  -2  102.66    6.42
 -10   3  -2  106.28   12.35
  10   3  -2   99.19    5.81
 -10  -3  -2  112.07    9.05
 -10   3   2  107.52   10.64
 -10   3   2  108.03    6.40
 -10   4  -2   58.31    4.43
 -10  -4   2   67.88    7.24
  10  -4  -2   58.68    7.57
 -10   4  -2   70.64    7.62
 -10  -4  -2   58.86    6.86
 -10   4   2   63.32    6.47
 -10  -4  -2   52.79    4.08
  10   4  -2   51.54    3.45
 -10   4   2   57.82    4.15
 -10   5  -2   46.87    3.73
 -10   5  -2   60.17    7.70
  10  -5  -2   49.02    7.62
 -10  -5   2   47.02   10.30
 -10  -5  -2   51.70    6.98
 -10   5   2   55.73    6.43
 -10  -5  -2   46.17    3.42
 -10   5   2   40.61    3.39
  10  -6  -2  143.54   18.15
 -10   6  -2  179.68   17.94
 -10  -6   2  170.63   13.14
 -10   6  -2  151.13    6.79
 -10  -6  -2  175.99   16.73
 -10   6   2  170.03   11.92
 -10  -7   2  187.89   14.21
 -10   7  -2  180.63   14.75
  10  -7  -2  152.42   14.38
 -10   7   2  169.79   12.52
 -10  -7  -2  163.85   14.55
 -10  -7  -2  148.03   17.62
 -10   8  -2   57.59    9.88
 -10  -8   2   58.62    9.17
  10  -8  -2   35.54    9.43
 -10   8   2   46.88    7.89
 -10  -8  -2   61.45    9.52
 -10  -8  -2   45.82    8.67
 -10  -9   2   -0.06    6.89
  10  -9  -2    0.00    7.41
 -10   9  -2   34.51   10.94
 -10  -9  -2   -0.06    7.05
 -10  -9  -2   17.55    9.47
 -10   9   2   35.00    6.05
 -10 -10   2    0.09   12.85
 -10  10  -2   36.41    9.09
 -10 -10  -2    6.94   12.11
 -10  10   2   34.97    7.34
 -10 -10  -2   34.78    9.00
 -10  11  -2   50.29   10.38
 -10 -11   2   -0.14    9.85
 -10 -11  -2   52.31    9.39
 -10  11   2   50.51    8.90
 -10 -11  -2   39.79   10.49
 -10  12  -2   24.09   13.79
 -10 -12   2    0.13    8.54
 -10 -12  -2   27.54    8.23
 -10  12   2   21.94    7.78
 -10 -12  -2   18.26   13.86
 -10  13  -2   20.23    9.33
 -10 -13   2   -0.40    8.93
 -10 -13  -2   22.97    9.35
 -10 -13  -2   18.18    8.50
 -10  13   2   16.82    8.03
 -11   0   2    2.02    2.63
 -11   0   2    2.56    2.45
  11   0  -2    2.50    2.66
 -11   0  -2    4.42    2.78
 -11   0  -2    1.21    2.76
 -11   1  -2   -1.00    3.73
 -11  -1   2    3.20    2.80
  11  -1  -2   -0.27    4.28
 -11   1  -2    0.07    2.95
 -11  -1  -2    0.95    2.56
 -11  -1  -2   -0.52    2.81
 -11   1   2    5.97    2.57
 -11   1   2    1.53    2.48
  11   1  -2    4.95    2.26
 -11   2  -2   31.90    5.86
 -11   2  -2   31.07    6.41
 -11  -2   2   36.39    5.70
  11  -2  -2   34.11    8.34
 -11  -2  -2   32.83    4.54
 -11   2   2   36.62    4.39
  11   2  -2   29.56    3.88
 -11   2   2   37.51    5.10
 -11  -2  -2   31.92    5.53
 -11   3  -2  309.19   16.37
 -11  -3   2  319.27   17.71
 -11   3  -2  336.68   18.71
  11  -3  -2  286.49   17.29
 -11  -3  -2  291.56   13.58
 -11   3   2  271.88   12.72
 -11  -3  -2  294.84   16.82
 -11   3   2  298.83   15.80
 -11  -4   2   28.97    6.16
 -11   4  -2   39.75    9.48
  11  -4  -2   16.40    6.43
 -11   4  -2   34.30    3.69
 -11  -4  -2   34.30    5.86
 -11   4   2   32.33    5.46
 -11  -4  -2    0.19    6.34
 -11   4   2   29.40    4.83
 -11  -4  -2   26.89    3.37
 -11   5  -2   72.55    5.05
 -11  -5   2   69.41    8.97
  11  -5  -2   77.82    9.58
 -11   5  -2   74.66    5.84
 -11   5  -2   85.11    9.92
 -11  -5  -2   86.32    9.03
 -11   5   2   94.08    8.39
 -11  -5  -2   82.19   10.07
 -11   5   2   64.98    6.04
 -11  -5  -2   68.83    4.81
 -11   6  -2   12.29    5.48
 -11  -6   2   12.75    7.81
 -11   6  -2    7.60    1.96
  11  -6  -2    5.92    5.62
 -11   6  -2    9.64    2.22
 -11   6   2    6.23    1.57
 -11   6   2    7.81    1.78
 -11  -6  -2   13.15    4.95
 -11   6   2   13.13    4.61
 -11  -6  -2    6.52    1.88
 -11  -6  -2    6.75    5.58
 -11   7  -2   12.51    2.50
  11  -7  -2   14.22    6.76
 -11  -7   2   31.17    9.67
 -11   7  -2   14.85    7.21
 -11  -7  -2   23.44    9.46
 -11   7   2   25.19    5.65
 -11  -7  -2   18.44    7.06
 -11   8  -2   17.68   10.11
 -11  -8   2    0.01    9.68
 -11  -8  -2   19.76    9.36
 -11   8   2   16.50    5.74
 -11  -8  -2    0.00   10.37
 -11   9  -2    4.52    5.33
 -11  -9   2   -0.09    7.51
 -11  -9  -2   -0.27    7.44
 -11   9   2    4.75    4.69
 -11  -9  -2    0.01    5.47
 -11 -10   2    0.04    7.52
 -11  10  -2   19.71    8.08
 -11 -10  -2   25.23    7.35
 -11  10   2   19.95    6.99
 -11 -10  -2   -0.06    8.23
 -11  11  -2  221.14   28.13
 -11 -11   2  209.64   19.89
 -11  11   2  197.40   17.78
 -11 -11  -2  177.96   18.91
 -11 -11  -2  210.46   28.72
 -11  12  -2   44.74   11.35
 -11 -12   2   -0.02   11.14
 -11 -12  -2   46.09   11.58
 -11 -12  -2   40.05   10.53
 -11  12   2   40.22    9.68
 -12   0   2    8.10    3.23
 -12   0   2   -0.82    2.74
 -12   0  -2    5.58    3.79
 -12   0  -2    4.85    3.17
 -12   0  -2    1.27    3.49
 -12  -1   2    9.82    3.51
 -12   1  -2    2.81    4.52
 -12   1  -2    9.06    3.62
 -12   1  -2    2.25    3.48
 -12  -1  -2    3.65    3.37
 -12  -1  -2    1.29    3.23
 -12   1   2    0.76    2.89
 -12   1   2   -1.29    2.99
 -12  -1  -2    5.45    3.96
 -12  -2   2   52.09   10.52
 -12   2  -2   67.82    7.90
  12  -2  -2   48.48    7.39
 -12   2  -2   53.37    8.33
 -12   2  -2   61.14    6.79
 -12  -2  -2   55.03    6.07
 -12  -2  -2   52.05    7.28
 -12   2   2   52.46    5.57
 -12  -2  -2   60.31    8.19
 -12   2   2   49.02    6.47
 -12   3  -2   66.88    8.92
 -12   3  -2   53.69    7.99
 -12  -3   2   63.24    8.16
  12  -3  -2   55.56    8.19
 -12   3  -2   62.77    6.60
 -12  -3  -2   58.64   11.36
 -12  -3  -2   61.98    5.90
 -12   3   2   54.45    5.45
 -12  -3  -2   62.82    9.05
 -12   3   2   59.57    7.18
 -12   4  -2    8.51    2.86
 -12   4  -2    7.89    5.41
 -12  -4   2    9.34    5.01
 -12   4  -2    7.43    4.94
 -12  -4  -2   15.56    4.88
 -12   4   2   15.58    6.59
 -12  -4  -2    6.47    2.60
 -12   4   2    7.16    4.01
 -12  -4  -2    9.11    5.83
 -12   5  -2   18.83    4.57
 -12  -5   2   24.91    6.27
 -12   5  -2   29.88    7.04
 -12   5  -2   15.84    3.52
 -12  -5  -2   22.74    3.55
 -12  -5  -2   24.44    6.46
 -12   5   2   15.72    3.20
 -12   5   2   20.38    5.54
 -12  -5  -2   27.21    7.08
 -12   5   2   11.49    2.72
 -12   6  -2    0.73    1.63
 -12   6  -2    0.23    1.47
 -12   6  -2    4.71    6.47
 -12  -6   2    0.13    4.24
 -12   6   2    1.94    1.19
 -12  -6  -2    4.06    4.01
 -12   6   2    1.83    2.00
 -12   6   2    9.10    3.68
 -12  -6  -2   -0.06    4.60
 -12  -7   2    0.10    5.02
 -12   7  -2    5.94    5.17
 -12  -7  -2    3.92    4.83
 -12   7   2    4.47    4.26
 -12  -7  -2   -0.04    5.54
 -12   8  -2    8.38    6.49
 -12  -8   2    0.28    6.21
 -12   8   2   15.51    5.60
 -12  -8  -2   -0.01    6.94
 -12  -8  -2   10.27    5.89
 -12  -9   2    0.26    7.70
 -12   9  -2   20.44    7.92
 -12   9   2   19.41    6.71
 -12  -9  -2   24.61    7.59
 -12  -9  -2   -0.02    8.35
 -12 -10   2   -0.08    9.20
 -12  10  -2   26.14    9.26
 -12 -10  -2   38.66    8.95
 -12 -10  -2    0.03   15.03
 -12  10   2   29.75    7.92
 -12  11  -2   17.97    7.69
 -12 -11   2   -0.29    7.46
 -12 -11  -2    0.19    7.91
 -12  11   2   12.33    6.51
 -12 -11  -2    2.69    7.43
 -13   0  -2    0.77    5.65
 -13   0  -2    4.52    6.56
 -13   0   2    6.26    5.79
 -13   0  -2    5.33    3.73
 -13   1  -2   12.40    7.52
 -13   1  -2   10.22    7.44
 -13   1  -2   12.95    4.44
 -13  -1   2   11.23    4.99
 -13  -1  -2   15.74    7.32
 -13  -1  -2   10.69    4.51
 -13  -1  -2   16.05    8.35
 -13   1   2    8.35    4.13
 -13   1   2   10.36    4.24
 -13   2  -2    6.59    5.69
 -13   2  -2    1.04    4.16
 -13  -2   2    6.19    3.60
 -13   2  -2    2.08    3.23
 -13  -2  -2    0.07    2.71
 -13  -2  -2   -1.22    6.28
 -13   2   2    0.43    2.70
 -13   2   2    3.53    4.69
 -13  -2  -2   -0.26    3.46
 -13   3  -2   73.50    9.19
 -13   3  -2   66.42    9.41
 -13  -3   2   62.44    8.95
 -13   3  -2   65.16    7.73
 -13  -3  -2   57.79    8.55
 -13  -3  -2   55.10    8.53
 -13   3   2   56.81    6.09
 -13  -3  -2   73.79   14.15
 -13   3   2   60.17    7.85
 -13   4  -2   20.59    5.73
 -13   4  -2   10.52    3.43
 -13  -4   2   18.43    6.12
 -13   4  -2   15.54    6.41
 -13  -4  -2   16.26    3.16
 -13   4   2    8.33    4.78
 -13  -4  -2   -0.12    5.87
 -13   4   2   12.79    3.83
 -13  -4  -2   15.01    6.89
 -13   4   2   11.37    5.35
 -13   5  -2   82.68    7.43
 -13  -5   2  119.96   12.44
 -13   5  -2   97.28    9.27
 -13   5  -2  127.67   12.82
 -13  -5  -2  116.07   12.10
 -13   5   2  123.45   14.96
 -13  -5  -2  135.93   14.10
 -13  -6   2   -0.56    6.40
 -13   6  -2   12.70    6.60
 -13  -6  -2   13.66    6.01
 -13   6   2   12.92    5.30
 -13  -6  -2    0.02    7.06
 -13  -7   2   78.50   11.84
 -13   7  -2   70.50   11.85
 -13  -7  -2   82.88   11.36
 -13  -7  -2   77.01   12.81
 -13   7   2   71.02   10.38
 -13   8  -2   10.02   11.02
 -13  -8   2   -0.03    6.87
 -13  -8  -2   15.47    6.66
 -13   8   2   11.36    5.92
 -13  -8  -2    0.01    7.73
 -13  -9   2   83.77   12.39
 -13  -9  -2   -0.07   13.28
 -13   9   2   66.87   10.64
 -13  -9  -2   71.58   11.95
 -13 -10   2   -0.21    7.62
 -13 -10  -2   -0.03    7.98
 -13 -10  -2   11.06    7.36
 -13  10   2   13.12    6.58
 -14   0  -2   63.33   11.45
 -14   0  -2   52.97    7.65
 -14   0   2   45.02    7.72
 -14   0  -2   47.14    8.48
 -14   1  -2   29.33    8.08
 -14  -1   2   44.65    7.88
 -14   1  -2   41.82    6.77
 -14   1  -2   39.36    7.86
 -14  -1  -2   43.93    6.77
 -14  -1  -2   47.44    7.67
 -14   1   2   39.62   10.07
 -14   1   2   49.63    6.78
 -14  -1  -2   48.35    8.86
 -14   2  -2   43.82    9.82
 -14   2  -2   40.92    7.90
 -14  -2   2   44.45    7.61
 -14   2  -2   30.46    5.77
 -14  -2  -2    0.39    7.24
 -14  -2  -2   36.10    5.65
 -14   2   2   43.13    6.52
 -14   2   2   22.30    5.66
 -14  -2  -2   46.28    8.55
 -14   3  -2   77.98    8.49
 -14   3  -2   81.99   10.59
 -14  -3   2   74.58   14.85
 -14   3  -2   57.50    7.09
 -14   3   2   58.45    7.73
 -14  -3  -2   82.40    9.93
 -14   3   2   58.51    6.92
 -14  -3  -2   72.91    9.20
 -14  -3  -2   79.96   11.51
 -14   3   2   81.99    8.89
 -14   4  -2   68.76   10.22
 -14   4  -2   59.78    6.76
 -14   4  -2   97.34   11.48
 -14  -4   2   95.89   11.31
 -14   4   2   49.09    6.76
 -14   4   2   60.75    8.20
 -14  -4  -2   88.41   10.89
 -14  -4  -2   92.56   12.31
 -14   4   2   83.30    9.46
 -14   5  -2   61.49   15.71
 -14  -5   2   69.18   11.01
 -14  -5  -2    0.28   14.67
 -14  -5  -2   63.79   11.94
 -14   5   2   68.41    9.14
 -14  -6   2    0.61    8.75
 -14  -6  -2   41.48    8.32
 -14   6   2   31.87   10.63
 -14  -6  -2   -0.05   14.41
 -14  -7   2    0.62    9.07
 -14  -7  -2    0.06    9.93
 -14  -7  -2   48.75    8.88
 -14   7   2   40.64   11.56
 -14  -8   2   -0.13    9.18
 -14  -8  -2   42.01    8.90
 -14  -8  -2    0.03    9.75
 -14   8   2   20.50    7.65
 -15   0  -2   19.81    7.18
 -15   0  -2   11.85    9.44
 -15   0   2   23.91    6.62
 -15   1  -2    7.92    5.03
 -15  -1   2    1.33    7.58
 -15   1  -2    5.39    4.47
 -15  -1  -2    7.44    5.63
 -15  -1  -2    0.21    4.81
 -15   1   2    3.37    4.53
 -15   1   2    4.97    4.31
 -15  -1  -2    6.56    5.75
 -15   2  -2   10.56    7.77
 -15  -2   2    8.51    5.72
 -15   2  -2    7.35    4.08
 -15  -2  -2    0.10    8.28
 -15   2   2    8.66    4.70
 -15   2   2    6.49    6.59
 -15   2   2    8.90    4.96
 -15  -2  -2    6.09    3.80
 -15  -2  -2   10.31    6.53
 -15   3  -2    6.32    3.88
 -15   3  -2    5.52    4.14
 -15  -3   2    9.36    6.04
 -15   3   2    3.94    4.03
 -15  -3  -2    0.01    5.66
 -15   3   2   12.19    4.88
 -15   3   2    8.12    5.40
 -15  -3  -2    8.24    6.57
 -15  -4   2   17.13    7.08
 -15  -4  -2    0.18    6.61
 -15   4   2   10.11    5.77
 -15  -4  -2   21.11    7.80
 -15  -5   2    1.74    7.73
 -15  -5  -2    0.38    4.82
 -15   5   2    3.10    4.23
 -15  -5  -2   -0.39    5.52
 -15  -6   2   29.44    9.97
 -15  -6  -2    0.16   13.41
 -15  -6  -2   33.78   10.73
 -15   6   2   32.09    8.22
 -16   0   2    1.06    4.16
 -16   0   2    1.83    3.68
 -16   0  -2    0.79    4.26
 -16   0  -2    0.15    3.67
 -16   1  -2   -0.18    6.04
 -16   1  -2    2.66    4.73
 -16  -1   2    4.24    4.74
 -16  -1   2    4.91    5.08
 -16   1   2    3.31    4.28
 -16  -1  -2   -0.04    4.65
 -16   1   2    2.16    4.14
 -16  -1  -2    5.67    8.20
 -16  -2   2    1.16    7.61
 -16   2  -2    3.58    4.12
 -16   2  -2    1.89    3.50
 -16  -2   2   -0.37    5.54
 -16   2   2    4.57    3.84
 -16   2   2   -0.33    4.00
 -16   2   2    4.03    3.74
 -16  -2  -2   10.07    5.81
 -16  -2  -2   -0.99    4.82
 -16  -3   2    2.69    5.81
 -16  -3   2    0.18    5.96
 -16  -3  -2    3.13    6.31
 -16  -3  -2    0.17    8.16
 -16   3   2    7.05    4.65
   0   0  -3  279.96   10.16
   0   0   3  276.15   10.32
   0   1   3  112.60    5.40
   0   1  -3  108.64    5.31
   0  -1   3  116.02    6.86
   0  -1  -3  114.35    5.51
   0   2   3   69.86    5.55
   0   2  -3   76.13    5.59
   0  -2  -3   76.35    4.54
   0  -3  -3  462.47   16.08
   0   3  -3  446.44   15.52
   0   3   3  439.07   15.17
   0  -3   3  449.25   15.55
   0  -4  -3  377.98   14.14
   0  -4  -3  375.35   13.74
   0   4  -3  369.04   13.64
   0  -4   3  375.99   13.71
   0   4   3  380.90   15.33
   0  -5  -3   18.00    2.93
   0   5  -3   13.48    2.51
   0  -5   3   19.01    2.67
   0   5   3   20.63    2.73
   0  -5  -3   19.41    3.74
   0   6   3  150.42    7.48
   0   6  -3  152.71    7.55
   0  -6   3  153.54    7.58
   0  -6  -3  140.41    7.38
   0  -6  -3  160.56    8.46
   0  -7  -3   11.52    3.40
   0  -7   3    5.31    2.26
   0   7  -3    5.02    2.30
   0   7   3    7.13    3.52
   0  -7  -3    6.56    2.66
   0  -8  -3    4.63    2.17
   0   8  -3   -1.44    2.17
   0  -8  -3    1.39    3.77
   0   8   3   14.35    2.46
   0  -8   3   -0.50    2.12
   0   9  -3  123.39    8.10
   0  -9  -3  138.37   11.65
   0  -9  -3  136.62    8.27
   0   9   3  130.76    8.08
   0  -9   3  131.69    7.93
   0 -10  -3   26.73    4.41
   0 -10  -3   35.15    5.35
   0  10  -3   29.45    4.54
   0 -10   3   27.70    4.37
   0 -11  -3    0.47    2.88
   0 -11  -3    2.29    3.66
   0 -11   3    1.34    2.35
   0  11  -3    0.69    2.46
   0 -12  -3  155.97   13.04
   0 -12   3  160.71   11.10
   0  12  -3  181.15   11.87
   0 -12  -3  168.22   14.68
   0  12  -3  148.87   11.83
   0 -13  -3   -1.42    2.41
   0 -13  -3    0.02    3.09
   0  13  -3   -0.21    2.77
   0  13  -3   -0.33    2.45
   0 -13   3    0.77    2.32
   0 -14  -3   20.46    5.05
   0  14  -3   13.93    5.92
   0 -14  -3    8.73    6.35
   0 -14  -3   10.70    5.01
   0 -14   3    8.63    4.83
   0 -15  -3    0.34    3.47
   0 -15  -3    8.59    6.86
   0 -15  -3   -0.62    3.49
   0 -15   3    1.93    3.31
   0  15  -3    1.41    4.10
   0 -16  -3    0.57    3.53
   0 -16  -3    2.40    4.80
   0  16  -3    1.82    6.57
   0 -16   3    3.08    5.20
   0 -16  -3   -1.15    5.36
  -1   0  -3  945.91   30.12
  -1   0   3  899.22   28.91
   1   0   3  911.08   29.34
   1   0  -3  961.09   30.27
   1   1   3  128.59    6.16
  -1  -1   3  133.62    6.08
  -1   1  -3  123.92    7.17
   1  -1  -3  139.10    6.11
  -1  -1  -3  145.30    6.48
  -1   1   3  134.05    6.03
   1  -1   3  130.88    6.05
   1   1  -3  136.00    6.08
   1   2   3  671.44   22.47
  -1   2  -3  687.50   22.26
   1  -2  -3  690.64   22.76
  -1  -2   3  699.70   23.17
  -1  -2  -3  714.27   23.47
  -1   2   3  703.00   22.75
   1  -2   3  697.29   22.85
   1   2  -3  704.50   23.20
   1  -3  -3  113.88    5.65
   1   3   3  116.74    5.98
  -1   3  -3  114.16    6.73
  -1  -3   3  112.49    5.79
  -1   3   3  127.27    6.04
   1  -3   3  123.80    5.75
  -1  -3  -3  128.49    6.18
   1   3  -3  124.57    6.14
   1   4   3   48.23    3.98
   1  -4  -3   55.62    4.27
  -1   4  -3   49.91    3.57
  -1  -4   3   53.10    3.89
   1  -4  -3   54.19    3.70
  -1  -4  -3   46.61    3.88
  -1   4   3   50.48    3.47
   1   4  -3   45.75    5.47
   1  -4   3   54.04    3.73
  -1   5  -3   16.86    3.50
   1  -5  -3   19.11    2.56
  -1   5  -3   13.84    3.57
   1  -5  -3   21.73    3.02
   1   5   3   19.16    2.91
  -1  -5   3   16.54    2.71
  -1  -5  -3   19.63    2.77
   1   5  -3   18.11    2.71
  -1   5   3   19.75    2.55
  -1  -5  -3   19.67    2.88
   1  -5   3   16.66    2.55
  -1   6  -3  239.29   10.16
   1  -6  -3  242.37   10.22
   1   6   3  259.11   11.21
  -1  -6   3  253.02   10.99
   1  -6  -3  242.35   11.80
  -1   6   3  256.43   10.27
  -1  -6  -3  244.83   12.65
   1   6  -3  239.03   10.93
   1  -6   3  247.77   11.92
  -1  -6  -3  238.83   10.87
  -1   7  -3   97.99    5.88
   1  -7  -3   92.83    5.65
   1   7   3   97.05    6.35
  -1  -7   3   91.99    7.98
   1  -7  -3   94.19    7.02
   1   7  -3  101.04    6.52
  -1  -7  -3   91.95    6.11
   1  -7   3   90.68    5.69
  -1   7   3   92.30    5.65
  -1  -7  -3   95.60    6.38
  -1   8  -3  458.04   20.75
   1   8   3  458.73   19.11
   1  -8  -3  468.80   21.11
  -1  -8   3  434.31   18.57
   1  -8  -3  445.67   17.82
   1   8  -3  451.78   19.05
  -1  -8  -3  432.64   18.78
  -1   8   3  460.30   18.06
  -1  -8  -3  460.08   19.04
   1  -8   3  437.39   19.37
  -1   9  -3   28.00    3.64
  -1  -9   3   21.94    4.03
   1  -9  -3   26.47    3.69
   1   9   3   29.51    4.20
   1  -9  -3   17.81    4.75
   1   9  -3   26.42    4.13
  -1  -9  -3   19.85    4.10
  -1   9   3   27.96    5.26
  -1  -9  -3   28.06    4.36
   1  -9   3   23.66    3.56
  -1  10  -3  126.99    8.52
  -1 -10   3  136.54    9.19
   1 -10  -3  137.33   10.98
   1 -10  -3  145.91    8.99
  -1 -10  -3  135.30    9.28
  -1 -10  -3  129.94    9.45
   1 -10   3  133.53    8.35
   1  10  -3  138.87    9.59
   1 -11  -3   35.86    8.40
   1 -11  -3   22.67    4.49
  -1 -11   3   25.92    4.79
  -1  11  -3   25.76    4.36
  -1 -11  -3   29.84    5.19
  -1 -11  -3   21.89    4.63
   1 -11   3   19.37    4.07
   1  11  -3   19.29    7.19
  -1  12  -3   27.55    6.06
  -1 -12   3   30.51    5.58
  -1  12  -3   32.25    5.22
   1 -12  -3   38.69    6.71
   1 -12  -3   31.16    5.06
  -1 -12  -3   24.32    5.30
   1  12  -3   29.75    5.75
   1  12  -3   19.88    5.35
  -1 -12  -3   28.09    6.04
   1 -12   3   28.10    4.76
   1 -13  -3    0.45    3.53
   1 -13  -3    2.43    5.03
  -1  13  -3    5.15    4.71
  -1  13  -3    5.93    3.79
  -1 -13   3    7.05    3.86
  -1 -13  -3    6.51    3.98
  -1 -13  -3    3.61    4.57
   1  13  -3    1.87    4.03
   1  13  -3    6.09    3.88
   1 -13   3    6.09    3.24
   1 -14  -3   11.02    4.07
  -1  14  -3    9.88    5.65
   1 -14  -3    6.22    5.80
  -1 -14   3   10.71    4.73
   1 -14  -3    0.08    3.87
  -1 -14  -3    5.66    4.76
   1  14  -3    9.79    4.87
  -1 -14  -3    5.49    5.26
  -1 -14  -3   11.47    4.94
   1 -14   3    2.42    3.90
   1 -15  -3    8.37    3.75
   1 -15  -3    0.37    8.76
  -1  15  -3    6.26    7.97
  -1 -15   3    3.21    6.51
   1 -15  -3    0.40    3.70
   1  15  -3    7.41    4.68
  -1 -15  -3    3.87    4.48
  -1 -15  -3    4.82    7.89
   1 -15   3    1.68    3.61
  -1 -15  -3    1.85    7.18
  -1 -16   3   24.85    6.89
   1 -16  -3   19.60    5.71
  -1  16  -3   36.49    8.38
   1 -16  -3   45.35    9.09
   1 -16  -3    1.42    5.33
   1  16  -3   26.03    7.17
  -1 -16  -3   23.56    7.86
  -1 -16  -3    3.30    7.00
   1 -16   3   24.30    8.17
  -1 -16  -3   28.37   10.05
   2   0  -3    2.34    1.56
  -2   0  -3    4.99    1.61
  -2   0   3    3.08    1.55
   2   0   3    1.64    1.59
  -2   1  -3   47.50    3.47
   2   1   3   53.66    3.74
   2  -1  -3   53.01    3.50
  -2  -1   3   49.07    4.91
  -2  -1  -3   49.94    4.88
   2   1  -3   48.54    3.68
   2  -1   3   50.88    3.64
  -2   1   3   47.39    3.42
   2   2   3   35.58    3.24
  -2  -2   3   25.52    4.40
   2  -2  -3   32.73    2.82
  -2   2  -3   31.48    3.81
   2   2  -3   35.25    3.29
  -2   2   3   33.01    2.82
  -2  -2  -3   34.36    4.52
   2  -2   3   33.57    3.06
   2  -3  -3   31.36    4.72
  -2  -3   3   28.73    3.15
  -2   3  -3   27.34    2.73
   2   3   3   27.97    4.50
   2  -3  -3   29.47    2.72
   2  -3   3   29.59    2.85
   2   3  -3   27.45    4.31
  -2   3   3   32.81    2.82
  -2  -3  -3   26.56    3.14
  -2   4  -3  136.27    6.19
   2  -4  -3  140.58    7.46
   2   4   3  139.47    7.15
   2  -4  -3  136.88    6.33
  -2  -4   3  141.31    7.00
   2   4  -3  108.48    6.30
   2  -4   3  147.27    6.63
  -2   4   3  144.95    6.31
  -2  -4  -3  144.14    7.27
   2  -5  -3  108.14    5.48
   2   5   3  101.46    6.29
  -2   5  -3   96.84    5.15
  -2  -5   3   97.61    6.08
   2  -5  -3  104.94    6.74
   2  -5   3  100.84    5.42
  -2  -5  -3  101.22    6.22
   2   5  -3   98.66    6.01
  -2   5   3  103.19    5.21
   2   6   3   26.85    3.62
   2  -6  -3   30.02    3.00
  -2   6  -3   24.59    2.89
   2  -6  -3   28.75    3.96
  -2  -6   3   24.16    3.56
   2   6  -3   20.17    3.52
  -2  -6  -3   27.35    3.54
  -2   6   3   29.33    4.05
   2  -6   3   25.92    3.03
  -2  -6  -3   28.63    3.21
   2  -7  -3    5.50    1.95
  -2  -7   3    8.75    2.43
  -2   7  -3    4.56    2.84
   2  -7  -3    5.68    4.23
   2   7   3    3.93    2.64
  -2  -7  -3    3.80    2.23
  -2   7   3    3.47    1.89
  -2  -7  -3    3.23    3.85
   2  -7   3    5.02    2.93
   2  -8  -3   19.30    3.02
   2   8   3   18.32    3.95
  -2   8  -3   25.59    3.13
   2  -8  -3   21.74    6.32
  -2  -8   3   22.80    5.57
   2   8  -3   19.09    3.84
  -2   8   3   20.67    4.42
  -2  -8  -3   20.47    3.83
   2  -8   3   18.51    3.02
  -2  -8  -3   22.85    5.12
  -2   9  -3   81.75    5.77
   2  -9  -3   75.52    7.37
  -2  -9   3   75.94    6.79
   2  -9  -3   77.00    7.66
  -2  -9  -3   65.80    6.60
  -2   9   3   78.89    5.38
   2   9  -3   76.66    6.66
  -2  -9  -3   66.99    6.06
   2  -9   3   85.21    5.80
   2 -10  -3   48.58    7.02
   2 -10  -3   45.90    4.94
  -2 -10   3   48.34    6.08
  -2  10  -3   43.58    6.57
  -2 -10  -3   42.39    5.50
   2 -10   3   41.87    6.45
  -2 -10  -3   55.59    6.12
   2  10  -3   51.74    6.00
   2 -11  -3   31.24    6.69
   2 -11  -3   32.75    4.59
  -2  11  -3   36.64    6.22
  -2 -11   3   37.19    5.60
  -2  11  -3   30.44    4.66
  -2 -11  -3   27.38    5.32
  -2 -11  -3   30.48    5.60
   2  11  -3   41.68    6.03
   2 -11   3   28.39    4.21
   2 -12  -3   25.88    4.62
   2 -12  -3   30.83   10.57
  -2  12  -3   21.59    4.79
  -2 -12   3   32.33    5.65
  -2  12  -3   33.09    6.28
  -2 -12  -3   22.46    5.41
   2 -12   3   26.98    4.29
   2  12  -3   17.49    4.66
   2  12  -3   30.61    5.94
  -2 -12  -3   20.52    5.71
   2 -13  -3   17.35    6.67
  -2  13  -3   27.45    6.22
  -2 -13   3   16.97    7.86
  -2  13  -3   -0.09    4.21
   2 -13  -3   15.36    4.12
  -2 -13  -3   17.11    5.58
   2  13  -3   10.98    4.74
  -2 -13  -3   20.92    5.42
   2  13  -3   15.18    5.52
   2 -13   3   15.15    3.97
   2 -14  -3   19.91    4.83
  -2  14  -3   32.45    7.87
   2 -14  -3   30.47    8.07
  -2 -14   3   29.84    6.58
   2 -14  -3    2.18    4.58
  -2 -14  -3   33.51    6.68
   2  14  -3   23.37    6.15
  -2 -14  -3   18.89    6.79
  -2 -14  -3   24.74    7.07
   2 -14   3   20.29    6.76
  -2  15  -3   20.95   10.53
   2 -15  -3   13.18    4.47
   2 -15  -3   30.14   11.41
  -2 -15   3   22.86    5.88
   2 -15  -3    1.41    4.08
   2  15  -3   19.22    5.41
  -2 -15  -3    0.47    9.00
  -2 -15  -3   23.10    6.05
  -2 -15  -3   18.78    9.98
   2 -15   3    0.06    6.15
   2 -16  -3   -0.74    4.38
  -2  16  -3    0.84    4.85
   2 -16  -3   -0.30    5.36
  -2 -16   3    3.45    4.16
   2 -16  -3    0.54    3.80
   2  16  -3    5.61    3.66
  -2 -16  -3    0.01    4.20
  -2 -16  -3    2.32    4.46
   2 -16   3   -0.15    2.69
  -3   0   3   72.89    5.70
   3   0   3   74.62    4.53
  -3   0  -3   73.65    5.82
  -3   0   3   72.08    5.57
   3   0  -3   75.57    4.54
  -3   1  -3  464.35   16.16
   3   1   3  463.82   16.58
   3  -1  -3  468.91   16.06
  -3  -1   3  453.81   15.96
  -3  -1  -3  456.04   16.27
   3  -1   3  460.21   17.45
  -3   1   3  464.62   15.85
   3   1  -3  479.10   16.79
  -3   2  -3  312.86   11.53
   3  -2  -3  329.17   14.70
   3  -2  -3  329.98   11.66
   3   2   3  311.00   12.35
  -3  -2   3  312.11   12.04
  -3   2   3  310.95   11.17
   3   2  -3  316.32   12.32
  -3  -2  -3  326.92   14.50
   3  -2   3  308.47   13.17
   3   3   3 1292.12   44.30
  -3   3  -3 1338.51   42.42
   3  -3  -3 1311.68   49.20
  -3  -3   3 1285.74   43.70
   3  -3  -3 1266.63   40.78
   3   3  -3 1266.34   43.65
  -3  -3  -3 1309.73   44.70
  -3   3   3 1301.85   41.34
   3  -3   3 1340.73   44.73
  -3  -4   3  382.36   14.89
  -3   4  -3  374.94   14.69
   3   4   3  383.72   15.60
   3  -4  -3  385.56   13.60
   3  -4  -3  388.01   18.36
   3  -4   3  374.44   15.17
  -3   4   3  382.92   13.26
  -3  -4  -3  391.47   15.38
   3   4  -3  378.16   15.22
   3  -5  -3 1334.69   51.52
  -3  -5   3 1270.59   47.49
  -3   5  -3 1299.47   42.15
   3   5   3 1255.69   45.54
   3  -5  -3 1300.95   42.17
   3  -5   3 1282.27   41.81
  -3  -5  -3 1316.34   49.29
   3   5  -3 1247.61   48.15
  -3   5   3 1315.06   43.12
   3  -6  -3   74.98    6.75
  -3   6  -3   82.67    4.84
   3   6   3   83.84    8.49
  -3  -6   3   85.86    6.05
   3  -6  -3   82.25    4.87
   3  -6   3   85.04    4.99
  -3   6   3   88.05    6.09
   3   6  -3   84.55    6.25
  -3  -6  -3   83.81    6.13
  -3  -6  -3   87.22    5.35
   3  -7  -3   81.60    4.90
  -3   7  -3   72.86    4.72
   3   7   3   77.87    8.65
   3  -7  -3   61.40    6.43
  -3  -7   3   80.65    6.26
  -3  -7  -3   83.09    7.20
  -3   7   3   81.94    4.71
   3  -7   3   67.34    4.63
  -3  -7  -3   74.85    6.30
   3   7  -3   77.73    6.19
   3  -8  -3   19.23    2.96
   3   8   3   32.31    4.47
  -3  -8   3   23.21    4.09
   3  -8  -3   13.98    4.63
  -3   8  -3   22.59    2.81
  -3   8   3   20.12    2.72
   3  -8   3   22.73    2.92
  -3   8   3    8.93    3.67
   3   8  -3   19.91    4.02
  -3  -8  -3   18.00    4.08
  -3  -8  -3   19.13    3.39
   3  -9  -3  158.65   11.98
   3  -9  -3  161.46    8.29
  -3   9  -3  152.29    8.04
  -3  -9   3  156.72   10.34
  -3   9   3  150.10    9.72
  -3   9   3  159.04    7.76
  -3  -9  -3  150.22   11.36
  -3  -9  -3  159.36   13.61
   3   9  -3  151.30   10.14
   3  -9   3  149.64   10.03
  -3  10  -3   40.13    4.41
   3 -10  -3   38.79    4.34
   3 -10  -3   43.84   10.00
  -3 -10   3   38.76    5.95
  -3  10   3   37.67    5.58
  -3 -10  -3   39.02    5.86
  -3 -10  -3   36.82    4.96
  -3  10   3   37.58    4.04
   3  10  -3   36.60    8.64
   3 -10   3   40.92    4.14
   3 -11  -3  201.94   10.60
   3 -11  -3  199.48   15.36
  -3 -11   3  188.23   13.35
  -3  11  -3  202.30   14.20
  -3  11  -3  186.47   13.12
   3 -11   3  174.69   10.06
  -3 -11  -3  168.57   11.59
  -3 -11  -3  198.72   16.98
  -3  11   3  185.22   12.34
   3  11  -3  222.87   14.19
   3 -12  -3   27.12    7.91
   3 -12  -3   21.93    6.47
  -3  12  -3   25.58   10.50
  -3 -12   3   36.95    6.51
  -3  12  -3   26.93    4.54
  -3 -12  -3   32.78    9.19
  -3  12   3   30.41    5.95
   3  12  -3   29.87    7.02
  -3 -12  -3   16.72    9.24
   3  12  -3   35.49    6.46
  -3 -12  -3   35.10    5.48
   3 -13  -3  127.41   12.18
   3 -13  -3  155.96   20.99
  -3  13  -3  178.96   14.88
  -3 -13   3  158.60   13.34
  -3  13  -3  137.81    9.65
  -3  13   3  164.16   12.51
  -3 -13  -3  150.66   13.14
  -3 -13  -3  145.96   12.47
   3  13  -3  134.43   14.02
   3 -13   3  130.04    9.05
   3 -14  -3    7.02    3.10
  -3  14  -3    6.01    5.77
   3 -14  -3    9.14    5.97
  -3 -14   3   14.10    4.86
   3 -14  -3   -0.01    4.03
   3  14  -3    7.01    5.52
  -3 -14  -3    7.26    4.21
  -3 -14  -3   -0.19    4.84
  -3 -14  -3    8.94    5.22
  -3  14   3   -0.02    4.85
   3 -14   3    0.07    2.94
   3 -15  -3   11.33    3.44
  -3  15  -3   11.35    9.75
   3 -15  -3   14.88    6.91
  -3 -15   3   13.32    5.58
   3 -15  -3    0.58    2.79
   3  15  -3   10.56    6.13
  -3 -15  -3   12.28    4.66
  -3 -15  -3   17.22    9.07
  -3 -15  -3   -0.65    5.58
   3 -15   3   -0.16    3.09
  -3  16  -3   10.08    6.86
   3 -16  -3   13.15    7.47
  -3 -16   3    5.34    8.70
  -3 -16  -3    0.58    5.75
   3  16  -3    5.03    6.10
  -3 -16  -3    3.86    6.28
   4   0  -3   -0.65    1.59
  -4   0  -3    2.15    2.42
   4   0   3    1.54    1.67
   4   0  -3    2.82    1.55
  -4   0   3    4.40    2.19
   4   1   3  356.10   13.64
  -4   1  -3  329.53   12.50
  -4  -1   3  329.10   12.61
   4  -1  -3  342.15   13.29
   4  -1  -3  327.48   12.27
   4   1  -3  334.54   12.98
   4  -1   3  334.81   12.68
  -4  -1  -3  329.64   14.64
  -4   1   3  333.32   12.12
   4  -2  -3  111.73    6.52
   4   2   3  121.21    6.74
  -4   2  -3  125.50    6.04
   4  -2  -3  124.75    7.20
  -4  -2   3  130.20    8.23
   4   2  -3  134.23    6.82
  -4  -2  -3  118.98    6.72
   4  -2   3  128.58    6.21
  -4   2   3  129.58    5.94
   4   3   3    0.84    1.70
   4  -3  -3    1.94    1.18
  -4  -3   3   -1.45    1.40
   4  -3  -3    1.01    1.64
  -4   3  -3    0.00    1.21
   4  -3   3   -0.24    1.27
  -4   3   3    1.86    1.15
  -4  -3  -3    0.52    1.57
   4   3  -3   -0.29    1.63
   4  -4  -3    1.29    2.75
  -4  -4   3   -2.37    1.56
   4  -4  -3    0.09    1.08
   4   4   3    0.21    1.77
  -4   4  -3   -0.78    1.09
  -4   4   3   -0.11    1.66
   4  -4   3   -0.21    1.81
   4   4  -3    0.05    1.66
  -4  -4  -3   -1.28    1.64
   4   5   3    1.56    3.34
   4  -5  -3   -1.26    2.36
  -4  -5   3    4.99    2.08
  -4   5  -3    1.12    1.32
   4  -5  -3    2.87    1.33
  -4   5   3    1.05    1.99
   4  -5   3    0.04    1.39
  -4  -5  -3   -0.33    2.06
   4   5  -3    4.71    2.08
   4   6   3  263.91   13.37
   4  -6  -3  264.88   10.18
   4  -6  -3  262.17   14.06
  -4  -6   3  270.69   13.10
  -4   6  -3  278.64   10.67
   4   6  -3  277.79   13.31
  -4   6   3  283.99   11.85
  -4  -6  -3  267.88   16.06
   4  -6   3  272.44   10.78
   4   7   3   34.97    5.06
  -4  -7   3   33.63    4.70
   4  -7  -3   31.22    5.29
  -4   7  -3   35.13    3.14
   4  -7  -3   30.09    4.10
   4   7  -3   32.83    4.82
   4  -7   3   33.34    3.17
  -4   7   3   30.30    4.63
  -4  -7  -3   32.90    5.08
  -4   7   3   37.19    4.15
  -4  -7  -3   36.65    3.68
  -4   8  -3    0.03    1.97
  -4  -8   3    5.42    2.27
   4  -8  -3    7.27    3.71
   4  -8  -3   -0.88    1.22
   4  -8   3    1.31    1.33
  -4   8   3   -1.10    2.09
  -4  -8  -3    1.68    2.22
  -4   8   3    0.18    1.87
  -4  -8  -3   -1.38    1.55
   4   8  -3    0.58    3.42
   4  -9  -3   65.80    8.38
  -4  -9   3   78.17    7.35
  -4   9  -3   65.52    4.84
   4  -9  -3   72.27    6.11
  -4   9   3   70.58    7.07
  -4   9   3   68.73    6.05
  -4  -9  -3   64.32    5.50
  -4  -9  -3   57.63    7.17
   4  -9   3   68.05    4.95
   4   9  -3   71.86    7.49
  -4  10  -3   24.07    3.30
   4 -10  -3   23.17    5.85
  -4 -10   3   20.46    4.89
   4 -10  -3   17.77    2.92
  -4  10   3   21.33    4.84
  -4 -10  -3    7.09    5.36
  -4 -10  -3   22.25    5.01
   4  10  -3   23.60    5.28
  -4  10   3   18.86    2.76
   4 -10   3   17.20    3.22
  -4  11  -3   -0.02    3.81
   4 -11  -3    3.56    7.92
  -4 -11   3    7.18    4.41
  -4  11  -3   21.03    5.04
   4 -11  -3    4.13    2.45
  -4 -11  -3    7.92    3.25
   4 -11   3    7.74    2.63
  -4  11   3    7.96    4.14
  -4 -11  -3    9.19    4.36
   4  11  -3   10.29    6.70
  -4 -12   3   44.78    7.31
   4 -12  -3   39.75    8.95
  -4  12  -3   40.68    8.29
  -4  12  -3   33.39    4.51
   4 -12  -3   36.28    4.34
   4 -12   3   34.44    4.35
  -4 -12  -3   34.88    5.68
  -4 -12  -3   26.17    6.82
   4  12  -3   37.89    5.24
  -4  12   3   41.99    6.82
   4  12  -3   41.32    7.13
  -4 -13   3    8.27    5.28
  -4  13  -3    2.12    3.99
   4 -13  -3    4.21    4.14
  -4  13  -3   -0.10    1.83
   4 -13  -3    1.20    1.45
   4 -13  -3   -0.22    1.78
   4 -13   3    0.02    2.75
  -4  13   3    0.21    3.21
   4  13  -3    0.32    2.24
  -4 -13  -3   -1.17    2.64
  -4 -13  -3    0.11    3.25
  -4  14  -3    6.09    6.15
   4 -14  -3    6.70    6.27
  -4 -14   3   11.13    5.04
   4 -14  -3    5.73    3.16
   4 -14  -3    2.93    2.38
   4 -14   3    0.02    2.54
  -4  14   3    1.23    5.06
   4  14  -3    3.98    3.12
  -4 -14  -3    0.38    4.80
  -4 -14  -3    6.98    3.67
  -4 -14  -3   12.04    5.45
  -4  15  -3   26.62    9.25
   4 -15  -3   39.06   10.13
  -4 -15   3   50.54    8.32
   4  15  -3   23.41    5.22
  -4 -15  -3   -1.12   12.35
  -4 -15  -3   28.52    5.91
  -4 -15  -3   32.41   13.26
  -4  15   3    1.61    8.87
  -4  16  -3   10.68    6.44
  -4 -16   3   -0.60    5.19
  -4  16   3    0.09    6.15
  -4 -16  -3    0.23    5.37
  -4 -16  -3    7.14    6.11
  -5   0  -3   19.13    2.77
   5   0   3   18.55    4.37
   5   0  -3   21.54    2.86
   5   0  -3   20.61    2.92
  -5   0   3   20.45    3.92
  -5   1  -3   24.15    2.79
   5  -1  -3   17.46    3.05
   5   1   3   22.08    3.18
   5  -1  -3   21.31    2.74
  -5  -1   3   21.04    2.87
   5   1  -3   19.55    2.79
  -5  -1  -3   20.72    3.04
   5   1  -3   22.35    4.25
  -5   1   3   20.82    2.55
   5  -1   3   19.17    3.00
  -5   2  -3    3.48    1.57
   5  -2  -3    2.22    1.49
   5   2   3    1.49    2.05
  -5  -2   3    2.68    1.84
   5  -2  -3    0.65    2.00
   5   2  -3    4.10    1.98
  -5  -2  -3    0.80    1.91
   5  -2   3    1.76    1.70
  -5   2   3    1.53    1.41
  -5   3  -3  105.47    5.46
   5   3   3   97.52    6.89
   5  -3  -3   94.88    6.50
   5  -3  -3  101.73    5.21
  -5  -3   3   94.41    6.33
   5   3  -3   98.36    6.48
  -5  -3  -3  104.02    6.54
  -5   3   3  108.22    5.27
   5  -3   3   97.81    5.54
   5   4   3   56.92    7.35
   5  -4  -3   59.26    5.53
   5  -4  -3   57.10    3.79
  -5  -4   3   56.46    5.19
  -5   4  -3   61.30    3.97
   5  -4   3   52.87    5.33
   5   4  -3   58.43    7.08
  -5  -4  -3   54.60    5.27
  -5   4   3   61.93    4.98
  -5   5  -3  248.53    9.56
   5   5   3  235.90   12.48
   5  -5  -3  233.12   12.91
   5  -5  -3  234.91    9.09
  -5  -5   3  227.05   11.79
   5   5  -3  231.05   12.14
   5  -5   3  238.52    9.70
  -5  -5  -3  243.22   12.68
  -5   5   3  246.61   10.48
  -5  -6   3   30.90    4.44
   5   6   3   27.87    4.54
   5  -6  -3   25.10    3.67
  -5   6  -3   22.44    2.66
   5  -6  -3   32.60    4.94
  -5   6   3   26.67    3.57
   5   6  -3   27.08    4.26
  -5   6   3   22.54    4.20
   5  -6   3   22.18    2.81
  -5  -6  -3   28.33    4.53
  -5   7  -3    3.18    1.63
  -5  -7   3    2.46    2.94
   5  -7  -3    2.71    1.55
   5  -7  -3    5.93    3.36
   5   7  -3    3.39    4.52
  -5  -7  -3    1.94    3.11
   5  -7   3    4.38    2.58
  -5   7   3    3.69    1.55
  -5   7   3    0.65    2.92
  -5  -7  -3    6.74    2.89
   5  -8  -3   10.06    4.70
  -5   8  -3   11.71    2.28
  -5  -8   3   14.45    4.22
   5  -8  -3   11.06    3.09
  -5   8   3    9.03    3.86
   5  -8   3    9.98    2.46
  -5  -8  -3   10.05    4.31
  -5  -8  -3    9.58    2.64
  -5   8   3   15.90    2.15
   5   8  -3   11.52    4.28
   5  -9  -3    8.21    3.76
  -5   9  -3    2.56    1.76
   5  -9  -3    1.27    1.52
  -5  -9   3    0.28    3.20
  -5   9   3    2.80    3.13
   5  -9   3    2.72    2.67
  -5   9   3    0.06    1.53
  -5  -9  -3    3.29    2.04
  -5  -9  -3    8.48    3.41
   5   9  -3    6.07    3.34
  -5  10  -3   17.78    3.96
   5 -10  -3   19.50    6.10
  -5 -10   3   17.61    5.25
  -5  10  -3   21.28    5.89
   5 -10  -3   10.22    2.46
  -5  10   3   21.88    4.98
  -5 -10  -3    8.25    4.84
  -5 -10  -3   22.01    5.14
   5 -10   3   10.53    2.76
  -5  10   3   19.49    2.41
   5  10  -3   22.60    5.50
  -5  11  -3    5.92    3.29
   5 -11  -3   12.68    5.29
  -5  11  -3   12.94    4.92
  -5 -11   3   11.61    4.32
   5 -11  -3    5.21    2.84
  -5 -11  -3    6.13    2.88
  -5  11   3    2.89    4.02
   5 -11   3   -0.08    2.16
  -5 -11  -3   11.21    4.43
   5  11  -3    3.14    2.21
   5  11  -3    8.38    4.47
  -5 -12   3   11.93    4.60
   5 -12  -3    6.15    5.61
  -5  12  -3   13.44    5.13
  -5  12  -3    5.12    2.10
   5 -12  -3    2.44    2.51
  -5  12   3   -0.08    4.27
   5 -12   3   -0.02    1.94
  -5 -12  -3    3.44    2.86
  -5 -12  -3   12.44    4.43
   5  12  -3    0.47    3.43
   5  12  -3    3.14    4.51
  -5  13  -3   28.25    7.36
   5 -13  -3   33.28    7.70
  -5 -13   3   -0.89    6.20
   5 -13  -3    3.97    3.16
   5 -13  -3   12.50    2.04
  -5  13   3    0.84    5.94
   5  13  -3   13.63    3.07
  -5 -13  -3   16.16    6.17
  -5 -13  -3    1.20    6.34
  -5 -13  -3   21.09    6.06
  -5 -14   3   -0.23    4.23
  -5  14  -3    6.64    5.10
   5 -14  -3   -4.63    7.74
   5  14  -3    1.54    1.95
  -5  14   3   -0.92    4.10
  -5 -14  -3    0.24    4.13
  -5 -14  -3    0.25    3.80
  -5 -14  -3    0.77    4.57
  -5  15  -3    7.78    5.76
  -5 -15   3    0.67    7.57
   5 -15  -3   -2.88    6.12
  -5 -15   3    2.34    7.36
  -5  15   3   -0.37    4.99
  -5 -15  -3    0.26    4.86
  -5 -15  -3    3.64    5.24
   6   0   3   -0.44    1.45
  -6   0  -3   -1.28    1.41
   6   0  -3    1.95    1.40
  -6   0   3    2.72    1.30
   6   0  -3   -1.93    1.37
  -6   1  -3   41.29    3.82
   6   1   3   39.28    6.36
  -6  -1   3   45.72    4.23
   6  -1  -3   46.66    4.01
   6  -1  -3   46.40    4.52
  -6  -1  -3   45.82    4.34
   6  -1   3   54.33    4.37
   6   1  -3   50.28    4.46
   6   1  -3   48.07    3.89
  -6   1   3   47.90    3.87
   6   2   3   28.72    4.21
   6  -2  -3   29.95    3.08
  -6  -2   3   28.09    3.81
  -6   2  -3   27.02    3.12
   6  -2  -3   31.67    3.89
   6   2  -3   23.86    3.79
  -6  -2  -3   27.73    5.53
   6  -2   3   32.81    4.88
  -6   2   3   26.07    2.92
   6   2  -3   27.81    3.15
  -6   3  -3   12.29    2.26
   6   3   3   12.30    3.23
   6  -3  -3    9.30    3.21
   6  -3  -3    6.80    3.08
  -6  -3   3    7.18    2.91
   6   3  -3   11.00    2.13
   6  -3   3    5.82    2.28
  -6  -3  -3    5.86    3.09
   6   3  -3   11.18    3.06
  -6   3   3   10.97    2.09
  -6   4  -3   53.40    3.98
   6   4   3   54.33    5.56
   6  -4  -3   53.29    3.70
  -6  -4   3   49.46    5.21
   6  -4  -3   52.54    5.64
  -6   4   3   48.05    4.79
  -6  -4  -3   47.04    5.46
   6  -4   3   46.99    4.04
   6   4  -3   52.63    5.36
   6   5   3   19.66    4.47
   6  -5  -3   14.11    3.40
   6  -5  -3   19.04    4.36
  -6  -5   3   15.51    3.94
  -6   5  -3   15.26    2.41
  -6   5   3   20.70    3.70
   6   5  -3   14.91    4.08
  -6   5   3   18.47    3.29
  -6  -5  -3   14.26    4.15
   6  -5   3   21.55    2.64
   6  -6  -3   26.67    2.80
  -6  -6   3   34.35    5.01
  -6   6  -3   26.49    2.89
   6  -6  -3   22.59    7.87
  -6   6   3   29.97    4.60
   6  -6   3   29.93    3.17
  -6   6   3   29.89    3.82
  -6  -6  -3   30.21    5.14
   6   6  -3   38.17    7.43
   6  -7  -3   21.56    5.34
  -6  -7   3   19.67    6.74
   6  -7  -3   12.11    3.28
  -6   7  -3   22.88    2.53
  -6   7   3   19.65    4.19
  -6  -7  -3   22.88    6.89
   6  -7   3   13.45    2.59
  -6   7   3   16.04    2.23
  -6  -7  -3   12.29    2.80
   6   7  -3   18.27    4.73
  -6   8  -3   18.09    2.52
   6  -8  -3   16.45    2.32
   6  -8  -3   11.99    8.49
  -6  -8   3   28.45    7.57
  -6   8   3   19.37    6.89
  -6  -8  -3   20.69    5.09
   6  -8   3   10.68    3.74
  -6  -8  -3   19.51    2.92
   6   8  -3   22.68    5.11
   6  -9  -3   50.41    8.22
  -6   9  -3   47.48    5.14
  -6  -9   3   53.96   10.13
   6  -9  -3   48.33    3.45
  -6   9   3   40.07    9.47
  -6  -9  -3   45.56    4.48
   6  -9   3   39.25    3.70
  -6  -9  -3   56.11    7.09
  -6   9   3   44.98    3.24
   6   9  -3   54.10    7.45
  -6 -10   3   35.72    9.98
   6 -10  -3   25.36    8.12
  -6  10  -3   38.60    4.70
  -6  10  -3   37.49    7.59
   6 -10  -3   30.03    2.77
  -6  10   3   35.09    6.25
   6 -10   3   32.13    3.29
   6  10  -3   33.72    6.85
  -6 -10  -3   39.49    6.87
  -6 -10  -3   14.24    5.57
   6 -11  -3   25.58    7.78
  -6  11  -3   41.62    7.30
   6 -11  -3   17.59    1.99
  -6 -11   3   30.74    9.50
  -6  11  -3   17.29    3.93
  -6 -11  -3   15.53    3.56
  -6  11   3   -1.99    8.62
   6 -11   3   18.19    2.64
   6  11  -3   10.14    2.57
   6  11  -3   35.80    6.29
  -6 -11  -3   27.53    6.28
  -6 -12   3    1.40    7.17
  -6  12  -3   54.33    8.22
   6 -12  -3   34.94    8.49
   6 -12  -3   16.17    1.87
  -6  12  -3   29.45    3.89
   6 -12  -3   20.49    2.39
  -6  12   3    2.55    9.90
  -6 -12  -3   18.50   10.24
   6  12  -3   11.09    4.21
   6 -12   3   21.28    2.66
  -6 -12  -3   24.62    5.62
  -6 -13   3   -0.58    5.53
  -6  13  -3   13.79    6.21
   6 -13  -3    4.37    6.67
   6  13  -3    2.42    1.83
  -6  13   3   -1.83    5.09
  -6 -13  -3   10.26    5.30
  -6 -13  -3    6.58    2.70
  -6 -13  -3   11.23    5.87
  -6 -14   3    0.66    6.60
  -6  14  -3   13.22    7.48
   6 -14  -3   13.00    7.88
  -6  14   3    0.58    6.04
  -6 -14  -3   16.18    6.24
  -6 -14  -3    6.21    6.85
  -6  15  -3    4.26    7.09
   6 -15  -3   16.84    7.58
  -6 -15   3    0.33    6.25
  -6  15   3    0.54    6.20
  -6 -15  -3   -0.99    6.09
  -6 -15  -3   11.81    6.79
   7   0   3 1231.59   45.44
   7   0  -3 1254.99   44.76
  -7   0  -3 1190.68   45.80
   7   0  -3 1187.23   46.00
  -7   0   3 1218.02   43.08
   7  -1  -3  244.95   11.54
  -7   1  -3  271.85   13.71
   7  -1  -3  282.23   15.45
   7   1   3  266.30   12.94
  -7  -1   3  278.85   14.54
  -7   1   3  262.82   11.30
  -7  -1  -3  261.68   12.36
   7   1  -3  271.56   12.68
   7  -1   3  259.76   14.69
   7   1  -3  246.90   11.23
  -7   2  -3  750.48   26.86
   7  -2  -3  692.20   25.46
   7   2   3  716.47   29.24
   7  -2  -3  732.32   29.37
  -7  -2   3  732.64   28.49
   7   2  -3  739.01   29.27
  -7  -2  -3  724.66   28.64
  -7   2   3  755.62   28.37
   7  -2   3  761.86   28.19
   7   2  -3  734.05   26.14
  -7   3  -3  246.60   10.33
  -7  -3   3  245.91   12.50
   7   3   3  246.05   13.19
   7  -3  -3  227.57   10.20
   7  -3  -3  219.84   15.14
  -7  -3  -3  239.08   15.09
   7   3  -3  227.10   11.91
  -7  -3  -3  242.10   15.31
   7   3  -3  237.93   10.11
   7  -3   3  221.43   12.45
  -7   3   3  227.93    9.63
  -7   4  -3   66.43    6.29
   7  -4  -3   73.19    6.93
  -7  -4   3   75.68    6.63
   7  -4  -3   78.34    4.92
   7   4   3   68.97    7.16
  -7   4   3   77.40    6.32
  -7   4   3   74.83    5.99
   7   4  -3   75.84    6.80
  -7  -4  -3   70.29    6.69
   7   4  -3   67.46    5.85
   7  -4   3   80.08    5.29
   7  -5  -3   37.76    5.95
   7  -5  -3   38.66    4.80
  -7  -5   3   37.38    5.36
  -7   5  -3   38.56    3.50
  -7   5   3   32.04    5.00
  -7   5   3   35.59    4.43
  -7  -5  -3   37.21    5.69
   7  -5   3   39.40    3.85
   7   5  -3   41.06    3.22
   7   5  -3   43.48    5.82
   7  -6  -3  512.78   25.84
   7  -6  -3  516.50   19.73
  -7  -6   3  512.68   28.31
  -7   6  -3  530.08   18.72
  -7   6   3  491.52   22.28
   7   6  -3  503.08   17.49
  -7   6   3  483.20   17.06
  -7  -6  -3  497.07   27.50
   7  -6   3  494.13   19.03
   7   6  -3  531.11   24.94
  -7  -7   3  159.72   11.77
   7  -7  -3  162.38   12.73
   7  -7  -3  151.85    6.83
  -7   7  -3  153.38    8.57
   7   7  -3  152.49    6.76
  -7   7   3  159.58   14.06
  -7   7   3  146.35    6.48
  -7  -7  -3  162.73   11.81
   7  -7   3  151.41    7.87
   7   7  -3  166.66   11.89
  -7  -7  -3  170.58    8.19
   7  -8  -3  683.74   35.81
   7  -8  -3  640.09   21.76
  -7   8  -3  658.33   23.76
  -7  -8   3  750.76   34.48
  -7  -8  -3  718.38   33.95
  -7   8   3  670.06   30.30
  -7   8   3  656.75   21.77
   7  -8   3  651.56   24.37
  -7  -8  -3  654.91   25.32
   7   8  -3  732.42   34.30
   7  -9  -3   53.76    4.13
  -7  -9   3   65.04    8.35
   7  -9  -3   56.84    9.97
  -7   9  -3   54.08    3.93
  -7   9  -3   56.86    8.73
  -7   9   3   64.10    7.63
  -7  -9  -3   43.80    4.39
   7  -9   3   48.96    5.34
  -7  -9  -3   52.10    7.95
  -7   9   3   51.20    3.09
   7   9  -3   73.60    8.36
   7 -10  -3  112.37   12.81
  -7 -10   3   97.92   11.01
  -7  10  -3  117.16   16.26
  -7  10   3   88.18    9.40
   7 -10   3   77.16    6.26
  -7 -10  -3  115.44   10.97
   7  10  -3  108.26   11.03
  -7 -10  -3   75.69    5.91
  -7 -11   3    1.80    5.33
  -7  11  -3    6.15    6.01
   7 -11  -3   21.95   10.02
  -7  11  -3    8.48    1.60
  -7  11   3    0.01    5.10
  -7 -11  -3    5.72    3.48
   7  11  -3    3.39    2.06
  -7 -11  -3   12.17    5.50
   7 -11   3    8.22    1.67
  -7 -12   3    0.17   11.81
  -7  12  -3   56.46   12.93
   7 -12  -3   51.49    9.57
  -7  12   3    2.74    7.28
  -7 -12  -3   15.83    3.61
  -7 -12  -3   55.28    7.83
  -7  13  -3   13.76    7.45
  -7 -13   3   -0.73    6.37
   7 -13  -3   17.10   11.20
  -7  13   3    0.11    8.80
  -7 -13  -3    6.00    9.17
  -7 -13  -3    9.53    6.62
  -7  14  -3   85.18   19.35
   7 -14  -3   79.86   14.72
  -7 -14   3   70.92   12.13
  -7  14   3   62.38   11.39
  -7 -14  -3   62.85   11.89
  -7 -14  -3   17.88   18.46
  -7  15  -3   19.22    9.60
  -7  15   3    2.20    8.78
  -7 -15  -3   29.96    9.46
   8   0   3    6.10    3.04
  -8   0  -3    5.78    2.76
   8   0  -3   11.92    2.72
  -8   0   3    6.20    2.72
   8   0  -3   13.30    4.42
  -8   1  -3   27.65    3.73
   8  -1  -3   30.84    3.98
   8   1   3   28.92    4.57
  -8  -1   3   26.66    4.09
   8  -1  -3   32.77    5.98
  -8  -1  -3   23.86    6.04
   8  -1   3   25.20    4.00
   8   1  -3   27.11    3.57
  -8   1   3   21.54    3.56
   8   1  -3   27.59    4.35
  -8   2  -3   13.51    2.85
   8  -2  -3   13.44    2.95
   8   2   3   10.70    3.82
  -8  -2   3   11.44    3.54
   8  -2  -3   13.95    3.50
   8   2  -3   12.11    3.51
  -8  -2  -3    9.47    3.47
  -8   2   3   13.57    2.65
   8   2  -3    8.56    2.55
   8  -2   3   13.17    4.64
  -8   3  -3  139.80    9.44
  -8  -3   3  136.18    9.10
   8  -3  -3  142.24   12.42
   8  -3  -3  135.66    7.51
   8  -3   3  131.48    7.82
   8   3  -3  125.82    6.89
  -8  -3  -3  140.98    9.49
  -8   3   3  136.27    6.97
   8   3  -3  123.25    9.31
   8  -4  -3    6.26    3.70
   8  -4  -3    4.71    3.46
  -8   4  -3    7.17    2.40
  -8  -4   3    7.78    3.64
   8   4  -3    7.16    3.01
  -8  -4  -3    4.14    3.55
   8   4  -3    7.26    3.64
   8  -4   3    7.50    2.42
  -8   4   3    5.25    2.13
  -8   4   3   10.87    3.14
   8  -5  -3    1.67    3.06
  -8  -5   3    0.54    4.38
  -8   5  -3    1.96    2.53
  -8   5   3    0.02    2.57
  -8   5   3    1.66    1.48
  -8  -5  -3    1.08    2.88
   8  -5   3   -2.71    2.72
   8   5  -3    2.55    1.35
   8   5  -3    2.05    4.41
  -8  -6   3    5.57    3.89
  -8   6  -3    5.66    2.89
   8  -6  -3    6.36    4.10
  -8   6   3    3.62    3.32
   8  -6   3    4.78    2.11
  -8   6   3    5.15    1.68
   8   6  -3    0.61    3.79
  -8  -6  -3    4.34    3.86
   8   6  -3    3.58    1.62
   8  -7  -3    4.70    4.86
  -8   7  -3    4.79    1.98
  -8  -7   3    8.53    4.34
   8  -7  -3    7.68    2.70
  -8   7   3    6.06    3.98
  -8   7   3    7.66    2.58
  -8  -7  -3    4.40    4.29
   8  -7   3    6.13    2.25
   8   7  -3   12.50    4.56
   8   7  -3    8.04    1.61
   8  -8  -3   13.34    1.91
  -8  -8   3   28.55    5.89
   8  -8  -3   20.95    6.63
  -8   8  -3   13.72    6.00
  -8   8  -3   11.91    2.33
  -8   8   3   17.88    5.07
   8  -8   3   14.14    2.52
  -8  -8  -3   14.40    3.81
  -8  -8  -3   18.76    5.72
   8   8  -3   26.46    5.73
   8   8  -3   11.54    2.45
  -8  -9   3   58.19    8.30
  -8   9  -3   41.71    3.35
  -8   9  -3   56.47    8.85
   8  -9  -3   60.86   10.01
  -8  -9  -3   57.60    8.26
  -8   9   3   47.57    7.54
  -8  -9  -3   35.36    3.86
   8  -9   3   36.56    4.59
   8   9  -3   52.06    8.42
  -8  10  -3   29.85    3.35
  -8  10  -3   55.40    8.77
   8 -10  -3   56.10   13.47
  -8 -10   3    0.19    8.10
  -8 -10  -3   49.56    8.01
   8 -10   3   26.86    2.58
  -8  10   3   57.54    7.37
  -8 -10  -3   26.65    3.10
  -8  11  -3   -3.18    5.15
   8 -11  -3    0.38    5.33
  -8 -11   3    0.70    4.58
  -8  11   3    0.82    4.06
  -8 -11  -3    8.96    4.56
  -8  12  -3   31.87    9.71
   8 -12  -3   50.51   14.89
  -8 -12   3    0.31    8.60
  -8  12   3    2.48    7.81
  -8 -12  -3   43.81    9.27
  -8 -12  -3   43.58    8.40
  -8 -13   3    0.64    7.62
  -8  13  -3   -3.03    5.62
   8 -13  -3    4.06    5.88
  -8  13   3   -0.46    4.66
  -8 -13  -3    2.12    4.87
  -8 -13  -3    3.66    5.13
  -8  14  -3    2.51    7.34
  -8 -14   3    0.25    6.63
   8 -14  -3    9.79    7.57
  -8  14   3    1.39    9.35
  -8 -14  -3   10.38    9.92
  -8 -14  -3    5.46    7.04
  -9   0  -3    2.97    2.69
   9   0   3    5.87    2.98
   9   0  -3    4.56    2.79
  -9   0   3    2.41    2.67
   9   0  -3    4.45    2.62
   9  -1  -3    8.78    3.26
   9  -1  -3    3.70    4.40
  -9   1  -3    9.60    2.91
  -9  -1   3    7.05    3.16
  -9  -1  -3    7.08    3.16
  -9   1   3    2.93    4.13
   9  -1   3   12.53    3.26
   9   1  -3    7.54    3.38
   9   1  -3    5.16    2.72
   9  -2  -3    1.78    2.76
   9  -2  -3    7.38    2.26
  -9   2  -3    1.29    2.13
  -9  -2   3    0.20    2.68
  -9  -2  -3    0.52    2.69
   9  -2   3    0.31    2.28
  -9   2   3    0.59    3.05
   9   2  -3    1.76    1.91
   9   2  -3    3.19    2.82
   9  -3  -3    4.27    3.30
   9  -3  -3    5.29    2.40
  -9   3  -3    3.62    2.40
  -9  -3   3    2.15    3.22
   9  -3   3    3.81    3.84
   9   3  -3    5.43    5.07
  -9  -3  -3    4.02    3.25
   9   3  -3    0.30    3.02
  -9   3   3    4.80    2.15
   9  -4  -3   70.30    5.50
   9  -4  -3   69.45    7.90
  -9  -4   3   69.89    7.68
  -9   4  -3   69.00    5.44
   9  -4   3   66.24    5.63
   9   4  -3   62.17    6.04
  -9   4   3   74.15    5.01
   9   4  -3   70.64    7.70
  -9  -4  -3   66.85    7.69
  -9   4   3   76.93    7.04
  -9   5  -3   31.50    3.71
   9  -5  -3   31.16    3.55
  -9  -5   3   37.85    6.10
   9  -5  -3   33.26    6.38
  -9   5   3   24.08    3.19
  -9  -5  -3   29.92    8.68
   9  -5   3   28.44    3.92
   9   5  -3   26.75    4.05
   9   5  -3   36.85    6.11
  -9   5   3   27.09    5.29
  -9  -6   3   39.84    6.50
   9  -6  -3   30.70    4.64
   9  -6  -3   35.52   10.23
  -9   6  -3   27.78    3.44
   9  -6   3   27.97    3.71
  -9  -6  -3   36.24    6.32
  -9   6   3   25.55    3.00
   9   6  -3   29.86    3.57
   9   6  -3   45.39    9.70
  -9   6   3   34.65    8.41
   9  -7  -3    5.08    5.38
  -9  -7   3    9.82    4.74
   9  -7  -3    4.66    1.71
  -9   7  -3   12.77    5.14
  -9   7  -3    6.91    2.02
  -9   7   3    9.54    4.26
  -9   7   3    7.79    1.70
  -9  -7  -3    4.98    4.67
   9  -7   3    6.20    2.23
   9   7  -3    3.16    4.61
   9   7  -3    4.86    1.23
  -9   8  -3    7.66    5.39
  -9   8  -3    5.22    2.53
   9  -8  -3    2.55    5.55
   9  -8  -3    4.04    1.21
  -9  -8   3   12.20    5.02
  -9   8   3    6.51    4.38
  -9  -8  -3    9.86    5.00
  -9  -8  -3    7.19    2.73
   9  -8   3    4.85    2.81
   9   8  -3   11.03    4.96
  -9   9  -3   16.94    5.86
  -9  -9   3    0.12    5.40
  -9   9  -3    6.47    2.06
   9  -9  -3    0.11    6.10
  -9   9   3    9.83    4.65
  -9  -9  -3    4.31    2.35
  -9  -9  -3   11.76    5.23
   9  -9   3    3.91    1.46
  -9 -10   3   -0.32    5.23
  -9  10  -3    4.08    5.59
   9 -10  -3   -0.09    6.02
  -9 -10  -3    1.60    5.05
  -9  10   3    9.17    4.50
  -9  11  -3   41.60    9.54
   9 -11  -3   30.88    9.95
  -9 -11   3    1.03    8.67
  -9  11   3   30.47    7.72
  -9 -11  -3   31.47    8.52
  -9 -11  -3   25.30    8.69
  -9 -12   3    0.30    7.06
  -9  12  -3   12.11    7.92
   9 -12  -3   13.52    7.85
  -9  12   3    0.03    6.32
  -9 -12  -3   13.49    6.77
  -9 -12  -3   12.76    7.31
  -9  13  -3   18.17    7.92
   9 -13  -3   12.54    8.58
  -9 -13   3    1.10    7.61
  -9  13   3    0.36    6.94
  -9 -13  -3    9.80    7.28
  -9 -13  -3   14.68   11.94
  10   0  -3   50.76    8.40
 -10   0  -3   62.79    6.22
 -10   0   3   66.34    8.64
  10   0  -3   62.00    6.91
  10  -1  -3   78.24    7.53
 -10   1  -3   84.86    9.59
 -10  -1   3   87.35    7.58
  10  -1  -3   81.17    9.81
 -10  -1  -3   78.21    7.24
  10   1  -3   68.88    6.37
 -10   1   3   80.32    6.60
  10   1  -3   76.58    7.67
 -10   2  -3   17.98    6.36
  10  -2  -3   32.89    5.38
 -10  -2   3   33.02    5.37
  10  -2  -3   21.33    6.70
  10   2  -3   30.41    4.00
 -10   2   3   26.87    4.06
 -10  -2  -3   27.75    7.80
  10   2  -3   27.32    5.59
 -10   3  -3    2.51    2.67
  10  -3  -3    3.81    3.76
 -10  -3   3    6.56    3.57
  10  -3  -3    4.91    4.11
  10   3  -3    3.90    2.32
 -10  -3  -3    5.98    3.58
 -10   3   3    6.21    3.66
  10   3  -3    4.14    3.74
 -10   3   3    1.81    3.18
 -10   4  -3   16.69    3.54
  10  -4  -3   19.57    8.10
 -10  -4   3   19.48    5.33
  10  -4  -3   18.74    3.49
  10   4  -3   12.76    2.88
 -10  -4  -3   19.55    5.19
  10   4  -3   16.56    7.86
 -10   4   3   17.35    3.18
 -10   4   3   17.14    4.57
 -10   5  -3    3.22    3.29
 -10  -5   3   -0.46    3.78
  10  -5  -3   -1.38    4.27
 -10   5  -3    3.77    3.95
  10  -5  -3    2.68    2.11
 -10   5   3    2.43    2.90
  10   5  -3    3.84    2.44
  10   5  -3   -1.32    3.85
 -10   5   3    6.13    3.44
 -10  -5  -3    2.25    5.73
  10  -6  -3    5.81    4.84
 -10   6  -3    0.34    4.46
  10  -6  -3    3.32    2.86
 -10  -6   3    3.54    4.25
 -10   6  -3    3.74    3.19
 -10   6   3    3.64    1.77
  10   6  -3    3.23    1.33
 -10  -6  -3    0.81    4.13
  10   6  -3    4.61    4.28
 -10   6   3    4.97    5.58
 -10  -7   3   11.43    5.49
  10  -7  -3    5.68    6.24
 -10   7  -3   11.82    8.55
  10  -7  -3    7.95    1.80
 -10   7  -3    8.90    3.23
 -10   7   3   15.78    4.73
 -10   7   3    7.48    2.57
  10   7  -3    5.07    1.58
 -10  -7  -3   17.73    5.23
  10   7  -3   12.48    5.34
 -10   8  -3   13.82    6.26
  10  -8  -3    0.00    6.40
 -10   8  -3    6.36    2.68
 -10  -8   3   -0.05    5.70
 -10   8   3   16.01    5.03
 -10  -8  -3   23.80    5.73
 -10  -8  -3    6.18    1.75
 -10  -9   3   -0.31    9.14
  10  -9  -3    0.19   10.16
 -10   9  -3   49.52    9.64
 -10   9   3   53.08    8.01
 -10  -9  -3   53.61    8.71
 -10  10  -3   17.43    8.33
  10 -10  -3    0.01   12.94
 -10 -10   3    0.06    7.64
 -10  10   3   17.55    6.73
 -10 -10  -3   24.50    7.59
 -10 -10  -3   17.40    7.87
 -10  11  -3    8.18    7.24
  10 -11  -3    0.20    7.12
 -10 -11   3    0.23    6.33
 -10  11   3    6.81    5.91
 -10 -11  -3    7.86    6.14
 -10 -11  -3    8.52    6.76
 -10  12  -3    8.84   11.67
 -10 -12   3    0.25    7.01
  10 -12  -3   10.96    7.77
 -10 -12  -3   10.22    6.56
 -10  12   3    0.39    6.46
 -10 -12  -3    7.52   11.41
 -11   0  -3    1.30    3.03
  11   0  -3    3.13    5.08
 -11   0   3    5.67    4.78
  11   0  -3    5.42    3.41
 -11   1  -3   98.66   10.89
  11  -1  -3   93.37    9.11
 -11  -1   3  116.89    9.25
  11  -1  -3  100.53    8.94
  11   1  -3   97.25   10.56
 -11  -1  -3   87.44    8.63
 -11   1   3  102.58    8.24
  11   1  -3  101.17    9.51
 -11   2  -3  104.76    8.24
  11  -2  -3  105.43   10.22
 -11  -2   3  109.16    9.87
  11  -2  -3  108.54    8.60
 -11  -2  -3  107.09   13.35
  11   2  -3  100.06   10.47
 -11   2   3  106.34    7.92
  11   2  -3  111.62   10.09
  11  -3  -3  518.64   28.77
 -11  -3   3  563.53   28.58
 -11   3  -3  566.91   28.60
  11  -3  -3  498.25   23.41
 -11   3  -3  542.25   26.88
 -11  -3  -3  543.77   27.36
  11   3  -3  475.66   21.60
  11   3  -3  570.80   28.70
 -11   3   3  511.21   22.04
 -11   4  -3  135.75    9.19
 -11  -4   3  163.61   13.23
 -11   4  -3  171.95   13.56
  11  -4  -3  153.08   14.16
  11  -4  -3  137.87    9.35
 -11  -4  -3  154.75   12.61
  11   4  -3  138.76    8.31
  11   4  -3  167.20   13.28
 -11   4   3  165.04   11.74
 -11   4   3  143.37   11.03
 -11   5  -3  452.99   20.14
  11  -5  -3  500.42   34.28
 -11  -5   3  460.97   25.44
 -11   5  -3  495.78   26.67
  11  -5  -3  355.58   17.19
 -11  -5  -3  437.01   29.47
  11   5  -3  390.24   17.46
 -11   5   3  454.81   23.54
 -11   5   3  391.15   17.73
 -11   6  -3   48.78    8.31
  11  -6  -3   35.43    8.38
 -11  -6   3   29.79    7.48
 -11   6  -3   35.62    4.01
 -11   6   3   27.83    3.35
  11   6  -3   21.02    3.00
 -11  -6  -3   45.98    7.56
 -11   6   3   41.45    6.81
 -11   7  -3    9.53    4.85
  11  -7  -3   -0.00    4.92
 -11  -7   3   -0.24    4.39
 -11   7  -3    2.24    1.62
 -11   7   3    4.45    5.66
 -11   7   3    1.22    1.20
 -11  -7  -3   -1.08    4.34
  11  -8  -3   -0.07    6.25
 -11  -8   3   -0.59    5.74
 -11   8  -3   12.37    6.22
 -11   8   3    5.04    4.92
 -11  -8  -3    9.25    5.58
 -11  -9   3   58.82   10.39
 -11   9  -3   74.58   11.03
  11  -9  -3    0.03   10.96
 -11   9   3   59.89    9.13
 -11  -9  -3   51.29    9.98
 -11  -9  -3   -0.02   10.80
 -11  10  -3   13.32    7.87
 -11 -10   3    0.33    7.15
  11 -10  -3   -0.11    7.91
 -11  10   3   16.07    6.30
 -11 -10  -3   -0.03    7.46
 -11 -10  -3   13.77    6.68
 -11  11  -3  117.98   25.17
 -11 -11   3  132.45   16.41
  11 -11  -3  120.50   18.27
 -11  11   3  119.45   14.96
 -11 -11  -3  131.36   16.40
 -11 -11  -3  112.63   17.22
 -11  12  -3   18.20    9.21
 -11 -12   3    0.72    8.86
 -11  12   3   15.82    8.02
 -11 -12  -3   18.19    9.51
 -12   0  -3    5.42    3.49
  12   0  -3    5.79    5.18
 -12   0  -3    3.70    3.60
 -12   0   3    1.83    5.17
  12   0  -3    0.07    3.70
 -12   1  -3    2.64    5.57
  12  -1  -3    7.22    6.32
 -12   1  -3    7.83    4.28
 -12  -1   3    8.00    4.20
  12  -1  -3   -1.83    3.88
 -12  -1  -3    7.53    4.03
  12   1  -3    6.12    3.64
 -12  -1  -3    4.29    3.85
 -12   1   3    9.99    3.67
 -12   2  -3   10.39    3.93
 -12  -2   3    9.21    4.93
  12  -2  -3   10.21    5.04
 -12   2  -3   12.88    5.05
 -12  -2  -3   13.44    4.74
 -12   2   3    8.39    3.80
  12   2  -3    5.13    3.71
 -12   3  -3    4.53    2.79
  12  -3  -3   -3.00    4.07
 -12  -3   3    8.63    3.88
 -12   3  -3    0.55    3.88
  12   3  -3   -0.10    2.40
 -12  -3  -3    5.15    3.81
 -12   3   3    0.01    2.54
 -12   4  -3    1.91    3.02
 -12   4  -3   -4.78    3.26
  12  -4  -3    0.20    3.25
 -12  -4   3    1.42    3.15
 -12  -4  -3   -1.51    3.04
 -12  -4  -3    0.09    1.79
  12   4  -3    0.67    2.14
 -12   4   3   -0.52    1.75
 -12   4   3   -0.51    2.67
 -12   5  -3   18.66    6.66
 -12  -5   3   -0.46    9.63
  12  -5  -3   13.63    6.61
 -12   5  -3   13.22    3.68
 -12  -5  -3   11.27    5.97
 -12  -5  -3    9.47    3.06
 -12   5   3   17.69    5.33
 -12   5   3   12.68    3.05
 -12   6  -3   54.30    8.64
 -12  -6   3    0.34    7.86
  12  -6  -3    0.19    8.50
 -12   6  -3   26.42    3.86
 -12   6   3   21.37    3.32
 -12  -6  -3   43.63   11.35
 -12  -6  -3   33.37    4.69
 -12   6   3   35.30    6.96
 -12   7  -3    2.17    8.88
 -12  -7   3   -0.24    5.36
  12  -7  -3   -0.01    5.64
 -12  -7  -3    2.09    5.10
 -12  -7  -3   -0.02    5.75
 -12   7   3   11.54    4.68
 -12   8  -3    3.49    5.12
 -12  -8   3    0.10    4.80
  12  -8  -3   -0.02    4.98
 -12   8   3    5.65    6.24
 -12  -8  -3   -0.95    4.54
 -12  -8  -3    0.01    5.02
 -12   9  -3   33.92    9.34
 -12  -9   3    0.46    8.64
  12  -9  -3    0.01    9.11
 -12   9   3   31.89    7.45
 -12  -9  -3   28.39    8.38
 -12  -9  -3    0.01    9.05
 -12  10  -3   13.97   11.74
 -12 -10   3    0.12    7.56
 -12  10   3    7.22    6.66
 -12 -10  -3   14.71    7.31
 -12 -10  -3    0.01   12.08
 -13   0  -3   -2.41    2.92
 -13   0  -3    2.23    3.11
 -13   0   3   -2.88    4.48
  13   0  -3    0.39    4.30
 -13   1  -3   97.83   10.60
 -13   1  -3   88.94   12.44
 -13  -1   3   77.21    9.60
  13  -1  -3   82.91   13.52
 -13  -1  -3   81.27    9.78
  13   1  -3   82.54    8.26
 -13   1   3   84.40    8.72
 -13  -1  -3   88.06    9.32
 -13   2  -3   29.57    5.89
 -13   2  -3   32.58    7.02
 -13  -2   3   28.71   10.11
  13  -2  -3   22.96   10.11
 -13  -2  -3   -0.05    6.66
 -13  -2  -3   33.00    5.79
  13   2  -3   23.97    4.85
 -13   2   3   24.39    5.29
 -13   3  -3   62.54    7.41
 -13   3  -3   75.10   10.13
 -13  -3   3   72.28    9.66
  13  -3  -3   76.11   13.99
 -13  -3  -3   66.44    9.21
 -13   3   3   66.45    6.88
 -13  -3  -3   55.51    7.12
 -13   4  -3    8.15    5.57
 -13   4  -3   14.79    6.59
 -13  -4   3   17.79    6.11
  13  -4  -3   15.80    6.36
 -13  -4  -3   12.63    3.76
 -13  -4  -3    0.15    6.06
 -13   4   3    8.68    5.27
 -13   4   3    7.47    3.51
 -13   5  -3   13.66    3.57
 -13   5  -3   21.16   11.01
 -13  -5   3    0.44   10.20
  13  -5  -3    2.10    6.82
 -13   5  -3   12.28    4.26
 -13  -5  -3   25.89    6.42
 -13  -5  -3    0.02    7.19
 -13   5   3   19.42    5.79
 -13   5   3    9.18    3.18
 -13   6  -3    7.44    6.99
 -13  -6   3   -0.07    6.41
  13  -6  -3    2.05    6.74
 -13  -6  -3   24.79    9.60
 -13  -6  -3    0.02    7.04
 -13   6   3   16.49    5.50
 -13   7  -3   57.40   11.03
 -13  -7   3   59.08   10.33
  13  -7  -3    0.18   10.65
 -13  -7  -3   44.92   14.11
 -13  -7  -3   -0.07   11.03
 -13   7   3   53.08    8.92
 -13  -8   3    0.15    7.33
 -13  -8  -3   18.44    7.16
 -13  -8  -3   -0.01    8.10
 -13   8   3   10.99    6.40
 -13  -9   3   89.32   14.35
 -13  -9  -3   88.94   13.68
 -13  -9  -3   -0.08   21.83
 -13   9   3   96.07   17.90
 -14   0  -3    6.74    5.26
 -14   0  -3   14.82    5.85
 -14   0   3   14.06    8.16
 -14   0  -3   11.87    6.58
 -14   1  -3   -3.69    4.50
 -14   1  -3    2.19    3.91
 -14  -1   3    1.58    3.30
 -14   1  -3   -1.36    3.69
 -14  -1  -3   -0.03    3.25
 -14  -1  -3   -1.62    3.11
 -14   1   3    1.36    2.82
 -14  -1  -3    4.39    3.99
 -14   2  -3   23.76    6.98
 -14   2  -3    6.72    6.05
 -14  -2   3    0.78    5.70
  14  -2  -3   14.35    5.89
 -14   2  -3   10.78    5.80
 -14  -2  -3   13.34    4.88
 -14  -2  -3   12.12    6.77
 -14   2   3    5.03    4.33
 -14  -2  -3   -0.03    5.66
 -14   3  -3   16.37    7.58
 -14  -3   3   29.14    7.32
  14  -3  -3   19.04    7.33
 -14   3  -3   27.48    6.38
 -14  -3  -3    0.38   10.54
 -14  -3  -3   17.62    5.09
 -14  -3  -3   35.84    8.47
 -14   3   3    9.61    4.78
 -14   4  -3   21.68    7.53
 -14  -4   3   36.69    8.30
 -14   4  -3   27.92    6.09
 -14  -4  -3    0.73    8.04
 -14  -4  -3   50.21    9.07
 -14   4   3   16.10    4.49
 -14  -5   3   21.35    8.26
 -14  -5  -3    0.66    7.90
 -14  -5  -3   37.66    9.03
 -14   5   3   17.12    6.87
 -14  -6   3    0.20   11.81
 -14  -6  -3   17.34    7.53
 -14  -6  -3    0.01    8.92
 -14   6   3   22.17    6.74
 -14  -7   3   -0.24    7.18
 -14  -7  -3   -5.81    4.56
 -14  -7  -3   -0.01    8.02
 -14   7   3    6.03    4.14
 -15   0  -3  178.72   15.53
 -15   0   3  194.57   15.71
 -15   0  -3  205.24   23.98
 -15   1  -3   44.82    7.24
 -15  -1   3    5.04    8.07
 -15   1  -3   40.80   12.85
 -15  -1  -3    0.01   11.27
 -15   1   3   32.77   10.18
 -15  -1  -3   58.08   14.21
 -15  -2   3    6.90    9.16
 -15   2  -3   46.42   10.91
 -15   2  -3   64.18    9.42
 -15  -2  -3   51.56    9.45
 -15  -2  -3   71.52   15.97
 -15   2   3   32.25    6.92
 -15   3  -3    4.52    5.67
 -15  -3   3    6.99    8.34
 -15   3  -3    4.09    4.40
 -15  -3  -3    0.05    5.34
 -15  -3  -3    7.00    9.69
 -15   3   3    2.98    3.42
 -15  -4   3    3.70    5.65
 -15  -4  -3    0.02    5.43
 -15  -4  -3   12.03    9.97
 -15  -5   3    0.46    5.57
 -15  -5  -3    0.13    5.25
 -15  -5  -3    6.13    6.27
   0   0   4 1179.32   41.05
   0   0  -4 1201.33   41.76
   0  -1  -4  222.20   10.34
   0  -1   4  226.49   10.28
   0   1   4  227.60   10.23
   0   1  -4  228.19   10.27
   0  -2  -4  120.09    6.95
   0   2  -4  110.53    6.60
   0   2   4  124.86    8.83
   0  -2   4  112.00    8.65
   0  -3   4   -0.01    2.08
   0   3   4    1.74    2.76
   0   3  -4    2.97    2.90
   0  -3  -4    3.72    2.00
   0   4   4  305.33   13.05
   0  -4  -4  310.02   13.86
   0   4  -4  294.61   14.96
   0  -4   4  307.28   13.62
   0  -5  -4  270.71   12.35
   0   5  -4  237.87   11.36
   0  -5  -4  247.51   12.39
   0  -5   4  243.49   11.69
   0   5   4  242.34   11.56
   0  -6   4    1.34    1.72
   0  -6  -4   -1.02    1.66
   0   6   4    1.11    1.67
   0   6  -4    0.85    1.61
   0  -6  -4   -3.73    1.80
   0  -7  -4  263.66   13.79
   0  -7  -4  286.01   15.01
   0   7  -4  268.65   13.65
   0   7   4  276.78   13.45
   0  -7   4  275.29   16.27
   0  -8  -4  143.45    9.51
   0  -8   4  133.89    8.93
   0   8  -4  143.00    9.49
   0  -8  -4  146.22   10.72
   0   8   4  139.70    9.10
   0  -9  -4   -0.05    2.45
   0   9  -4    0.06    2.38
   0  -9  -4   -0.40    2.73
   0   9   4    1.95    2.43
   0  -9   4    2.95    2.40
   0  10  -4   -0.01    2.32
   0 -10  -4   -1.65    2.68
   0  10   4   -1.96    2.32
   0 -10  -4    1.10    3.71
   0 -10   4    0.58    2.30
   0  11  -4   -1.24    2.24
   0 -11  -4    0.79    3.38
   0  11   4   -1.39    2.22
   0 -11  -4    1.22    2.55
   0 -11   4    0.77    2.15
   0 -12  -4   33.23    7.79
   0 -12  -4   39.03    6.55
   0 -12   4   37.50    9.22
   0  12  -4   37.70    6.67
   0 -13  -4   68.74   10.39
   0 -13  -4   61.23    8.53
   0  13  -4   61.97    9.11
   0  13  -4   67.65   12.43
   0 -13   4   68.18   11.71
   0  14  -4    3.76    7.84
   0 -14  -4    2.88    7.00
   0 -14  -4    1.46    8.52
   0  14  -4    3.63    7.18
   0 -14   4    8.56    4.53
   0 -15  -4    4.42    6.67
   0 -15  -4    2.75    5.76
   0  15  -4    1.82    5.16
   0  15  -4    3.13    4.50
   0 -15   4    2.49    4.10
  -1   0   4  416.32   16.24
   1   0   4  417.78   18.38
   1   0  -4  421.37   18.43
  -1   0  -4  416.47   16.52
  -1  -1   4   30.82    3.76
   1   1   4   32.15    5.26
   1  -1  -4   26.26    3.53
  -1   1  -4   25.44    3.43
  -1  -1  -4   34.30    3.86
  -1   1   4   27.81    3.45
   1  -1   4   37.38    5.33
   1   1  -4   23.26    5.11
   1  -2  -4   41.33    4.13
   1   2   4   40.43    5.90
  -1   2  -4   37.29    3.88
  -1  -2   4   39.21    4.37
   1  -2   4   42.47    4.08
  -1   2   4   42.25    4.07
  -1  -2  -4   43.84    4.39
   1   2  -4   42.98    5.93
   1   3   4    8.54    2.64
   1  -3  -4    4.51    2.38
  -1   3  -4    8.52    2.39
  -1  -3   4    4.72    3.94
   1  -3   4    7.43    2.54
  -1  -3  -4    3.95    3.80
  -1   3   4    7.23    3.56
   1   3  -4    5.93    3.85
   1  -4  -4   35.26    3.97
   1   4   4   34.74    4.11
  -1   4  -4   32.30    5.32
   1  -4  -4   32.36    4.28
  -1  -4   4   31.52    4.06
   1  -4   4   33.43    4.01
  -1  -4  -4   34.15    4.12
   1   4  -4   27.35    3.97
  -1   4   4   33.98    3.87
   1   5   4   24.81    3.93
  -1   5  -4   25.35    3.54
   1  -5  -4   27.30    4.16
   1  -5  -4   21.89    5.52
  -1  -5   4   24.48    3.79
   1  -5   4   31.39    5.37
  -1  -5  -4   26.52    3.95
  -1   5   4   26.41    3.74
   1   5  -4   24.62    3.76
   1   6   4   32.59    4.45
   1  -6  -4   28.50    4.28
   1  -6  -4   29.78    4.76
  -1   6  -4   34.76    4.00
  -1  -6   4   30.68    4.33
  -1  -6  -4   27.42    4.42
  -1   6   4   34.51    4.20
   1   6  -4   30.14    6.25
  -1  -6  -4   26.51    4.43
   1  -6   4   34.32    4.39
   1  -7  -4   19.66    5.49
   1   7   4   19.32    4.02
  -1   7  -4   15.59    3.50
  -1  -7   4   15.51    5.58
   1  -7  -4   14.91    4.48
  -1  -7  -4   19.01    3.92
   1   7  -4   16.49    5.80
  -1  -7  -4   15.72    6.13
  -1   7   4   22.35    5.31
   1  -7   4   21.37    5.44
   1  -8  -4  106.19    7.79
   1   8   4  103.76    8.28
   1  -8  -4   98.14    8.77
  -1   8  -4  105.01    7.36
  -1  -8   4   96.00    7.69
  -1  -8  -4  104.73    8.13
   1   8  -4   96.38   10.48
  -1   8   4  114.44    7.67
  -1  -8  -4  100.80    8.19
   1  -8   4   95.53    7.42
   1   9   4   26.29    4.94
   1  -9  -4   34.56    4.73
  -1   9  -4   25.58    4.47
   1  -9  -4   26.97    8.16
  -1  -9   4   25.43    4.90
   1  -9   4   24.75    4.48
  -1  -9  -4   21.12    5.05
   1   9  -4   28.95    5.00
  -1  -9  -4   25.34    5.05
  -1   9   4   26.81    4.48
   1 -10  -4   67.67    9.85
  -1  10  -4   78.90    9.81
   1 -10  -4   74.10    8.47
  -1 -10   4   74.21    7.56
   1  10   4   74.45    7.72
   1  10  -4   77.63    7.54
  -1 -10  -4   67.88    7.71
  -1 -10  -4   60.51    7.77
  -1  10   4   76.13    6.80
   1 -10   4   62.91    6.80
   1 -11  -4   15.95    6.84
  -1  11  -4   12.14    4.44
   1 -11  -4   18.47    5.64
  -1 -11   4   17.34    4.67
  -1 -11  -4   13.90    7.31
   1  11  -4   16.98    4.91
  -1  11   4   16.23    4.35
  -1 -11  -4   14.13    5.31
   1 -11   4   11.66    4.30
   1 -12  -4    6.15    5.60
  -1  12  -4    8.21    6.34
   1 -12  -4   12.13    4.30
  -1 -12   4   11.44    4.46
  -1 -12  -4   12.34    7.60
  -1 -12  -4    7.90    7.10
   1 -12   4    8.82    6.21
   1  12  -4    2.16    4.65
   1 -13  -4   25.34    6.88
  -1  13  -4   31.67    7.98
  -1 -13   4   41.40    7.31
   1 -13  -4   42.80    8.80
  -1  13  -4   38.64    9.85
  -1 -13  -4   32.33   11.43
  -1 -13  -4   54.36   10.75
   1  13  -4   37.79    7.25
   1  13  -4   34.35    7.51
   1 -13   4   39.04    9.42
   1 -14  -4   47.36   12.23
   1 -14  -4   84.48   17.08
  -1  14  -4   68.93   14.78
  -1 -14   4   70.31    9.34
  -1  14  -4   59.82    8.81
  -1 -14  -4   63.76   10.17
   1  14  -4   50.70   13.69
   1  14  -4   61.42    9.65
  -1 -14  -4   62.78    9.50
   1 -14   4   55.56    8.08
   1 -15  -4   15.96    8.07
   1 -15  -4   30.31    7.99
  -1  15  -4   25.45    7.17
  -1  15  -4   -0.03    5.40
  -1 -15   4   10.71    5.88
  -1 -15  -4   -0.86    5.98
  -1 -15  -4   12.71    7.24
   1  15  -4   26.13    9.07
   1  15  -4   18.12    6.30
   1 -15   4   -0.23    5.09
  -2   0  -4   23.19    3.55
  -2   0   4   22.66    3.45
   2   0   4   24.20    3.62
   2   0  -4   23.08    3.29
   2   1   4   42.60    4.49
  -2   1  -4   51.94    4.28
   2  -1  -4   47.27    4.21
  -2  -1   4   44.28    4.37
  -2   1   4   46.48    4.26
  -2  -1  -4   38.71    4.36
   2  -1   4   49.82    4.58
   2   1  -4   51.81    4.61
   2   2   4   89.30    6.39
   2  -2  -4   92.75    5.87
  -2   2  -4   87.81    5.65
  -2  -2   4   85.88    5.96
  -2  -2  -4   93.29    6.26
   2  -2   4   89.10    5.99
   2   2  -4   91.25    6.20
  -2   2   4   90.25    5.73
   2   3   4  113.50    7.19
   2  -3  -4  122.46    7.63
  -2   3  -4  117.88    6.72
   2  -3  -4  110.14    6.63
  -2  -3   4  126.05    9.44
   2  -3   4  117.26    6.85
  -2   3   4  108.12    8.48
   2   3  -4  119.32    7.17
  -2  -3  -4  111.23    9.41
   2   4   4   26.61    3.99
   2  -4  -4   30.00    6.05
  -2   4  -4   23.13    3.35
  -2  -4   4   25.68    3.79
   2  -4  -4   22.38    5.04
   2  -4   4   26.32    5.25
  -2   4   4   21.33    3.37
  -2  -4  -4   27.61    3.90
   2   4  -4   30.59    5.51
   2  -5  -4   42.73    7.20
   2   5   4   37.54    4.71
  -2   5  -4   40.26    4.25
  -2  -5   4   41.31    4.85
   2  -5  -4   45.67    4.55
   2  -5   4   45.35    4.56
  -2  -5  -4   40.12    4.82
  -2   5   4   43.26    4.18
   2   5  -4   39.95    6.79
   2  -6  -4  131.13   12.13
   2   6   4  120.13   11.17
  -2   6  -4  126.74    7.74
  -2  -6   4  120.20    8.48
   2  -6  -4  138.72    8.10
   2  -6   4  130.02    7.72
  -2  -6  -4  119.87    8.48
   2   6  -4  117.67    8.41
  -2  -6  -4  135.23    8.42
  -2   6   4  131.74    9.57
   2  -7  -4   23.05    3.75
  -2   7  -4   27.88    3.72
   2   7   4   16.77    6.47
  -2  -7   4   18.94    4.10
   2  -7  -4   20.63    4.89
   2  -7   4   18.94    3.87
   2   7  -4   18.47    4.30
  -2  -7  -4   16.16    6.38
  -2   7   4   19.43    3.59
  -2  -7  -4   25.57    4.02
   2  -8  -4   11.56    3.21
   2  -8  -4    5.68    4.10
  -2   8  -4   10.83    3.09
   2   8   4    8.09    3.88
  -2  -8   4    9.68    3.63
   2   8  -4    7.67    3.63
  -2  -8  -4    5.46    3.60
  -2   8   4   10.61    3.01
  -2  -8  -4    7.80    3.53
   2  -8   4    8.35    4.69
  -2   9  -4   26.85    4.04
   2  -9  -4   16.49    4.11
   2   9   4   18.73    4.84
   2  -9  -4   16.06    5.53
  -2  -9   4   20.55    4.59
  -2  -9  -4   21.38    4.85
   2   9  -4   15.28    4.95
  -2   9   4   17.87    3.84
  -2  -9  -4   20.86    4.45
   2  -9   4   20.02    4.00
  -2  10  -4    6.08    3.12
  -2 -10   4    7.05    3.76
   2 -10  -4    8.31    3.33
   2  10   4    5.17    3.87
   2 -10  -4    2.08    4.22
   2  10  -4    2.13    3.87
  -2 -10  -4    5.97    3.77
  -2 -10  -4    1.60    5.53
  -2  10   4    5.65    2.97
   2 -10   4    4.98    3.20
   2 -11  -4    3.00    7.78
   2 -11  -4   10.80    3.87
  -2  11  -4    9.48    3.66
  -2 -11   4    2.95    4.20
  -2 -11  -4    6.46    4.46
  -2 -11  -4    6.50    6.05
  -2  11   4    6.23    3.49
   2  11  -4   10.57    6.47
   2 -11   4    4.70    3.56
   2 -12  -4    4.26    3.87
  -2  12  -4    1.59    2.65
   2 -12  -4    2.37    4.23
  -2 -12   4   -2.86    3.02
  -2 -12  -4   -0.39    3.21
   2 -12   4   -1.65    2.48
  -2 -12  -4    5.26    4.65
   2  12  -4    2.05    3.13
   2 -13  -4    0.72    4.32
   2 -13  -4    6.20    4.07
  -2  13  -4    2.99    3.65
  -2 -13   4    1.31    3.25
  -2  13  -4    0.12    2.76
  -2 -13  -4   -1.09    3.33
  -2 -13  -4   -3.80    3.32
   2  13  -4   -1.65    2.81
   2  13  -4    3.74    3.45
   2 -13   4    0.30    2.68
   2 -14  -4    9.06    7.13
   2 -14  -4   22.54    7.38
  -2  14  -4   15.29    6.79
  -2 -14   4   16.01    5.64
  -2  14  -4   -0.03    4.72
  -2 -14  -4   15.74    6.00
  -2 -14  -4    0.07    5.79
   2  14  -4   12.67    5.19
   2  14  -4   16.74    6.03
   2 -14   4   -0.14    4.52
   2 -15  -4   -0.61    2.89
   2 -15  -4    2.33    7.63
  -2  15  -4    1.50    4.37
  -2  15  -4    0.35    2.91
   2 -15  -4   -0.62    2.62
  -2 -15   4    3.51    3.59
  -2 -15  -4    0.34    3.70
  -2 -15  -4   -2.88    3.99
   2  15  -4    3.56    3.40
   2 -15   4    0.12    2.81
  -3   0  -4   13.57    3.06
   3   0   4   18.44    3.09
   3   0  -4   14.70    2.98
  -3   0   4   13.02    2.95
  -3   1  -4  104.44    6.46
  -3  -1   4  111.15    6.72
   3   1   4  102.34    6.81
   3  -1  -4  115.31    6.53
  -3   1   4  110.68    6.55
  -3  -1  -4  106.46    6.80
   3  -1   4  104.16    6.58
   3   1  -4  103.42    6.81
   3   2   4   52.10    4.70
   3  -2  -4   42.25    5.83
   3  -2  -4   41.17    4.90
  -3  -2   4   47.54    4.51
  -3   2  -4   44.46    4.26
  -3   2   4   43.22    4.19
  -3  -2  -4   44.53    4.66
   3  -2   4   48.54    4.33
   3   2  -4   43.43    4.67
   3   3   4  286.50   13.36
  -3  -3   4  281.83   12.97
   3  -3  -4  301.69   16.88
   3  -3  -4  301.86   12.80
  -3   3  -4  283.22   12.41
  -3  -3  -4  283.01   13.47
   3  -3   4  300.35   12.87
   3   3  -4  287.29   13.40
   3   4   4   32.31    6.37
   3  -4  -4   36.08    6.40
  -3   4  -4   30.29    3.59
  -3  -4   4   32.40    4.40
   3  -4  -4   29.33    3.77
   3  -4   4   30.92    3.92
  -3   4   4   30.69    3.68
   3   4  -4   27.86    6.20
  -3  -4  -4   25.65    4.30
   3  -5  -4  108.21    8.16
   3   5   4   93.35    9.96
  -3   5  -4   99.91    6.21
  -3  -5   4   88.71    7.20
   3  -5  -4  104.23    6.62
  -3  -5  -4   99.60    9.99
   3  -5   4   92.78    6.43
  -3   5   4  105.30    6.43
   3   5  -4  103.47    7.37
   3   6   4   40.58    5.29
  -3   6  -4   35.02    4.11
  -3  -6   4   31.75    5.00
   3  -6  -4   42.63    5.70
   3  -6  -4   37.10    4.18
   3  -6   4   31.52    4.22
  -3  -6  -4   35.14    5.08
   3   6  -4   29.61    5.10
  -3   6   4   39.89    4.04
   3  -7  -4  209.04   13.36
   3  -7  -4  212.35   11.05
   3   7   4  207.90   12.75
  -3   7  -4  217.61   11.14
  -3  -7   4  203.64   12.04
   3  -7   4  202.14   10.68
   3   7  -4  219.08   12.82
  -3   7   4  227.01   10.82
  -3  -7  -4  200.70   12.77
  -3  -7  -4  213.26   13.96
  -3   8  -4   34.70    4.28
   3   8   4   32.88    5.72
   3  -8  -4   27.71    6.13
  -3  -8   4   39.10    5.48
   3  -8  -4   33.10    4.50
   3  -8   4   34.83    4.42
   3   8  -4   25.24    5.50
  -3  -8  -4   36.28    8.07
  -3   8   4   19.50    6.00
  -3  -8  -4   32.60    4.88
   3  -9  -4  149.68   12.21
  -3   9  -4  152.46    9.13
   3  -9  -4  141.73   15.55
   3   9   4  139.19   11.13
  -3  -9   4  148.74   14.33
   3  -9   4  139.72   11.58
   3   9  -4  145.60   14.51
  -3   9   4  149.89    9.00
  -3  -9  -4  143.55   10.95
  -3  -9  -4  143.32   10.22
   3 -10  -4   63.28    6.57
  -3  10  -4   66.10    8.85
  -3 -10   4   72.01   11.08
   3 -10  -4   54.29    9.01
   3 -10   4   59.23    6.33
   3  10  -4   61.25    7.77
  -3 -10  -4   58.72    7.13
  -3 -10  -4   60.01    7.84
  -3  10   4   63.05    6.10
   3 -11  -4  315.28   21.92
   3 -11  -4  315.87   17.65
  -3  11  -4  332.43   17.18
  -3 -11   4  342.25   24.23
   3 -11   4  302.35   16.52
  -3 -11  -4  306.89   19.83
  -3 -11  -4  277.05   17.74
  -3  11   4  287.57   15.46
   3  11  -4  327.69   19.87
   3 -12  -4   36.22    5.94
  -3  12  -4   38.15    5.62
   3 -12  -4   21.27    8.47
  -3 -12   4   38.64   10.67
   3 -12   4   40.21    5.77
  -3 -12  -4   34.74    7.75
  -3 -12  -4   18.69    6.38
   3  12  -4   36.24    7.68
   3 -13  -4   45.22    6.93
   3 -13  -4   60.72   10.70
  -3  13  -4   53.11    9.68
  -3 -13   4   58.04   12.59
  -3  13  -4   36.84    6.45
  -3 -13  -4   44.98    7.98
   3 -13   4   45.10    6.51
  -3 -13  -4   51.33    8.81
   3  13  -4   40.46    6.95
   3  13  -4   53.83    8.99
   3 -14  -4    1.91    3.71
   3 -14  -4   16.87    6.71
  -3  14  -4    8.64    5.87
  -3 -14   4   13.49    5.05
  -3  14  -4    0.10    3.59
   3 -14   4   -0.13    3.47
  -3 -14  -4    2.60    4.74
  -3 -14  -4   -0.39    7.56
   3  14  -4    1.54    3.92
   3  14  -4   10.91    5.24
   3 -15  -4    9.53    4.12
  -3  15  -4   29.24   11.30
   3 -15  -4   23.37    8.14
  -3  15  -4   -0.13    4.08
   3 -15  -4    0.39    3.66
  -3 -15   4   19.29    6.48
   3 -15   4   -0.34    4.07
  -3 -15  -4   23.07    5.97
   3  15  -4   19.06    5.01
  -3 -15  -4   -1.00    9.76
   4   0   4    1.76    1.89
   4   0  -4    0.51    1.78
  -4   0  -4    1.06    1.80
  -4   0   4   -0.22    1.71
   4   1   4  211.18   10.74
   4  -1  -4  191.87    9.63
  -4   1  -4  190.68    9.64
   4  -1  -4  203.36   10.48
  -4  -1   4  185.92    9.67
   4  -1   4  210.09   12.38
   4   1  -4  189.53   10.08
  -4  -1  -4  200.32   10.07
  -4   1   4  191.69    9.51
  -4   2  -4  223.57   10.61
   4   2   4  231.45   11.69
   4  -2  -4  221.24   11.55
   4  -2  -4  219.87   10.53
  -4  -2   4  224.46   13.52
  -4   2   4  225.53   10.44
   4  -2   4  225.08   10.91
  -4  -2  -4  214.49   10.93
   4   2  -4  226.75   11.33
  -4   3  -4  225.88   12.47
   4   3   4  215.16   11.59
   4  -3  -4  231.51   14.92
   4  -3  -4  226.96   10.61
  -4  -3   4  222.62   11.38
  -4   3   4  233.75   12.32
  -4  -3  -4  216.15   11.34
   4  -3   4  221.93   10.75
   4   3  -4  219.25   11.45
   4  -4  -4    0.75    2.52
   4   4   4    2.16    3.81
   4  -4  -4    2.19    2.81
  -4  -4   4    4.58    2.31
  -4   4  -4    2.33    1.81
  -4  -4  -4   -3.14    2.40
  -4   4   4    0.50    1.77
   4   4  -4    4.06    3.52
   4  -4   4    1.41    1.91
   4   5   4  316.15   16.13
   4  -5  -4  312.54   16.57
  -4  -5   4  306.94   15.06
  -4   5  -4  318.31   13.81
   4  -5  -4  305.98   13.34
  -4   5   4  323.15   13.51
   4  -5   4  310.84   13.85
   4   5  -4  322.64   16.00
  -4  -5  -4  305.75   15.48
   4  -6  -4    1.99    2.97
   4   6   4    1.92    2.89
  -4   6  -4    2.16    3.07
  -4  -6   4    2.09    2.72
   4  -6  -4    4.85    2.94
   4  -6   4    0.13    2.07
  -4  -6  -4   -0.78    4.15
   4   6  -4    3.20    2.78
  -4   6   4    2.07    1.93
   4   7   4   14.02    4.47
   4  -7  -4   17.78    7.16
  -4   7  -4   19.81    3.11
  -4  -7   4   10.83    4.16
   4  -7  -4   18.11    3.04
   4   7  -4   19.37    6.71
   4  -7   4   -0.29    3.08
  -4   7   4   15.81    4.48
  -4  -7  -4    9.35    4.06
  -4  -7  -4   17.25    3.48
   4  -8  -4   18.14    5.10
  -4   8  -4   15.88    5.05
   4  -8  -4   17.11    5.54
   4   8   4    8.92    7.46
  -4  -8   4   18.19    4.87
   4  -8  -4    3.73    5.01
   4  -8   4   18.57    3.44
   4   8  -4   16.63    4.79
  -4  -8  -4   16.77    4.78
  -4   8   4   22.05    3.42
  -4  -8  -4   17.37    3.90
   4   9   4   15.79    5.36
  -4   9  -4   17.97    3.54
  -4  -9   4   20.29    4.97
   4  -9  -4   13.54    5.53
   4  -9  -4   14.11    3.59
   4   9  -4   17.05    5.15
   4  -9   4   20.29    3.48
  -4  -9  -4   10.27    4.89
  -4   9   4    5.74    5.10
  -4  -9  -4   14.16    4.09
   4 -10  -4  221.94   17.63
  -4  10  -4  218.40   12.08
  -4 -10   4  208.69   14.81
   4 -10  -4  218.51   12.16
   4 -10   4  193.30   11.43
  -4 -10  -4  197.91   13.25
  -4 -10  -4  221.88   15.52
  -4  10   4  207.35   11.15
   4  10  -4  217.89   15.44
   4 -11  -4   33.70    8.33
  -4 -11   4   41.66    7.25
   4 -11  -4   32.32    5.08
   4 -11   4   35.60    7.19
  -4  11   4   23.60    6.56
  -4 -11  -4   31.97    5.70
  -4 -11  -4   32.36    7.23
   4  11  -4   31.51    7.24
  -4  12  -4   -0.13    3.56
  -4  12  -4   17.33    5.90
   4 -12  -4    4.74    6.33
  -4 -12   4   12.04    5.39
   4 -12  -4    5.76    5.24
   4 -12   4   -0.19    5.19
  -4 -12  -4   13.37    5.43
  -4 -12  -4    6.57    4.32
   4  12  -4   20.51    5.43
   4 -13  -4   11.52    9.81
  -4  13  -4    6.83    5.61
  -4 -13   4   14.83    5.10
   4 -13  -4    4.42    4.47
  -4  13  -4   -0.00    3.17
  -4 -13  -4    4.89    4.01
   4 -13   4   -0.03    4.77
  -4 -13  -4   -0.31    5.10
   4  13  -4    4.95    3.39
   4  13  -4    7.88    5.24
   4 -14  -4    1.74    6.77
  -4  14  -4    9.29    6.30
  -4 -14   4    6.82    5.32
  -4  14  -4    0.02    4.75
   4 -14  -4    3.26    2.81
   4 -14   4   -0.06    4.54
  -4 -14  -4    1.26    6.42
  -4 -14  -4   -0.63    5.25
   4  14  -4    4.25    3.49
   4  14  -4   13.44    5.44
  -4  15  -4   25.60    8.77
   4 -15  -4   24.05    9.18
  -4 -15   4   21.81    7.24
  -4 -15  -4   12.27    8.76
   4  15  -4    8.24    4.82
  -4 -15  -4   -0.31    7.04
  -4 -15  -4    5.49    7.80
  -5   0  -4   42.00    6.34
   5   0  -4   35.02    4.43
   5   0   4   42.32    6.78
   5   0  -4   41.44    4.76
  -5   0   4   39.96    6.24
  -5   1  -4   84.03    8.23
   5  -1  -4   91.70    6.25
   5   1   4   91.96    7.01
   5  -1  -4   85.14    6.73
  -5  -1   4   88.08    6.56
  -5  -1  -4   79.17    6.34
   5  -1   4   95.67    6.55
  -5   1   4   83.56    7.70
   5   1  -4   86.13    6.57
  -5   2  -4    1.07    3.69
   5  -2  -4    4.32    2.82
   5   2   4    7.20    2.84
   5  -2  -4    2.29    2.29
  -5  -2   4    7.10    2.60
  -5   2   4    6.06    3.43
  -5  -2  -4    4.30    2.64
   5  -2   4    2.18    2.44
   5   2  -4    3.43    2.73
   5  -3  -4   17.86    6.07
   5   3   4   12.78    4.31
   5  -3  -4   18.25    3.12
  -5  -3   4   17.70    3.97
  -5   3  -4   19.07    3.35
  -5   3   4   26.29    3.26
   5   3  -4   22.81    4.09
   5  -3   4   19.19    5.13
  -5  -3  -4   18.50    3.90
   5   4   4   -1.52    2.49
   5  -4  -4    4.18    1.82
  -5  -4   4    0.93    2.32
  -5   4  -4    2.63    1.84
   5  -4  -4    1.07    2.48
  -5   4   4   -1.58    1.67
   5  -4   4    1.54    1.96
  -5  -4  -4    0.41    2.37
   5   4  -4    0.28    2.37
   5  -5  -4   23.40    5.37
   5  -5  -4   25.29    3.76
  -5  -5   4   28.32    4.81
  -5   5  -4   28.42    3.73
   5   5   4   25.77    5.28
  -5   5   4   28.64    4.99
   5   5  -4   26.21    5.09
  -5  -5  -4   28.88    4.71
   5   6   4   30.53    5.75
   5  -6  -4   34.69    8.61
  -5  -6   4   31.36    5.21
  -5   6  -4   34.98    3.98
   5  -6  -4   27.13    3.74
   5   6  -4   36.46    5.71
  -5   6   4   33.33    3.88
   5  -6   4   27.79    4.05
  -5  -6  -4   28.47    5.16
   5   7   4    9.03    4.21
   5  -7  -4    1.26    4.54
  -5   7  -4    9.21    2.74
  -5  -7   4    8.09    4.00
   5  -7  -4    9.17    2.70
   5   7  -4    9.77    4.22
   5  -7   4    0.44    4.20
  -5  -7  -4    2.86    4.12
  -5   7   4   16.13    2.70
  -5  -7  -4    3.07    2.98
  -5   8  -4   26.41    4.06
   5   8   4   24.16    6.38
  -5  -8   4   32.28    5.99
   5  -8  -4   31.30    6.67
   5  -8  -4   29.56    4.11
   5   8  -4   24.36    5.87
   5  -8   4   32.01    4.21
  -5   8   4   31.33    5.57
  -5  -8  -4   27.70    4.61
  -5  -8  -4   26.81    5.79
  -5   9  -4   39.57    4.63
  -5  -9   4   40.30    6.77
   5  -9  -4   35.61   10.93
   5  -9  -4   31.50    4.49
   5  -9   4   32.20    4.49
  -5  -9  -4   31.31    5.10
  -5  -9  -4   23.02    9.89
  -5   9   4   37.56    4.22
   5   9  -4   30.12   10.20
   5 -10  -4    3.08    4.24
  -5  10  -4    1.36    2.26
  -5 -10   4   -1.13    5.41
   5 -10  -4    2.24    2.20
   5 -10   4   -0.26    3.42
  -5 -10  -4    2.44    2.73
  -5  10   4    0.20    2.07
  -5 -10  -4    1.52    3.56
   5  10  -4    2.41    3.68
   5 -11  -4    8.82    5.75
  -5  11  -4    6.63    3.02
  -5 -11   4   14.34    7.32
   5 -11  -4    5.76    2.77
   5 -11   4    0.41    2.90
  -5 -11  -4    9.18    5.06
  -5 -11  -4    5.16    3.69
  -5  11   4    4.74    3.92
   5  11  -4    7.71    5.25
   5 -12  -4   29.60    9.13
  -5  12  -4   37.13    8.61
  -5 -12   4   41.06    8.01
   5 -12  -4   19.82    6.12
  -5 -12  -4   34.13   11.55
  -5 -12  -4   26.51    5.52
   5  12  -4   35.85    8.38
   5 -13  -4   22.34    7.96
  -5  13  -4   23.69   10.77
  -5 -13   4   20.72    6.25
   5 -13  -4    9.70    2.98
  -5  13  -4   -0.01    3.29
  -5 -13  -4   12.12    6.52
   5 -13   4    1.52    3.22
  -5 -13  -4    2.69    9.32
   5  13  -4   10.36    5.10
   5  13  -4   24.17    6.56
   5 -14  -4    6.29   10.92
  -5  14  -4   10.15    6.38
  -5 -14   4    4.65    5.57
  -5 -14  -4    0.96    5.45
  -5 -14  -4    1.84    5.95
   5  14  -4    2.79    3.01
  -5  15  -4    1.98    5.51
   5 -15  -4    1.92    5.78
  -5 -15   4    0.69    4.57
  -5 -15  -4   -0.21    4.56
  -5 -15  -4   -0.27    5.05
   6   0  -4   57.78    5.29
   6   0   4   55.80    5.71
   6   0  -4   48.72    5.33
  -6   0  -4   55.58    5.46
  -6   0   4   54.32    5.23
  -6   1  -4   58.65    5.30
   6  -1  -4   63.32    6.08
   6   1   4   55.56    5.93
   6  -1  -4   48.37    5.16
  -6  -1   4   56.51    5.52
   6  -1   4   61.76    5.74
  -6  -1  -4   57.84    5.69
   6   1  -4   61.75    8.03
   6   1  -4   54.32    5.33
  -6   1   4   56.34    5.06
  -6   2  -4   47.97    4.86
   6  -2  -4   44.62    4.66
  -6  -2   4   41.74    5.23
   6   2   4   41.22    5.66
   6  -2  -4   44.28    5.62
  -6  -2  -4   49.66    7.81
   6   2  -4   52.47    5.66
   6  -2   4   45.36    7.28
   6   2  -4   50.55    4.90
  -6   2   4   43.89    4.57
  -6   3  -4   70.51    5.64
   6   3   4   69.37    9.77
  -6  -3   4   67.74    6.51
   6  -3  -4   67.38    7.16
   6  -3  -4   66.73    5.61
  -6   3   4   61.56    5.30
  -6  -3  -4   67.19    6.62
   6   3  -4   73.83    6.94
   6  -3   4   73.41    6.03
   6  -4  -4   13.48    4.37
  -6   4  -4   14.05    3.30
   6   4   4   16.85    4.34
   6  -4  -4   16.35    3.01
  -6  -4   4   10.92    4.05
  -6   4   4   14.26    3.02
  -6  -4  -4   10.77    4.00
   6  -4   4    1.03    4.97
   6   4  -4   22.61    4.34
   6   5   4   13.60    4.56
   6  -5  -4   17.31    4.81
   6  -5  -4   13.44    3.04
  -6  -5   4   19.77    4.27
  -6   5  -4   18.38    3.07
   6   5  -4   14.95    4.49
  -6   5   4   13.45    2.94
  -6  -5  -4   13.62    4.38
   6  -5   4    0.60    3.27
   6   6   4   12.16    4.99
   6  -6  -4   22.47    5.11
   6  -6  -4   18.33    3.28
  -6  -6   4   21.70    4.70
  -6   6  -4   16.01    3.27
   6   6  -4   11.39    4.89
  -6   6   4   15.29    4.38
  -6  -6  -4   13.17    4.71
   6  -6   4    1.11    4.94
   6   7   4   -1.11    4.02
   6  -7  -4    4.81    3.58
  -6  -7   4    4.19    5.65
  -6   7  -4    5.17    2.41
   6  -7  -4    3.09    3.93
   6   7  -4    9.63    3.78
  -6   7   4    3.83    2.13
   6  -7   4   -0.04    2.50
  -6  -7  -4    3.54    5.62
  -6   8  -4    9.44    2.69
  -6  -8   4   12.88    4.60
   6  -8  -4   10.00    2.78
   6  -8  -4   18.30    5.18
   6   8  -4   13.39    6.97
   6  -8   4    0.94    2.90
  -6  -8  -4   12.57    4.72
  -6   8   4    0.21    2.62
  -6  -8  -4    7.30    4.65
   6  -9  -4   17.44    6.22
  -6   9  -4   11.80    3.15
  -6  -9   4   18.87    5.37
   6  -9  -4   12.93    3.07
   6  -9   4    0.55    4.79
  -6  -9  -4   17.22    3.63
  -6   9   4    0.59    2.96
  -6  -9  -4   16.81    5.53
   6   9  -4    9.46    5.41
   6 -10  -4    1.96    6.96
  -6  10  -4    1.63    3.25
  -6 -10   4    2.12    3.87
   6 -10  -4    2.33    2.01
   6 -10   4    0.16    2.26
  -6 -10  -4    5.08    4.09
  -6 -10  -4    1.18    3.96
  -6  10   4    0.14    1.97
   6  10  -4    2.96    3.96
   6 -11  -4   -1.41    4.42
  -6  11  -4    0.66    1.90
  -6  11  -4   -3.05    4.04
  -6 -11   4    0.68    3.65
   6 -11  -4   -0.00    1.63
  -6 -11  -4    1.82    3.76
   6 -11   4   -0.10    1.94
  -6 -11  -4    1.86    2.39
  -6  11   4   -0.05    2.41
   6  11  -4    9.44    3.79
  -6  12  -4   -0.13    1.79
   6 -12  -4    4.39    4.84
  -6  12  -4    4.50    4.24
  -6 -12   4   -0.36    3.91
   6 -12  -4    0.19    1.46
   6 -12   4   -1.13    1.86
  -6 -12  -4    1.71    3.96
   6  12  -4    6.79    3.93
  -6 -12  -4    0.88    2.36
   6 -13  -4    9.32    6.96
  -6  13  -4   11.98    6.36
  -6 -13   4    4.84    5.42
  -6 -13  -4    1.99    3.20
  -6 -13  -4   -0.41    5.59
   6  13  -4    0.42    5.65
  -6  14  -4   10.16    7.87
   6 -14  -4   17.22    8.34
  -6 -14   4    3.33   10.28
  -6 -14  -4    0.71    7.01
  -7   0  -4  305.47   17.63
   7   0  -4  299.83   14.97
   7   0   4  321.81   16.27
  -7   0   4  300.47   14.39
   7   0  -4  308.29   18.45
  -7   1  -4   12.68    3.58
   7  -1  -4   13.80    3.72
   7   1   4   18.71    4.20
  -7  -1   4   18.22    5.75
   7  -1  -4   13.14    4.01
  -7  -1  -4   16.93    3.91
   7   1  -4   15.68    3.88
   7   1  -4   17.84    3.55
   7  -1   4   11.90    3.81
  -7   1   4   19.60    3.51
  -7   2  -4   65.12    6.13
   7  -2  -4   58.80    6.99
   7  -2  -4   63.48    5.77
   7   2   4   61.87    7.25
  -7  -2   4   68.55    6.57
   7   2  -4   73.61    7.03
  -7  -2  -4   73.75    6.61
   7  -2   4   74.76    6.59
  -7   2   4   70.11    5.61
   7   2  -4   63.79    5.92
  -7   3  -4   12.38    3.47
   7   3   4   17.09    4.65
   7  -3  -4   10.67    4.44
   7  -3  -4   14.91    3.34
  -7  -3   4   13.05    6.11
   7   3  -4   10.96    6.27
  -7  -3  -4   12.07    6.18
   7  -3   4   11.53    3.62
   7   3  -4   15.64    3.27
  -7   3   4   15.79    3.10
  -7   4  -4  185.64   10.41
   7  -4  -4  192.98   12.72
   7  -4  -4  202.30   13.23
  -7  -4   4  203.74   12.33
   7   4   4  188.94   12.71
  -7   4   4  195.57    9.99
   7   4  -4  190.12   12.67
   7  -4   4  187.91   10.84
  -7  -4  -4  198.03   12.63
   7   4  -4  197.82   10.31
   7  -5  -4   34.79    4.37
   7   5   4   27.93    9.47
   7  -5  -4   33.61    6.10
  -7  -5   4   38.30    5.99
  -7   5  -4   31.19    4.36
   7   5  -4   38.22    9.02
  -7   5   4   33.91    4.01
  -7  -5  -4   37.84    6.15
   7  -5   4   39.05    6.67
   7   5  -4   37.90    4.35
   7   6   4  217.54   15.00
  -7  -6   4  216.16   14.16
   7  -6  -4  207.57   11.02
   7  -6  -4  209.12   15.32
  -7   6  -4  222.19   13.54
   7   6  -4  227.51   14.60
  -7  -6  -4  223.58   14.52
  -7   6   4  214.67   10.52
   7  -6   4  188.29   11.11
   7  -7  -4   24.28    6.04
  -7  -7   4   31.24    6.75
  -7   7  -4   36.24    4.31
   7  -7  -4   30.78   10.23
  -7   7   4   27.15    5.43
   7  -7   4   28.22    4.45
  -7  -7  -4   34.95    6.76
   7   7  -4   44.27    9.81
   7  -8  -4  120.85   13.22
   7  -8  -4  119.72    9.92
  -7   8  -4  123.49    8.00
  -7  -8   4  136.05   11.83
  -7  -8  -4  119.73   11.57
  -7   8   4  119.96    9.36
   7  -8   4  114.88   10.72
  -7  -8  -4  123.18    8.59
   7   8  -4  130.01   11.71
   7  -9  -4    5.92    8.70
  -7   9  -4   -0.71    4.11
  -7  -9   4    5.09    4.96
   7  -9  -4    7.03    2.43
  -7  -9  -4   10.50    3.05
  -7   9   4    0.42    3.54
   7  -9   4    1.46    4.28
   7   9  -4   16.10    7.84
  -7  -9  -4   12.41    5.03
   7 -10  -4   42.10    9.31
   7 -10  -4   32.34    5.04
  -7  10  -4   26.24    3.92
  -7 -10   4   41.77    7.92
  -7 -10  -4   24.86    6.95
   7 -10   4   24.58    4.17
   7  10  -4   43.14    8.29
  -7 -10  -4   25.01    7.58
  -7  11  -4    3.44    2.34
   7 -11  -4   16.74    9.83
   7 -11  -4    2.42    2.72
  -7  11  -4    6.78    5.99
  -7 -11   4    8.45    5.37
  -7 -11  -4    5.22    5.37
   7 -11   4    0.56    2.45
  -7 -11  -4    9.11    2.96
   7  11  -4   10.16    5.60
   7 -12  -4   54.10   12.13
  -7  12  -4   43.13   16.23
  -7 -12   4   53.80    9.89
  -7 -12  -4   23.57    7.67
  -7 -12  -4   62.50    9.91
   7  12  -4   48.35   10.20
  -7  13  -4   34.43   11.28
   7 -13  -4   41.30   17.88
  -7 -13   4   36.43    9.93
  -7 -13  -4   33.51    9.87
  -7  14  -4  271.92   26.10
   7 -14  -4  276.54   27.52
  -7 -14   4  243.23   23.13
  -7 -14  -4  262.02   23.55
  -7 -14  -4  217.24   23.75
  -8   0  -4  330.36   16.69
   8   0  -4  346.41   17.03
   8   0  -4  343.35   16.95
   8   0   4  342.06   17.73
  -8   0   4  333.44   16.14
   8  -1  -4   21.49    4.14
   8  -1  -4   13.80    4.25
  -8   1  -4   25.22    4.15
   8   1   4   19.27    4.70
  -8  -1   4   14.07    4.20
  -8  -1  -4   16.73    4.48
   8   1  -4   22.31    6.78
   8  -1   4   16.99    6.40
  -8   1   4   22.07    3.85
   8   1  -4   16.06    3.81
   8  -2  -4   40.82    7.15
  -8   2  -4   39.91    5.10
   8   2   4   36.12    6.13
   8  -2  -4   37.15    5.73
  -8  -2   4   38.08    5.56
   8   2  -4   34.52    5.76
   8  -2   4   31.56    5.15
   8   2  -4   38.25    4.89
  -8   2   4   37.79    4.58
  -8  -2  -4   37.13    5.66
  -8   3  -4   39.40    4.91
   8  -3  -4   33.25    4.71
   8   3   4   36.43    6.16
   8  -3  -4   36.36    5.98
  -8  -3   4   42.18    5.55
   8   3  -4   31.89    5.99
  -8  -3  -4   28.79    5.70
   8   3  -4   26.82    4.40
   8  -3   4   34.10    4.98
  -8   3   4   31.90    4.42
  -8   4  -4   80.62    6.80
   8   4   4   77.94    8.76
   8  -4  -4   85.31    6.81
  -8  -4   4   90.70    8.43
   8  -4  -4   84.03    8.87
  -8   4   4   75.57    6.05
   8   4  -4   82.19    8.55
  -8  -4  -4   68.10    8.07
   8   4  -4   77.17    6.38
   8  -4   4   81.02    7.01
   8  -5  -4   60.67    5.82
   8   5   4   68.41    8.72
  -8  -5   4   71.76    7.91
   8  -5  -4   63.31    8.46
  -8   5  -4   65.19    8.02
   8   5  -4   60.81    8.04
  -8   5   4   55.53    7.06
   8  -5   4   66.14    6.27
  -8  -5  -4   65.40   11.36
   8   5  -4   56.91    7.36
   8  -6  -4   18.71    8.47
   8  -6  -4   11.48    4.98
  -8  -6   4   16.98    5.14
  -8   6  -4   13.83    3.49
  -8   6   4   11.18    3.05
  -8  -6  -4    8.35    5.36
   8  -6   4   14.72    3.59
   8   6  -4   11.75    3.12
   8   6  -4   11.04    5.38
   8  -7  -4   33.68    7.18
   8  -7  -4   26.76    5.65
  -8  -7   4   19.78    6.48
  -8   7  -4   16.85    5.58
  -8  -7  -4   23.02    6.57
  -8   7   4   23.27    3.57
   8  -7   4   19.79    6.24
   8   7  -4   24.26    3.53
   8   7  -4   29.23    6.97
   8  -8  -4   28.57   11.74
   8  -8  -4    1.22    5.22
  -8  -8   4   28.73    7.00
  -8   8  -4   29.70    3.91
  -8   8   4   23.03    3.47
   8  -8   4   11.71    6.18
  -8  -8  -4   26.49    4.34
   8   8  -4   41.81    7.24
   8   8  -4   22.56    4.99
  -8  -8  -4   42.07    7.20
   8  -9  -4    0.44    4.63
   8  -9  -4    5.01    2.41
  -8   9  -4    1.36    1.85
  -8  -9   4    1.56    4.14
  -8  -9  -4   -2.16    4.05
  -8  -9  -4    3.47    2.10
  -8   9   4    0.04    1.60
   8  -9   4   -0.43    3.15
   8   9  -4    4.90    4.11
   8   9  -4   -0.92    1.55
   8 -10  -4   -1.70    8.88
   8 -10  -4    4.57    1.56
  -8  10  -4    1.74    2.04
  -8  10  -4    8.84    5.79
  -8 -10   4    3.65    5.11
  -8 -10  -4    4.81    5.07
  -8 -10  -4    1.33    2.47
   8 -10   4    1.38    3.35
   8  10  -4    6.86    5.03
   8  10  -4    1.71    1.73
   8 -11  -4    4.01    7.48
  -8  11  -4   12.59    6.99
  -8 -11   4   13.47    6.13
  -8 -11  -4    9.47    6.27
   8 -11   4    4.97    3.50
  -8 -11  -4    2.16    4.19
   8  11  -4    5.31    6.43
   8 -12  -4   22.53   14.27
  -8  12  -4    7.44    8.72
  -8 -12   4   18.55    7.59
  -8 -12  -4   18.49    7.54
   8  12  -4   -0.28    7.22
  -8  13  -4   39.50   13.23
   8 -13  -4   70.02   14.19
  -8 -13   4   52.05   11.48
  -8 -13  -4   53.39   11.79
   9   0  -4   -0.49    2.64
  -9   0  -4    1.02    2.46
   9   0  -4    1.51    2.46
  -9   0   4    1.76    2.40
   9   0   4    0.19    2.73
   9  -1  -4    1.43    1.91
  -9   1  -4    1.63    2.82
   9   1   4    3.05    2.19
   9  -1  -4   -2.74    1.98
  -9  -1   4    1.81    1.94
  -9  -1  -4   -2.29    2.02
   9   1  -4   -3.72    3.12
   9   1  -4    2.87    2.76
   9  -1   4   -2.85    3.01
  -9   1   4    0.03    1.75
  -9   2  -4   44.90    8.08
   9  -2  -4   43.58    5.82
   9   2   4   39.33    6.71
  -9  -2   4   47.34    6.39
   9  -2  -4   43.12    9.55
   9   2  -4   52.88    6.88
   9   2  -4   44.65    5.37
  -9  -2  -4   40.96    9.08
   9  -2   4   49.73    6.06
  -9   2   4   49.11    5.52
  -9   3  -4   22.18    6.14
   9  -3  -4    9.06    6.41
   9   3   4   12.79    5.58
  -9  -3   4   20.36    5.15
   9  -3  -4   15.77    5.18
   9   3  -4   21.83    5.37
   9   3  -4   16.36    3.91
   9  -3   4   21.39    4.42
  -9   3   4   17.30    5.52
  -9  -3  -4   17.69    5.16
  -9   4  -4   96.79    7.58
   9  -4  -4  106.15   10.66
  -9  -4   4  104.62   13.25
   9  -4  -4   99.96   10.19
  -9   4   4   91.03    7.09
  -9  -4  -4   86.76    9.23
   9  -4   4   89.59    8.09
   9   4  -4   97.49    9.22
   9   4  -4   97.17    9.66
   9  -5  -4    1.91    4.47
   9  -5  -4    5.97    2.87
  -9  -5   4    5.82    4.31
  -9   5  -4    6.68    2.96
  -9  -5  -4    3.47    4.23
  -9   5   4    4.64    2.57
   9  -5   4    1.17    4.58
   9   5  -4    2.29    2.52
   9   5  -4    4.19    4.33
   9  -6  -4  108.83   11.60
   9  -6  -4   91.21    7.10
  -9  -6   4   95.50   10.41
  -9   6  -4  104.05    9.80
  -9  -6  -4   92.07   10.13
  -9   6   4   91.14    6.59
   9  -6   4   75.97    7.47
   9   6  -4   87.92    6.36
   9   6  -4  110.45   10.86
   9  -7  -4   29.55    8.92
   9  -7  -4   23.52    5.90
  -9  -7   4   29.13    7.83
  -9   7  -4   43.82    4.67
  -9   7   4   32.25    5.71
   9  -7   4   33.92    4.86
  -9  -7  -4   45.61    7.80
   9   7  -4   48.99    8.24
   9   7  -4   29.43    3.84
   9  -8  -4    0.01    3.35
   9  -8  -4   -0.05    5.78
  -9  -8   4   14.91    5.15
  -9   8  -4    4.87    2.56
  -9  -8  -4    8.75    5.25
  -9   8   4    7.28    2.23
   9  -8   4    1.58    2.81
  -9  -8  -4    4.28    2.77
   9   8  -4    7.93    5.57
   9   8  -4    6.12    2.02
   9  -9  -4    3.77    1.70
   9  -9  -4   -0.06    9.46
  -9   9  -4    5.98    2.20
  -9   9  -4    4.74    5.82
  -9  -9   4    9.42    5.29
  -9  -9  -4    9.68    5.19
  -9  -9  -4    5.09    2.42
  -9   9   4    0.22    1.74
   9  -9   4    1.95    3.53
   9   9  -4    5.54    5.26
   9   9  -4    3.07    1.63
   9 -10  -4    0.08    7.16
  -9  10  -4    3.14    6.57
  -9 -10   4   14.62    6.23
  -9 -10  -4    1.47    5.96
   9 -10   4    4.12    3.38
   9  10  -4    7.52    5.97
   9 -11  -4   26.53   13.85
  -9  11  -4   20.16    8.67
  -9 -11   4   12.10    7.67
  -9 -11  -4   13.71    7.61
   9  11  -4    4.00    7.54
  -9  12  -4   62.51   13.99
   9 -12  -4   65.05   14.80
  -9 -12   4   65.99   12.63
  -9 -12  -4   62.02   12.22
  10   0  -4   42.30    6.50
 -10   0  -4   34.41    9.00
  10   0   4   42.75    6.85
 -10   0   4   40.54    5.87
  10   0  -4   43.78    6.09
  10  -1  -4   23.41    4.90
 -10   1  -4   17.52    4.87
 -10  -1   4   24.95    4.86
  10   1   4   13.58    5.61
  10  -1  -4   20.79    5.06
  10   1  -4   15.01    7.80
 -10  -1  -4   19.60    5.16
  10  -1   4   16.65    7.70
  10   1  -4   14.86    4.39
 -10   1   4   19.63    4.50
  10  -2  -4    1.44    5.56
  10  -2  -4    1.59    3.15
 -10   2  -4    5.01    2.98
 -10  -2   4    1.09    3.43
 -10  -2  -4    4.59    3.39
  10  -2   4    1.37    3.20
  10   2  -4   -1.73    4.14
 -10   2   4    3.46    2.77
  10   2  -4    1.14    3.51
  10  -3  -4   10.08    4.85
  10  -3  -4   12.64    3.90
 -10   3  -4    9.51    3.67
 -10  -3   4   13.22    4.78
 -10  -3  -4    5.33    4.53
  10  -3   4    9.19    3.95
  10   3  -4    3.28    3.26
 -10   3   4    9.88    3.46
  10   3  -4   10.09    5.01
  10  -4  -4   45.94    7.93
  10  -4  -4   36.64    5.57
 -10   4  -4   37.16    5.66
 -10  -4   4   31.12   10.78
 -10  -4  -4   37.61   10.34
  10  -4   4   43.18    5.81
  10   4  -4   33.17    4.80
  10   4  -4   40.94    7.53
 -10   4   4   43.81    5.25
  10  -5  -4   51.34    5.58
  10  -5  -4   44.89   12.40
 -10  -5   4   44.38    7.99
 -10   5  -4   51.06    7.96
  10  -5   4   42.99    5.86
 -10   5   4   37.21    5.04
 -10  -5  -4   43.77    8.06
  10   5  -4   33.85    4.57
  10   5  -4   54.17    8.20
  10  -6  -4   28.68    7.54
 -10  -6   4   35.49    6.87
 -10   6  -4   23.57    4.05
  10   6  -4   15.68    3.22
 -10   6   4   19.52    5.30
 -10  -6  -4   22.15    6.71
  10  -6   4    8.40    4.43
  10   6  -4   18.89    6.99
  10  -7  -4   -0.03    1.94
  10  -7  -4    0.01    4.63
 -10  -7   4    0.29    4.20
 -10   7  -4    2.13    2.19
 -10   7   4    1.00    1.86
 -10  -7  -4    8.80    4.26
  10   7  -4    1.78    1.51
  10  -7   4    0.33    2.38
  10   7  -4    2.10    4.44
  10  -8  -4   -0.04    5.83
 -10   8  -4    5.77    5.32
 -10  -8   4    2.94    4.95
 -10   8  -4    4.75    3.21
  10  -8  -4    2.16    2.68
 -10   8   4    1.74    2.70
 -10  -8  -4    2.76    4.95
  10   8  -4    1.70    2.12
  10  -8   4    2.07    2.31
 -10  -8  -4    1.69    2.26
  10   8  -4    6.05    5.06
 -10   9  -4    1.47    5.28
 -10  -9   4    2.87    4.69
  10  -9  -4   -0.08    5.46
 -10  -9  -4    4.33    4.70
  10  -9   4    0.04    2.77
  10   9  -4    1.13    5.03
  10 -10  -4    0.41   14.22
 -10  10  -4   14.05    9.05
 -10 -10   4   22.60    7.98
 -10 -10  -4   23.38   12.17
  10  10  -4    9.48    7.87
 -10  11  -4   11.60    8.53
  10 -11  -4   -0.22    8.68
 -10 -11   4    5.35    7.26
 -10 -11  -4   16.22   11.04
  11   0  -4    1.73    3.20
 -11   0  -4    1.96    4.98
 -11   0   4    1.11    3.15
  11   0  -4    1.91    3.53
  11  -1  -4   12.46    5.06
 -11   1  -4   12.25    4.89
 -11  -1   4   19.44    5.16
  11  -1  -4   11.66    5.10
  11   1  -4   16.08    4.58
 -11  -1  -4   12.01    5.24
 -11   1   4   13.19    4.59
  11   1  -4   11.34    7.91
  11  -2  -4    0.61    5.48
 -11  -2   4   -0.61    3.39
 -11   2  -4    1.40    3.00
  11  -2  -4    3.37    3.00
  11   2  -4    1.30    2.73
 -11  -2  -4    3.99    3.39
  11   2  -4    0.31    3.75
 -11   2   4    0.23    2.75
 -11   3  -4  123.76   10.01
  11  -3  -4  104.19   11.90
 -11  -3   4  128.26   11.59
  11  -3  -4  112.36   10.06
  11   3  -4  101.08   11.31
 -11  -3  -4  104.78   11.10
  11  -3   4  102.05   10.22
  11   3  -4  138.01   12.05
 -11   3   4  113.44    8.94
 -11   4  -4   15.11    4.56
  11  -4  -4   10.05    6.47
 -11  -4   4   13.93    6.22
  11  -4  -4   10.00    4.51
  11   4  -4   16.07    5.72
 -11  -4  -4   20.01    9.02
  11  -4   4   12.99    4.84
  11   4  -4   21.15    6.36
 -11   4   4   18.22    4.09
 -11   5  -4   28.01    4.99
  11  -5  -4   27.97    8.14
 -11  -5   4   33.65    7.33
  11   5  -4   18.49    3.79
 -11   5   4   25.57    6.51
 -11  -5  -4   32.14    7.45
  11  -5   4   11.00    5.27
  11   5  -4   33.10    7.57
  11  -6  -4   -0.03    7.75
 -11  -6   4   26.26    6.57
 -11   6  -4   14.50    3.84
  11  -6  -4   -0.10    5.18
  11   6  -4   14.47    2.82
 -11   6   4   16.81    3.28
 -11  -6  -4   23.85    6.67
  11  -6   4    4.28    4.04
  11   6  -4   15.64    6.82
  11  -7  -4   -0.09    9.96
 -11   7  -4   43.75    9.46
 -11  -7   4   52.10    8.99
 -11   7  -4   38.06    6.31
 -11   7   4   23.41    3.81
  11   7  -4   40.10    9.29
 -11  -7  -4   55.02    9.34
  11  -8  -4    0.00    7.96
 -11   8  -4   24.19    7.45
 -11  -8   4    8.06    6.94
 -11  -8  -4    4.19    7.14
  11   8  -4   13.75    7.15
 -11   9  -4   69.74   13.58
  11  -9  -4   74.39   14.07
 -11  -9   4   62.08   17.83
 -11  -9  -4   64.57   12.29
 -11  10  -4   10.22    8.71
  11 -10  -4   -0.08    9.11
 -11 -10   4    9.79   11.49
 -11 -10  -4   22.42   11.81
 -12   0  -4    1.81    3.50
  12   0  -4   -2.62    3.43
 -12   0   4    3.78    3.43
  12   0  -4    3.65    3.86
  12  -1  -4   22.42    6.79
 -12   1  -4   25.41    6.55
 -12  -1   4   27.52    9.86
  12  -1  -4   26.08    6.87
  12   1  -4   24.72    6.08
 -12  -1  -4   26.41    6.66
 -12   1   4   37.65    6.04
  12   1  -4   35.21    7.19
  12  -2  -4   -1.73    2.18
 -12   2  -4   -4.76    1.87
 -12  -2   4   -2.30    2.16
  12  -2  -4    3.05    2.03
  12   2  -4    1.09    1.70
 -12  -2  -4   -0.04    2.09
  12   2  -4    1.65    3.45
 -12   2   4    2.92    1.73
  12  -3  -4   28.49   10.44
 -12  -3   4    1.93    6.30
  12  -3  -4   16.52    5.35
 -12   3  -4   16.50    5.28
  12   3  -4   14.98    4.38
 -12  -3  -4    0.12    6.17
  12   3  -4   25.34    6.85
 -12   3   4   25.54    4.76
 -12   4  -4    9.09    3.74
 -12  -4   4    6.66    5.04
  12  -4  -4   -0.05    3.62
  12  -4  -4    8.88    5.55
  12   4  -4    2.38    2.84
 -12  -4  -4   -1.00    7.35
  12   4  -4    8.98    5.30
 -12   4   4    3.27    3.19
 -12   5  -4   35.37    5.42
  12  -5  -4    7.13    9.08
 -12  -5   4   27.33    8.12
  12  -5  -4    0.15    6.80
 -12   5  -4   28.02    8.11
 -12   5   4   28.59    4.61
  12   5  -4   16.79    5.50
 -12  -5  -4   37.79    7.74
  12   5  -4   43.54    8.40
  12  -6  -4    0.17    7.64
 -12  -6   4   30.46    6.92
  12  -6  -4   -0.04    3.34
 -12   6  -4   12.60    7.37
 -12   6  -4   15.42    5.58
 -12   6   4   13.84    3.23
 -12  -6  -4   25.64    6.89
  12   6  -4   15.78    7.33
 -12   7  -4    7.37    9.53
  12  -7  -4    0.01    9.82
 -12  -7   4    8.29    5.97
 -12  -7  -4   -0.44    5.62
 -12   8  -4   29.95   10.27
  12  -8  -4   -0.07   10.36
 -12  -8   4   35.93    9.33
 -12  -8  -4   28.20    9.29
  12  -9  -4   -0.02    7.42
 -12  -9   4    4.87    6.54
 -12  -9  -4    6.23    6.49
  13   0  -4   25.71    6.64
 -13   0  -4    0.13    6.82
  13   0  -4   24.34    7.27
 -13   0   4   32.85    6.63
 -13   1  -4  111.17   11.33
  13  -1  -4   99.50   12.26
  13  -1  -4  106.95   11.61
 -13  -1   4  125.78   12.02
 -13  -1  -4  120.59   11.82
  13   1  -4   75.82   10.62
  13   1  -4  128.95   13.14
 -13   1   4  104.35   10.73
  13  -2  -4    3.21    5.30
 -13   2  -4    3.82    4.38
 -13  -2   4    0.25    4.95
  13  -2  -4    9.28    4.59
 -13   2  -4    4.90    5.18
 -13  -2  -4   -0.01    4.90
  13   2  -4    1.19    3.95
  13   2  -4   10.88    5.27
 -13   2   4    6.29    4.05
 -13   3  -4   77.65    9.07
 -13   3  -4   94.17   11.84
  13  -3  -4   78.72   11.81
 -13  -3   4   92.00   11.06
  13  -3  -4   68.61    8.77
 -13  -3  -4   83.86   10.79
  13   3  -4   49.88    7.31
  13   3  -4   85.08   11.44
 -13   3   4   59.82    7.89
 -13   4  -4   22.01    5.09
  13  -4  -4    2.37   11.09
 -13  -4   4    2.46   10.40
  13  -4  -4    0.12    4.52
 -13  -4  -4    0.09   10.07
  13   4  -4   18.62    5.52
  13   4  -4    2.02    6.65
 -13   4   4   18.57    4.29
 -13   5  -4   51.80    6.82
  13  -5  -4   14.66   11.42
 -13  -5   4   71.77   10.64
 -13   5   4   43.34    5.92
 -13  -5  -4   72.50   10.77
  13  -6  -4   -0.61    5.32
 -13  -6   4   -2.32    4.97
 -13  -6  -4   -0.32    4.75
  13  -7  -4    0.01   11.80
 -13  -7   4   50.62   10.68
 -13  -7  -4   47.86   10.22
  13  -8  -4    0.06   10.50
 -13  -8   4    6.05    6.39
 -13  -8  -4    0.39    6.13
 -14   0  -4    0.24   12.05
  14   0  -4   32.85    7.57
 -14   0   4   46.03    7.72
 -14   1  -4   53.20    8.23
  14  -1  -4   33.18    8.55
 -14  -1   4   50.82    8.60
 -14  -1  -4    0.08    8.76
  14   1  -4   32.08    7.21
 -14   1   4   44.30    7.62
 -14   2  -4    0.39    4.24
  14  -2  -4    3.60    5.34
 -14  -2   4    0.66    5.03
 -14  -2  -4    0.11    7.62
  14   2  -4    4.70    3.64
 -14   2   4    5.22    4.02
 -14   3  -4    5.65    3.46
  14  -3  -4    1.37    4.93
 -14  -3   4   -0.13    4.62
 -14  -3  -4   -0.09    4.47
  14   3  -4   -2.96    3.95
 -14   3   4    1.46    3.13
  14  -4  -4    2.79    6.44
 -14   4  -4   12.03    4.19
 -14  -4   4   -0.41    9.47
 -14  -4  -4   -0.06    6.14
 -14   4   4    4.52    3.70
  14  -5  -4    2.60    7.07
 -14  -5   4   -0.22    4.53
 -14  -5  -4    0.02    4.19
  15   0  -4   49.86    8.75
 -15   0   4   61.95    9.22
 -15   0  -4    0.25   13.75
 -15   1  -4   -0.00    4.22
  15  -1  -4    5.08    4.59
 -15  -1   4   -0.18    4.67
 -15  -1  -4   -0.07    4.81
  15   1  -4    3.51    3.76
 -15   1   4    2.00    3.94
   0   0   5  125.90    8.45
   0   0  -5  121.90    8.18
   0  -1   5   -1.85    2.36
   0   1   5    1.05    2.37
   0   1  -5    1.65    2.32
   0  -1  -5    4.86    2.33
   0  -2   5    0.25    1.95
   0   2  -5   -1.18    2.77
   0   2   5   -0.53    1.95
   0  -2  -5    0.05    1.94
   0   3   5   41.73    7.00
   0   3  -5   33.03    4.91
   0  -3   5   35.41    5.33
   0  -3  -5   46.03    5.17
   0  -4  -5   21.41    4.42
   0  -4   5   18.87    4.56
   0   4   5   25.28    6.53
   0   4  -5   22.60    4.20
   0  -5  -5   74.80    7.16
   0  -5   5   71.56    6.75
   0   5   5   72.72    9.12
   0  -5  -5   41.71    6.61
   0   5  -5   63.06    6.50
   0  -6   5  174.20   11.13
   0  -6  -5  166.66   11.34
   0  -6  -5  168.50   15.10
   0   6  -5  179.09   11.08
   0   6   5  175.54   14.30
   0  -7   5    9.44    3.51
   0  -7  -5    4.95    3.61
   0   7   5    3.64    3.47
   0   7  -5    3.64    3.48
   0  -7  -5    1.86    5.76
   0  -8   5  204.76   16.73
   0  -8  -5  196.95   16.37
   0  -8  -5  180.76   13.50
   0   8   5  181.81   12.37
   0   8  -5  180.05   12.51
   0   9   5   74.49    7.75
   0  -9  -5   60.76    7.78
   0   9  -5   64.04    7.81
   0  -9  -5   63.14    8.90
   0  -9   5   58.71    7.68
   0 -10  -5   23.34    5.89
   0  10  -5   25.42    5.64
   0 -10  -5   21.30    6.43
   0  10   5   23.66    5.77
   0 -10   5   19.32    5.60
   0 -11  -5   38.93    7.10
   0 -11  -5   29.86    7.66
   0  11   5   31.13    6.67
   0  11  -5   24.91    7.01
   0 -11   5   38.15    6.86
   0  12  -5    0.00    3.70
   0 -12  -5    0.38    3.83
   0  12   5    0.64    3.61
   0 -12  -5    6.90    4.24
   0 -12   5   -0.43    3.49
   0 -13  -5    8.06    5.54
   0 -13   5    7.90    5.28
   0  13  -5    4.84    8.47
   0 -13  -5    9.37    6.49
   0 -14  -5  132.66   14.82
   0 -14   5  128.33   13.48
   0  14  -5  141.86   19.41
   0 -14  -5  139.77   22.96
  -1   0   5  124.20    8.53
   1   0   5  125.29    8.68
   1   0  -5  138.55    8.84
  -1   0  -5  134.89    8.75
  -1  -1   5   58.55    6.07
   1   1   5   50.49    5.65
  -1   1  -5   56.91    5.51
   1  -1  -5   51.25    5.63
   1  -1   5   48.43    5.61
  -1   1   5   51.99    5.47
   1   1  -5   47.99    5.61
  -1  -1  -5   47.55    5.67
  -1  -2   5  375.92   20.68
   1   2   5  362.92   19.91
  -1   2  -5  352.18   16.54
   1  -2  -5  376.57   17.42
  -1  -2  -5  380.95   18.08
   1  -2   5  388.47   17.96
  -1   2   5  377.80   17.03
   1   2  -5  372.11   20.03
  -1  -3   5   98.23    7.76
  -1   3  -5   97.17    9.62
   1   3   5   88.18    7.43
   1  -3  -5   98.39    7.43
  -1  -3  -5  104.49    8.07
   1  -3   5   82.91    7.31
  -1   3   5   93.14    7.34
   1   3  -5   99.08    7.60
  -1  -4   5  137.01    9.54
   1   4   5  150.20    9.76
  -1   4  -5  150.93   11.97
   1  -4  -5  159.81   10.24
  -1  -4  -5  157.54   10.39
   1  -4   5  146.08    9.57
  -1   4   5  142.04    9.13
   1   4  -5  147.56    9.65
  -1  -5   5   38.80    5.14
   1   5   5   26.82    5.11
   1  -5  -5   35.56    5.41
  -1   5  -5   27.48    6.94
   1  -5  -5   23.00    4.86
  -1  -5  -5   29.00    5.18
   1  -5   5   26.63    4.87
  -1   5   5   22.24    4.73
   1   5  -5   26.49    4.95
   1  -6  -5  126.76    9.43
   1   6   5  123.74    9.49
  -1   6  -5  117.01   11.77
   1  -6  -5  123.50    9.90
  -1   6  -5  113.42   11.69
  -1  -6   5  125.29    9.34
   1  -6   5  125.56    9.38
  -1  -6  -5  122.52    9.51
  -1  -6  -5  130.85    9.67
   1   6  -5  113.88    9.17
  -1   6   5  133.62    9.20
   1  -7  -5   19.43    4.69
   1  -7  -5   16.21    5.17
   1   7   5   14.33    4.99
  -1   7  -5   16.46    6.60
  -1  -7   5   22.10    4.94
  -1   7   5   25.20    4.61
   1  -7   5   14.73    4.68
  -1  -7  -5   23.39    5.06
   1   7  -5   14.96    4.75
  -1  -7  -5   16.79    4.91
   1  -8  -5   30.18    8.45
  -1   8  -5   36.41    7.92
   1   8   5   27.07    5.87
   1  -8  -5   30.85    6.77
  -1  -8   5   34.97    6.00
   1  -8   5   29.48    8.39
  -1   8   5   35.83    5.53
  -1  -8  -5   39.42    6.24
   1   8  -5   29.20    5.74
  -1  -8  -5   37.94    6.28
   1  -9  -5    1.27    3.09
   1  -9  -5   -0.86    2.66
  -1   9  -5    7.12    3.96
   1   9   5    0.96    2.91
  -1  -9   5    3.05    4.19
   1  -9   5   -0.67    2.64
  -1  -9  -5   -0.92    2.76
   1   9  -5    1.62    4.17
  -1   9   5   -0.05    2.59
  -1  -9  -5   -0.79    2.91
   1 -10  -5   12.36    5.16
   1  10   5   12.38    5.35
  -1  10  -5   15.81    7.61
  -1 -10   5   18.60    5.21
   1 -10   5   11.26    5.06
  -1 -10  -5   15.75    5.22
   1  10  -5   11.98    5.28
  -1 -10  -5   16.67    5.54
  -1  10   5   12.32    5.01
   1 -11  -5   20.48    6.30
  -1  11  -5   28.69    8.81
   1 -11  -5   16.70    7.00
   1  11   5   19.58    6.25
  -1 -11   5   16.86    6.14
   1 -11   5   23.06    5.79
  -1 -11  -5   17.90    6.35
  -1  11   5   20.34    5.66
   1  11  -5   23.27    6.51
  -1 -11  -5   17.15    6.32
   1 -12  -5   46.47    8.62
  -1  12  -5   49.49    7.86
   1 -12  -5   57.19    9.73
  -1 -12   5   49.90    8.17
   1 -12   5   56.93    8.09
   1  12  -5   39.32    8.38
  -1 -12  -5   54.39    8.92
  -1  12   5   34.29    7.68
  -1 -12  -5   50.13   12.87
  -1  13  -5   10.96    5.69
   1 -13  -5   13.30    6.13
  -1 -13   5   14.46    6.04
   1 -13  -5   14.32    7.23
   1 -13   5   10.50    5.65
  -1 -13  -5   -0.04    6.29
  -1 -13  -5    6.43    9.86
   1  13  -5   16.92    6.25
   1 -14  -5   13.01    6.63
   1 -14  -5   23.09    8.17
  -1 -14   5   18.17    6.80
  -1  14  -5   10.68    6.31
   1 -14   5   12.46    6.29
  -1 -14  -5   -0.49    7.20
   1  14  -5   26.05    7.08
  -1 -14  -5   16.34    7.54
  -2   0   5    2.08    2.38
   2   0   5    2.55    2.53
   2   0  -5    0.62    2.39
  -2   0  -5    0.39    2.41
  -2  -1   5   74.91    6.61
   2   1   5   71.42    6.58
   2  -1  -5   71.51    6.46
  -2   1  -5   68.85    6.21
  -2  -1  -5   71.44    6.55
  -2   1   5   62.68    6.24
   2  -1   5   68.65    6.41
   2   1  -5   67.63    6.36
  -2  -2   5   77.23    6.87
   2   2   5   76.75    9.61
   2  -2  -5   74.86    9.05
  -2   2  -5   71.55    6.36
  -2  -2  -5   74.11    9.80
  -2   2   5   80.23    6.62
   2  -2   5   80.24    9.03
   2   2  -5   70.29    6.69
  -2  -3   5   46.57    5.63
   2   3   5   49.02    5.89
  -2   3  -5   43.17    5.30
   2  -3  -5   50.19    5.68
  -2  -3  -5   38.76    5.99
   2  -3   5   49.20    5.71
  -2   3   5   51.94    5.36
   2   3  -5   46.33    5.94
   2   4   5   18.30    4.54
   2  -4  -5   24.94    5.02
  -2   4  -5   19.51    4.02
   2  -4  -5   21.42    4.13
  -2  -4   5   16.65    6.53
  -2  -4  -5   14.43    4.65
   2  -4   5   17.92    4.21
  -2   4   5   24.92    4.08
   2   4  -5   18.44    4.38
   2   5   5   18.64    4.73
   2  -5  -5   22.73    4.95
  -2   5  -5   19.19    4.15
   2  -5  -5   19.94    4.26
  -2  -5   5   27.33    4.71
  -2  -5  -5   25.83    4.70
   2  -5   5   20.68    4.39
  -2   5   5   16.52    4.11
   2   5  -5   17.69    4.70
   2  -6  -5   10.22    4.57
   2   6   5   10.32    4.24
  -2   6  -5    8.12    3.69
  -2  -6   5    9.63    6.25
   2  -6  -5   12.21    3.88
   2  -6   5    8.51    3.79
  -2   6   5   14.99    3.78
   2   6  -5   11.03    4.00
  -2  -6  -5   13.67    6.40
   2   7   5    6.48    3.84
  -2   7  -5    7.06    3.25
   2  -7  -5    8.57    6.34
  -2  -7   5    7.21    3.75
   2  -7  -5    3.33    3.47
   2  -7   5    7.54    3.48
  -2  -7  -5    1.86    3.82
  -2   7   5    1.68    3.26
   2   7  -5    9.67    5.66
  -2  -7  -5    4.47    3.54
  -2   8  -5   37.91    5.91
   2   8   5   35.85    9.72
   2  -8  -5   45.33    7.36
  -2  -8   5   40.49    6.51
   2  -8  -5   37.72    9.03
   2  -8   5   38.27    8.54
  -2  -8  -5   41.17    6.61
   2   8  -5   32.67    6.51
  -2   8   5   44.62    5.89
  -2  -8  -5   54.02    9.19
   2  -9  -5   13.48    4.55
   2  -9  -5    4.41    5.51
  -2   9  -5   14.16    4.30
   2   9   5    9.34    5.07
  -2  -9   5    7.62    4.95
   2  -9   5   12.43    4.35
  -2  -9  -5   11.45    4.90
   2   9  -5   15.51    4.79
  -2  -9  -5    4.88    7.27
  -2   9   5   12.53    6.34
   2 -10  -5   -0.99    3.60
  -2  10  -5    6.44    3.32
   2 -10  -5    0.98    4.11
   2  10   5    0.86    3.84
  -2 -10   5    3.05    3.75
   2 -10   5    3.75    3.43
   2  10  -5    1.60    3.78
  -2 -10  -5    0.64    5.65
  -2  10   5   -1.14    5.01
  -2 -10  -5    0.97    5.62
   2 -11  -5    6.10    5.12
   2  11   5   18.12    5.74
  -2  11  -5   11.84    4.83
   2 -11  -5   10.88    6.24
  -2 -11   5   12.88    8.15
   2 -11   5    9.31    4.93
   2  11  -5   15.66    8.12
  -2 -11  -5    9.86    8.06
  -2 -11  -5    6.44    8.21
  -2  11   5    7.06    4.55
   2 -12  -5   33.07    6.95
  -2  12  -5   15.21    6.19
   2 -12  -5   34.30    8.32
  -2 -12   5   20.40   10.42
   2 -12   5   24.42    6.38
   2  12  -5   29.46    7.00
  -2 -12  -5   -0.83   10.14
  -2 -12  -5   28.19    7.01
  -2  12   5   22.47    6.12
   2 -13  -5    5.85    5.02
  -2  13  -5   -0.23    4.79
  -2 -13   5   12.54    8.60
   2 -13  -5   18.58    7.01
   2 -13   5    7.80    4.84
  -2 -13  -5   -0.23    8.82
  -2 -13  -5    5.21    5.70
   2  13  -5   12.33    5.71
   2 -14  -5    5.94    5.10
   2 -14  -5   16.08    7.58
  -2  14  -5   13.47    6.78
  -2 -14   5   15.91    6.25
  -2  14  -5    0.00    5.14
   2 -14   5    0.12    5.14
  -2 -14  -5   -0.58    9.07
   2  14  -5   10.25    6.34
  -2 -14  -5   13.13    6.31
  -3   0  -5  125.73    8.51
  -3   0   5  117.53    8.42
   3   0   5  115.37    8.48
   3   0  -5  112.55    8.30
  -3  -1   5  428.72   22.95
   3   1   5  460.79   20.66
   3  -1  -5  462.70   20.53
  -3   1  -5  442.32   20.00
  -3  -1  -5  471.77   24.47
  -3   1   5  410.17   19.04
   3  -1   5  435.93   20.18
   3   1  -5  450.91   20.65
   3   2   5   51.55    6.18
   3  -2  -5   55.00    5.83
  -3   2  -5   60.47    5.73
  -3  -2   5   62.77    6.24
  -3  -2  -5   53.22    6.18
  -3   2   5   52.75    5.64
   3  -2   5   58.68    8.12
   3   2  -5   51.46    6.11
   3   3   5  116.57    9.16
   3  -3  -5  129.22    9.80
   3  -3  -5  128.43    8.79
  -3   3  -5  131.43    8.60
  -3  -3   5  130.73    9.30
  -3  -3  -5  142.46    9.71
  -3   3   5  130.87    8.76
   3  -3   5  133.66    9.03
   3   3  -5  133.99    9.69
   3   4   5   26.63    5.18
   3  -4  -5   21.22    5.39
  -3   4  -5   27.97    4.39
   3  -4  -5   24.13    6.51
  -3  -4   5   25.04    5.07
  -3  -4  -5   29.47    5.22
   3  -4   5   25.66    4.47
  -3   4   5   28.51    4.43
   3   4  -5   25.10    5.06
   3  -5  -5  197.93   13.62
   3   5   5  202.04   12.96
  -3   5  -5  213.07   11.92
   3  -5  -5  215.55   12.02
  -3  -5   5  205.11   12.88
  -3  -5  -5  215.59   13.50
   3  -5   5  203.18   11.91
  -3   5   5  205.59   11.61
   3   5  -5  213.94   13.06
   3   6   5   28.17    8.30
   3  -6  -5   30.78    5.86
  -3   6  -5   29.16    4.61
  -3  -6   5   29.61    5.51
   3  -6  -5   21.36    6.89
   3  -6   5   20.47    6.91
  -3   6   5   24.81    4.51
   3   6  -5   20.11    5.22
  -3  -6  -5   25.06    5.65
   3   7   5  186.89   13.10
  -3   7  -5  189.08   11.65
   3  -7  -5  173.83   13.77
  -3  -7   5  198.78   16.42
   3  -7  -5  181.42   11.86
   3  -7   5  177.50   11.83
  -3  -7  -5  192.37   16.84
   3   7  -5  190.68   13.22
  -3   7   5  186.11   14.22
  -3  -7  -5  171.10   12.09
   3  -8  -5   83.85   10.39
   3   8   5   95.37    9.69
  -3   8  -5   87.97    8.04
  -3  -8   5   85.96    9.22
   3  -8  -5   92.56    8.67
   3  -8   5   88.93    8.03
  -3  -8  -5   91.68    9.70
   3   8  -5  100.39    9.75
  -3   8   5   89.54    8.05
  -3  -8  -5   91.40    8.87
  -3   9  -5  434.68   26.24
   3  -9  -5  454.80   26.63
   3   9   5  458.24   25.19
  -3  -9   5  474.82   25.43
   3  -9  -5  497.10   29.65
   3  -9   5  433.02   26.06
   3   9  -5  465.51   30.18
  -3  -9  -5  441.46   25.35
  -3  -9  -5  437.04   24.23
  -3   9   5  454.30   22.04
  -3  10  -5   71.63    8.35
   3 -10  -5   85.06   11.11
   3  10   5   92.50   10.25
  -3 -10   5   81.35    9.69
   3 -10  -5   83.84    9.03
   3 -10   5   74.69    8.25
   3  10  -5   75.67    9.74
  -3 -10  -5   87.02   10.02
  -3  10   5   75.05    8.07
  -3 -10  -5   71.53    9.01
  -3  11  -5   89.48    9.30
   3  11   5  104.05   11.49
   3 -11  -5   83.58   12.09
  -3 -11   5   74.42   10.36
   3 -11  -5   97.60   10.09
   3  11  -5   89.42   10.82
   3 -11   5   76.66    8.96
  -3 -11  -5   83.89   10.33
  -3 -11  -5   77.52   10.42
  -3  11   5   82.84   11.62
  -3  12  -5   -0.15    4.30
  -3 -12   5    8.49    5.23
   3 -12  -5   10.05    4.53
   3 -12  -5   10.18    6.62
   3 -12   5    6.02    4.42
  -3 -12  -5    0.38    5.55
  -3 -12  -5    9.23    5.21
  -3  12   5    7.04    5.95
   3  12  -5    6.87    5.54
  -3  13  -5   -0.20    5.28
  -3 -13   5   20.05    6.57
   3 -13  -5   18.68    5.15
   3 -13  -5   25.75   11.76
   3 -13   5    0.20    5.37
  -3 -13  -5   -1.08    6.73
  -3 -13  -5   21.52    6.34
   3  13  -5   27.07   10.10
   3 -14  -5   10.19    5.26
  -3  14  -5    2.29    4.66
  -3 -14   5   -0.92    4.19
  -3  14  -5   -0.07    3.14
   3 -14  -5    1.51    2.98
   3 -14   5   -0.09    3.07
  -3 -14  -5    0.33    4.25
   3  14  -5   -3.99    4.40
  -3 -14  -5    0.40    3.97
  -4   0  -5   -0.74    3.28
  -4   0   5   -4.66    3.11
   4   0   5    1.09    2.16
   4   0  -5    2.40    2.11
  -4   1  -5   14.70    3.95
   4   1   5   16.33    4.35
   4  -1  -5   19.42    5.85
  -4  -1   5   11.28    4.08
  -4   1   5   15.90    3.91
   4  -1   5   21.90    4.04
  -4  -1  -5    9.81    4.23
   4   1  -5   15.39    4.28
   4   2   5    0.42    3.09
   4  -2  -5    2.86    3.24
   4  -2  -5    5.87    2.84
  -4  -2   5    4.81    3.06
  -4   2  -5    5.32    2.87
  -4   2   5    2.89    2.82
  -4  -2  -5    4.89    3.04
   4  -2   5    2.12    2.90
   4   2  -5    0.67    3.10
   4   3   5  107.94    9.39
   4  -3  -5  104.73    9.20
   4  -3  -5  118.92    8.40
  -4   3  -5  124.40    8.49
  -4  -3   5  115.93   12.25
  -4  -3  -5  122.38   12.58
  -4   3   5  119.35    8.32
   4  -3   5  110.67    8.27
   4   3  -5  112.88    9.01
   4  -4  -5   20.58    5.32
   4   4   5   22.50    5.27
   4  -4  -5   21.95    4.35
  -4   4  -5   27.13    4.30
  -4  -4   5   22.25    5.07
  -4   4   5   22.80    4.21
   4  -4   5   25.89    6.56
   4   4  -5   16.02    4.77
  -4  -4  -5   20.32    5.20
   4  -5  -5   25.64    6.21
   4   5   5   22.17    8.55
  -4   5  -5   28.98    4.72
   4  -5  -5   24.57    4.76
  -4  -5   5   26.64    5.55
  -4  -5  -5   37.73    6.01
   4  -5   5   27.01    4.75
  -4   5   5   35.06    6.68
   4   5  -5   30.56    8.38
   4   6   5  163.18   12.45
  -4   6  -5  150.56   13.17
   4  -6  -5  159.96   10.62
  -4  -6   5  154.30   11.57
   4  -6  -5  144.96   12.66
  -4  -6  -5  143.84   11.47
   4  -6   5  145.37   10.05
  -4   6   5  168.95    9.87
   4   6  -5  151.21   11.75
   4  -7  -5   62.09    8.55
   4   7   5   63.57    8.35
  -4   7  -5   57.37    6.56
  -4  -7   5   57.27    7.65
   4  -7  -5   59.49    9.65
   4  -7   5   59.35    6.54
  -4  -7  -5   67.28    8.12
   4   7  -5   59.24    7.82
  -4   7   5   65.46    6.47
   4  -8  -5    7.88    5.95
  -4   8  -5    0.37    2.74
   4   8   5    8.59    3.65
  -4  -8   5   -0.63    3.52
   4  -8  -5    0.28    2.91
   4  -8   5   -0.78    2.75
  -4  -8  -5   -0.21    3.51
   4   8  -5    3.01    5.30
  -4   8   5   -0.56    2.62
  -4  -8  -5    5.07    3.10
  -4   9  -5   29.25    4.95
   4  -9  -5   26.21    6.95
   4   9   5   24.38    6.51
  -4  -9   5   19.59    6.16
   4  -9  -5   16.52    5.19
   4   9  -5   15.30    6.52
   4  -9   5    0.53    4.83
  -4  -9  -5   15.15    9.31
  -4  -9  -5   22.76    5.41
  -4   9   5   25.87    6.94
  -4  10  -5   -1.42    3.11
   4  10   5    0.38    4.55
   4 -10  -5   11.39    4.80
  -4 -10   5   -0.14    6.21
   4 -10  -5   -0.14    3.37
   4  10  -5    5.27    4.27
   4 -10   5    1.68    4.84
  -4 -10  -5    4.74    6.51
  -4  10   5    3.55    3.13
  -4 -10  -5    3.64    3.74
  -4  11  -5  192.16   17.31
   4 -11  -5  244.80   25.79
  -4 -11   5  213.84   21.87
   4 -11  -5  203.02   18.13
   4  11  -5  219.36   22.93
   4 -11   5  194.83   13.76
  -4 -11  -5  196.87   15.95
  -4 -11  -5  221.85   17.47
  -4  11   5  213.56   13.84
  -4  12  -5   -0.04    4.91
  -4 -12   5    2.46    6.73
   4 -12  -5    1.74    4.65
   4 -12  -5   -2.06    5.44
   4 -12   5    0.14    3.19
  -4 -12  -5    0.28    4.44
  -4 -12  -5    3.15    3.80
  -4  12   5    0.96    4.49
   4  12  -5    8.79    4.63
  -4  13  -5   -0.01    4.08
   4 -13  -5   31.63    7.52
  -4 -13   5   11.20    9.19
   4 -13  -5    4.86    5.69
   4 -13   5   -0.15    4.23
  -4 -13  -5   -0.31    6.37
  -4 -13  -5   12.08    5.25
   4  13  -5   19.78    6.67
   4 -14  -5   14.26    7.93
  -4  14  -5    8.47    6.21
  -4 -14   5    8.59    5.61
   4 -14  -5    5.38    4.80
  -4  14  -5   -0.19    3.52
   4 -14   5   -0.14    3.59
   4  14  -5    2.44    3.94
  -4 -14  -5    0.29    8.69
   4  14  -5    8.50    9.02
  -4 -14  -5    1.41    4.66
  -5   0  -5    7.42    3.34
   5   0   5    4.32    3.52
   5   0  -5    2.60    3.43
   5   0  -5    4.48    3.34
  -5   0   5    8.03    3.36
  -5   1  -5    9.74    3.72
   5  -1  -5    8.67    4.05
   5   1   5    6.46    4.02
   5  -1  -5   15.70    3.70
  -5  -1   5    8.66    3.80
  -5   1   5    7.61    3.66
  -5  -1  -5    7.39    3.82
   5  -1   5   13.82    3.92
   5   1  -5    9.10    3.79
   5   2   5   75.39    7.84
   5  -2  -5   74.19    7.75
   5  -2  -5   74.66    6.92
  -5  -2   5   79.11   10.16
  -5   2  -5   80.05    7.17
  -5   2   5   72.78    6.83
  -5  -2  -5   61.13   10.35
   5  -2   5   79.57    7.39
   5   2  -5   81.09    7.79
   5  -3  -5    9.00    4.82
   5   3   5   18.62    4.77
   5  -3  -5   13.77    5.75
  -5  -3   5   12.68    4.52
  -5   3  -5   11.40    5.81
  -5   3   5   18.14    3.79
   5  -3   5   16.59    4.09
   5   3  -5   12.72    4.70
  -5  -3  -5   13.72    4.60
   5  -4  -5    9.72    4.77
   5   4   5   13.29    7.12
   5  -4  -5   11.49    3.79
  -5   4  -5   15.71    3.61
  -5  -4   5    9.57    6.36
  -5  -4  -5   11.26    6.94
  -5   4   5   11.10    3.55
   5  -4   5   12.61    3.88
   5   4  -5    7.39    4.64
   5   5   5   63.48    8.01
   5  -5  -5   67.89    9.36
  -5   5  -5   62.62    6.46
  -5  -5   5   64.31    7.29
   5  -5  -5   57.04    8.47
  -5   5   5   72.69    6.56
   5  -5   5   62.79    6.81
   5   5  -5   62.52    8.20
  -5  -5  -5   63.79    8.12
   5  -6  -5   42.94    7.99
   5   6   5   48.67    7.73
  -5   6  -5   47.73    5.86
   5  -6  -5   43.86    6.23
  -5  -6   5   47.11    7.03
  -5  -6  -5   55.22    7.55
   5   6  -5   56.44    7.60
   5  -6   5   46.35    5.94
  -5   6   5   40.29    5.57
   5  -7  -5   15.35    5.88
   5   7   5   13.11    8.24
  -5   7  -5   14.44    4.17
   5  -7  -5   21.54    4.46
  -5  -7   5    9.66    7.86
  -5  -7  -5    5.94    8.08
   5   7  -5   19.03    8.19
   5  -7   5    1.18    6.45
  -5   7   5   14.58    5.79
   5  -8  -5   33.79    8.06
   5   8   5   50.00    8.21
  -5   8  -5   38.64    5.65
   5  -8  -5   28.71    8.70
  -5  -8   5   46.12    7.48
   5   8  -5   38.77    7.79
   5  -8   5   38.81    5.78
  -5  -8  -5   47.25    7.84
  -5  -8  -5   40.60    6.46
  -5   8   5   40.61    5.67
  -5   9  -5   19.04    6.93
   5   9   5   27.02    6.83
   5  -9  -5   32.97    7.37
  -5  -9   5   21.29    6.26
   5  -9  -5   17.97    4.81
   5   9  -5   27.54    6.73
   5  -9   5    0.17    4.78
  -5   9   5   18.15    4.63
  -5  -9  -5   20.78    7.60
  -5  -9  -5   22.12    6.76
  -5  10  -5   -0.06    2.10
   5 -10  -5    2.92    3.43
  -5 -10   5   -0.67    2.90
   5 -10  -5    1.34    2.07
   5  10  -5   -4.32    3.08
   5 -10   5   -0.14    2.09
  -5 -10  -5    0.45    3.01
  -5  10   5    3.23    3.12
  -5 -10  -5   -1.24    2.40
  -5  11  -5    1.49    3.76
  -5 -11   5   11.78    5.59
   5 -11  -5    8.31    3.45
   5 -11  -5    8.71    6.66
   5 -11   5    0.99    3.83
  -5 -11  -5    6.55    4.49
  -5 -11  -5   13.47    5.55
  -5  11   5    4.32    3.60
   5  11  -5    9.33    5.69
  -5  12  -5    1.80    3.65
  -5 -12   5    0.05    3.74
   5 -12  -5    1.04    2.25
   5 -12  -5    3.45    7.14
   5 -12   5   -0.41    2.43
  -5 -12  -5    1.83    3.86
  -5 -12  -5    0.94    2.96
  -5  12   5   -1.11    3.30
   5  12  -5   -5.27    6.02
  -5  13  -5   -0.00    3.61
   5 -13  -5   10.03    7.67
  -5  13  -5   12.42    7.03
  -5 -13   5   13.71    6.20
   5 -13  -5    6.48    3.20
  -5 -13  -5   -0.52    5.97
   5 -13   5    0.28    3.67
  -5 -13  -5    7.01    4.57
   5  13  -5   13.59    6.38
  -6   0  -5    1.78    3.40
   6   0  -5    4.67    3.47
   6   0   5   11.57    3.61
   6   0  -5    4.61    3.39
  -6   0   5    3.84    3.32
  -6   1  -5   34.77    5.72
   6   1   5   45.70    6.30
   6  -1  -5   35.59    5.85
   6  -1  -5   40.37    5.76
  -6  -1   5   32.98    5.58
  -6  -1  -5   36.18    6.02
   6  -1   5   32.64    8.50
   6   1  -5   38.39    5.89
   6   1  -5   45.41    5.81
  -6   1   5   35.79    5.49
  -6   2  -5   35.50    5.53
   6  -2  -5   32.75    6.05
   6   2   5   38.69    6.00
   6  -2  -5   29.65    5.31
  -6  -2   5   36.57    5.82
  -6   2   5   30.65    5.19
  -6  -2  -5   33.29    5.85
   6  -2   5   36.75    5.49
   6   2  -5   32.94    5.91
   6   3   5   12.12    4.95
   6  -3  -5   18.66    4.10
  -6  -3   5   15.04    7.03
   6  -3  -5   15.40    7.49
  -6   3  -5   19.76    4.10
  -6   3   5   13.18    3.99
  -6  -3  -5    5.23    7.22
   6   3  -5   13.13    4.86
   6  -3   5    8.91    6.40
   6   4   5    0.74    3.85
   6  -4  -5    3.24    3.04
  -6  -4   5   -0.51    3.58
   6  -4  -5    9.39    3.84
  -6   4  -5    3.64    3.03
  -6   4   5    6.03    2.86
  -6  -4  -5    2.82    3.68
   6   4  -5    4.49    3.88
   6  -4   5    1.12    3.15
   6  -5  -5   43.19    6.96
   6   5   5   23.38    6.95
   6  -5  -5   32.88    5.38
  -6  -5   5   37.91    6.41
  -6   5  -5   29.20    5.01
  -6   5   5   32.91    4.93
  -6  -5  -5   29.07    6.63
   6   5  -5   27.88    6.58
   6  -5   5   31.34    5.28
   6  -6  -5    2.12    4.63
   6   6   5    2.42    6.54
   6  -6  -5    2.71    5.12
  -6  -6   5    7.08    4.26
  -6   6  -5    4.93    3.10
  -6  -6  -5    5.66    4.13
  -6   6   5    6.13    4.54
   6  -6   5    1.49    3.16
   6  -7  -5   32.51    7.65
   6   7   5   30.88    7.39
  -6   7  -5   30.85    7.32
   6  -7  -5   26.24    5.51
  -6  -7   5   26.95    6.83
   6   7  -5   32.59    7.16
  -6  -7  -5   33.24    7.25
  -6   7   5   30.52    4.87
   6   8   5   21.73    7.06
  -6   8  -5   24.06    4.56
   6  -8  -5   15.35    4.67
  -6  -8   5   22.51    6.39
   6  -8  -5   24.66   10.68
   6   8  -5   29.49    6.85
  -6  -8  -5   23.96    6.83
   6  -8   5    1.49    4.73
  -6  -8  -5   25.15    5.26
  -6   8   5   20.03    4.51
  -6   9  -5   11.11    4.03
   6   9   5   17.96    6.56
   6  -9  -5    8.71    4.13
   6  -9  -5   17.82    7.12
  -6  -9   5   17.56    5.95
   6   9  -5   16.47    6.35
  -6  -9  -5   16.21    6.38
   6  -9   5    0.97    6.47
  -6   9   5   11.72    3.92
  -6  -9  -5   11.54    4.71
  -6  10  -5   -1.94    4.86
   6 -10  -5    6.99    3.07
  -6 -10   5    1.09    5.08
   6 -10  -5    3.92    6.00
  -6 -10  -5    8.19    5.29
   6 -10   5    0.49    3.41
  -6  10   5    2.76    4.54
  -6 -10  -5    4.15    5.89
   6  10  -5    5.66    5.22
  -6  11  -5   -3.20    2.46
   6 -11  -5   -1.22    2.26
  -6 -11   5    2.50    4.13
   6 -11  -5    2.54    5.01
  -6 -11  -5    1.71    3.16
  -6 -11  -5    8.83    4.32
   6 -11   5   -0.32    2.61
  -6  11   5    2.49    2.29
   6  11  -5    4.59    4.38
   6 -12  -5    4.49    6.88
  -6  12  -5    3.05    3.02
   6 -12  -5    2.01    2.58
  -6 -12   5    3.34    5.61
  -6 -12  -5    8.50    5.56
   6 -12   5    0.43    3.19
  -6 -12  -5    1.74    3.79
   6  12  -5   15.99    6.10
   6 -13  -5    5.12    6.43
  -6  13  -5   -0.30    6.08
  -6 -13   5    4.24    5.28
  -6 -13  -5    6.21    5.38
  -6 -13  -5   -0.78    3.46
   6  13  -5   -0.84    8.40
  -7   0  -5  106.12    9.00
   7   0  -5  108.36    9.25
   7   0  -5  102.04    9.18
   7   0   5  103.48    9.52
  -7   0   5  101.03    8.71
  -7   1  -5   42.97    6.13
   7  -1  -5   36.61    6.23
   7  -1  -5   41.12    5.97
   7   1   5   42.18    9.51
  -7  -1   5   34.96    5.96
  -7  -1  -5   35.92    6.09
   7   1  -5   39.03    6.47
   7  -1   5   36.90    9.00
   7   1  -5   37.78    6.00
  -7   1   5   41.09    5.68
  -7   2  -5  435.14   24.72
   7  -2  -5  424.55   24.14
   7   2   5  410.42   22.03
  -7  -2   5  429.22   21.68
   7  -2  -5  416.79   22.61
  -7   2   5  405.49   22.95
  -7  -2  -5  419.85   21.95
   7   2  -5  437.08   22.92
   7   2  -5  396.79   20.52
   7  -2   5  415.64   21.34
  -7   3  -5   83.34   10.69
   7   3   5   79.02   13.21
   7  -3  -5   81.37    7.69
  -7  -3   5   75.51    8.34
   7  -3  -5   71.19    9.06
  -7   3   5   77.31    9.87
   7   3  -5   85.11    9.11
   7  -3   5   72.25    7.94
   7   3  -5   79.40    7.62
  -7  -3  -5   84.41    8.86
   7  -4  -5  387.77   22.48
   7  -4  -5  393.78   20.04
   7   4   5  393.87   22.57
  -7  -4   5  387.95   21.27
  -7   4  -5  380.68   22.80
  -7   4   5  340.54   17.50
  -7  -4  -5  385.32   21.56
   7   4  -5  391.27   22.16
   7  -4   5  373.17   19.82
   7   4  -5  377.40   19.10
   7  -5  -5  146.39   14.13
   7   5   5  131.92   12.61
  -7  -5   5  143.89   12.07
  -7   5  -5  165.94   10.58
   7   5  -5  140.60   12.83
  -7   5   5  137.33    9.64
  -7  -5  -5  135.32   12.25
   7  -5   5  147.63   10.76
   7  -6  -5  306.03   21.26
   7  -6  -5  294.72   17.15
   7   6   5  278.26   19.57
  -7  -6   5  300.19   19.05
  -7   6  -5  294.22   15.83
   7   6  -5  309.18   20.30
  -7   6   5  294.54   15.76
  -7  -6  -5  294.88   19.85
   7  -6   5  291.85   16.72
   7  -7  -5   41.12    6.31
   7   7   5   37.41    9.01
  -7   7  -5   45.13    5.88
  -7  -7   5   51.58    8.32
   7  -7  -5   45.61   13.18
   7   7  -5   52.60    8.85
  -7  -7  -5   54.79    8.58
  -7   7   5   52.75    8.14
   7  -7   5   38.45    6.21
   7  -8  -5   35.53    5.46
   7   8   5   29.69    8.19
  -7   8  -5   28.37    7.32
  -7  -8   5   33.72    7.49
   7  -8  -5    0.09    8.32
   7   8  -5   36.69    7.90
  -7  -8  -5   33.42    5.80
  -7   8   5   34.27    5.03
   7  -8   5    2.84    5.39
  -7  -8  -5   35.46    7.70
  -7   9  -5    2.90    2.98
   7  -9  -5    2.54    2.83
  -7  -9   5    2.62    7.25
   7  -9  -5    2.83    5.44
  -7  -9  -5    0.88    7.69
   7  -9   5    0.68    3.25
  -7   9   5    0.36    4.32
  -7  -9  -5    6.70    3.52
   7   9  -5    6.44    5.05
  -7  10  -5    8.26    3.32
   7 -10  -5    4.00    4.54
  -7 -10   5   10.48    9.13
   7 -10  -5   14.48    6.67
  -7 -10  -5    6.47    6.02
   7 -10   5    0.99    3.59
  -7 -10  -5   11.15    8.81
  -7  10   5    4.66    3.04
   7  10  -5   11.17    6.20
   7 -11  -5   17.37    7.11
  -7  11  -5    4.84    3.15
   7 -11  -5    2.74    2.64
  -7 -11   5   15.36    8.95
  -7 -11  -5    5.47    3.76
  -7 -11  -5    8.53    5.93
   7 -11   5    0.19    3.39
   7  11  -5    4.70    6.24
   7 -12  -5  112.38   16.83
  -7  12  -5  110.73   15.85
  -7 -12   5  124.37   20.37
  -7 -12  -5  121.09   14.64
  -7 -12  -5   60.12    9.04
   7  12  -5  123.90   15.09
  -8   0  -5   66.47   10.63
   8   0  -5   63.65    7.77
   8   0   5   58.77    7.77
   8   0  -5   66.97    7.87
  -8   0   5   56.39   10.03
  -8   1  -5   18.96    4.81
   8  -1  -5   17.00    4.93
   8   1   5   18.58    8.29
  -8  -1   5   16.00    5.01
   8  -1  -5   12.63    5.22
  -8  -1  -5   16.79    5.19
   8   1  -5   20.92    5.35
   8   1  -5   19.46    4.77
   8  -1   5   22.19    5.51
  -8   1   5   14.97    4.50
  -8   2  -5    7.76    3.68
   8  -2  -5    7.14    4.04
   8  -2  -5    1.38    3.45
   8   2   5    8.39    4.28
  -8  -2   5    3.68    3.73
  -8  -2  -5    1.58    3.89
   8   2  -5    4.55    4.01
   8   2  -5    1.05    3.43
   8  -2   5    2.30    3.66
  -8   2   5    6.19    3.32
  -8   3  -5    2.65    3.33
   8  -3  -5    1.87    3.88
   8  -3  -5    1.66    3.37
   8   3   5    3.38    4.32
  -8  -3   5    5.28    3.67
  -8   3   5    4.47    3.07
  -8  -3  -5    4.75    3.92
   8  -3   5    2.20    3.48
   8   3  -5   -1.41    4.75
   8  -4  -5   84.63    8.49
   8  -4  -5   81.78   10.20
   8   4   5   82.37   10.12
  -8  -4   5   83.04    9.60
  -8   4  -5   87.63    8.50
  -8   4   5   81.93    7.71
   8   4  -5   88.48    9.98
  -8  -4  -5   83.17   13.42
   8  -4   5   82.55   11.93
   8   4  -5   87.46    7.98
   8  -5  -5   11.52    4.81
   8  -5  -5   13.73    6.34
  -8  -5   5   15.47    5.65
   8   5   5   14.78    6.49
  -8   5  -5   18.88    4.66
  -8   5   5   16.33    4.30
   8   5  -5   34.04    6.51
  -8  -5  -5   20.88    6.03
   8  -5   5   11.97    4.83
   8   5  -5   14.59    6.55
   8  -6  -5    9.82    6.68
   8   6   5   11.06    6.54
  -8  -6   5   12.56    5.86
   8  -6  -5   17.85    6.53
  -8   6  -5   15.71    6.41
   8   6  -5   13.04    6.34
  -8   6   5    8.18    3.82
   8  -6   5   15.28    4.77
   8   6  -5   13.02    4.14
  -8  -6  -5   17.09    6.18
   8  -7  -5   13.39    5.76
   8   7   5   10.97    6.00
  -8   7  -5    8.65    3.67
  -8  -7   5   16.92    5.55
   8  -7  -5   -0.07    5.94
   8   7  -5    6.10    6.00
  -8  -7  -5    8.43    5.99
  -8   7   5    8.45    3.57
   8  -7   5   10.07    4.09
   8   7  -5   -0.08    3.63
   8  -8  -5   71.73   10.02
  -8   8  -5   76.69    7.41
  -8  -8   5   87.75   15.64
   8  -8  -5   79.19   12.29
  -8  -8  -5   92.69   16.15
  -8  -8  -5   75.30    8.21
  -8   8   5   71.54    6.97
   8  -8   5   64.14    7.76
   8   8  -5   64.46    6.84
   8   8  -5   96.91   11.89
   8  -9  -5   19.60    5.78
  -8   9  -5    5.00    6.22
  -8  -9   5   32.22    7.37
   8  -9  -5    0.05    8.14
  -8   9   5   18.37    4.05
   8  -9   5    5.90    6.92
  -8  -9  -5   25.40    5.10
   8   9  -5    0.16    3.68
  -8  -9  -5   29.40    7.43
   8   9  -5   35.24    7.54
   8 -10  -5   -2.45    6.38
   8 -10  -5   -0.21    3.62
  -8  10  -5    5.44    2.79
  -8 -10   5    5.35    5.61
  -8 -10  -5    1.35    5.58
  -8 -10  -5    1.96    4.99
   8 -10   5    0.41    4.73
   8  10  -5   11.12    5.94
   8 -11  -5    6.30    6.27
  -8 -11   5    4.42    5.39
  -8 -11  -5    1.75    3.13
  -8 -11  -5    3.31    5.39
   8 -11   5   -1.13    4.23
   8  11  -5    2.09    5.75
   8 -12  -5   21.43   11.15
  -8  12  -5   17.57   10.03
  -8 -12   5   14.14    9.08
  -8 -12  -5   25.11    9.14
   8  12  -5   21.50    9.16
  -9   0  -5    1.37    3.20
   9   0  -5   -3.78    3.22
   9   0  -5    3.57    3.09
   9   0   5    3.36    3.44
  -9   0   5    1.36    3.09
  -9   1  -5   41.98    6.66
   9  -1  -5   37.24    6.64
   9  -1  -5   39.42    6.80
   9   1   5   36.72    7.52
  -9  -1   5   43.05    9.64
  -9  -1  -5   42.51    7.15
   9   1  -5   34.21    7.11
   9  -1   5   45.35    7.29
   9   1  -5   35.54    9.42
  -9   1   5   40.09    6.24
  -9   2  -5   19.35    5.26
   9  -2  -5   17.58    5.26
   9  -2  -5   13.65    5.98
   9   2   5   22.82    6.29
  -9  -2   5   22.18    5.63
   9   2  -5   25.97    6.08
  -9  -2  -5   14.53    5.59
   9  -2   5   14.52    5.41
   9   2  -5   16.56    4.95
  -9   2   5   20.98    4.95
  -9   3  -5   47.23    6.83
   9  -3  -5   30.38    9.90
   9  -3  -5   52.47    7.98
   9   3   5   48.08    8.48
  -9  -3   5   38.67   10.70
  -9   3   5   39.41    6.16
   9   3  -5   53.66    8.07
  -9  -3  -5   43.82    7.68
   9  -3   5   37.23    6.88
   9   3  -5   42.48    6.47
   9  -4  -5   13.47    5.18
   9  -4  -5   19.20    9.67
   9   4   5   13.02    6.53
  -9  -4   5   13.18    5.76
  -9   4  -5   13.97    5.03
   9   4  -5   16.13    6.19
  -9   4   5   18.64    4.62
  -9  -4  -5   15.29    6.10
   9   4  -5   17.09    4.60
   9  -4   5   18.72    5.20
   9  -5  -5   13.38    5.02
   9   5   5   26.25    7.32
  -9  -5   5   19.82    6.40
   9  -5  -5   19.72    7.13
  -9   5  -5   20.43    4.99
   9   5  -5   17.77    6.96
  -9   5   5   18.40    4.57
  -9  -5  -5   22.74    6.72
   9   5  -5   13.62    4.70
   9  -5   5   22.94    8.11
   9  -6  -5   19.15    4.86
  -9  -6   5   26.24    6.50
   9  -6  -5    0.12    6.97
  -9   6  -5   21.09    4.69
   9  -6   5   18.88    4.94
  -9   6   5   15.33    4.38
  -9  -6  -5   29.53    6.97
   9   6  -5   -0.34    4.25
   9   6  -5   21.24   10.39
   9  -7  -5   11.39    3.87
  -9  -7   5   15.64    9.14
  -9   7  -5   13.86    3.90
   9  -7  -5   -0.01    6.64
  -9   7   5    7.09    3.60
  -9  -7  -5   15.33    9.21
   9   7  -5   -0.06    5.15
   9  -7   5    2.94    4.24
   9   7  -5   15.01    6.50
   9  -8  -5    5.08    3.17
  -9   8  -5    9.11    3.23
  -9  -8   5   16.16    5.85
   9  -8  -5   -0.02    6.52
  -9  -8  -5   -2.23    3.61
  -9  -8  -5   10.66    5.80
  -9   8   5    3.51    4.53
   9  -8   5    3.36    3.62
   9   8  -5   -0.05    4.47
   9   8  -5   11.43    6.03
   9  -9  -5   -0.05    7.18
   9  -9  -5    6.73    2.86
  -9   9  -5    6.56    3.24
  -9  -9   5   10.50    6.37
  -9  -9  -5   20.02    6.35
   9  -9   5    3.50    3.66
  -9  -9  -5    2.34    3.63
   9   9  -5   -0.02    4.15
   9   9  -5   15.89    6.71
   9 -10  -5    0.15    7.62
  -9 -10   5   18.24    6.74
  -9 -10  -5    9.53    6.72
   9 -10   5    0.39    3.34
   9  10  -5   18.37    7.02
   9 -11  -5    7.56    8.36
  -9  11  -5    2.16    7.70
  -9 -11   5   -0.55    6.88
   9  11  -5    6.23    7.07
  -9 -11  -5   11.86    6.91
 -10   0  -5    9.49    5.54
  10   0  -5    9.94    5.53
  10   0   5   18.18    5.91
  10   0  -5   18.77    5.27
 -10   0   5   12.57    5.18
 -10   1  -5   11.60    5.17
  10  -1  -5   10.88    5.30
  10  -1  -5    5.95    5.26
  10   1   5   10.65    5.91
 -10  -1   5   17.13    5.23
  10   1  -5    3.55    8.23
 -10  -1  -5   11.10    8.24
  10  -1   5   20.33    5.48
 -10   1   5   14.61    4.76
 -10   2  -5    9.61    7.69
  10  -2  -5   11.53    5.12
  10   2   5    3.82    9.01
  10  -2  -5   13.75    8.21
 -10  -2   5   12.05    5.30
  10   2  -5   10.15    5.67
 -10  -2  -5   14.52    5.62
  10   2  -5    3.49    4.59
  10  -2   5   17.49    5.20
 -10   2   5   10.39    6.96
 -10   3  -5   10.57    7.31
  10  -3  -5    9.89    5.01
  10   3   5   13.39    6.11
 -10  -3   5    6.28    5.33
  10  -3  -5    5.79    5.70
  10   3  -5    7.22    5.71
 -10  -3  -5    6.44    8.54
  10   3  -5   11.98    4.42
  10  -3   5   15.07    5.13
 -10   3   5    9.16    6.44
 -10   4  -5    9.67    6.02
  10  -4  -5    0.85    6.24
  10   4   5    4.56    5.37
 -10  -4   5    7.17    4.77
  10  -4  -5    2.21    5.04
 -10   4   5    8.10    5.39
  10   4  -5    9.00    7.61
 -10  -4  -5    5.11    4.97
  10   4  -5   -0.06    3.47
  10  -4   5    4.02    4.08
 -10  -5   5   14.78    6.04
 -10   5  -5    5.12    6.66
  10  -5  -5   -0.09    6.66
 -10   5   5   16.29    4.21
 -10  -5  -5   19.08    6.31
  10   5  -5   -0.12    6.00
  10  -5   5   12.29    4.92
  10   5  -5    7.07    6.48
 -10  -6   5   18.50    9.80
 -10   6  -5   20.53    4.58
  10  -6  -5    0.06    7.36
 -10   6   5   14.24    4.19
  10  -6   5    8.14    5.03
 -10  -6  -5   18.49   10.42
  10   6  -5   -0.19    5.63
  10   6  -5   19.24    7.00
  10  -7  -5    0.08    4.59
 -10  -7   5    4.24    5.35
 -10   7  -5    7.08    3.04
  10  -7  -5   -0.04    8.87
 -10   7   5    0.21    4.16
 -10  -7  -5    2.26    5.24
  10  -7   5    1.13    5.19
  10   7  -5    5.68    8.48
  10   7  -5   -0.07    3.94
  10  -8  -5    0.03    5.65
  10  -8  -5   -0.04    2.36
 -10   8  -5    0.77    3.86
 -10  -8   5   14.63    4.94
 -10  -8  -5   -3.75    2.82
 -10  -8  -5    6.99    5.05
 -10   8   5    2.85    2.29
  10  -8   5   -0.51    2.95
  10   8  -5    7.54    5.54
  10  -9  -5   -0.18    6.35
 -10  -9   5    8.45    5.44
 -10  -9  -5    1.60    5.51
  10  -9   5    0.86    2.87
  10   9  -5    1.56    5.97
  10 -10  -5   -0.03   12.70
 -10  10  -5   37.29   11.66
 -10 -10   5   41.96   10.27
 -10 -10  -5   37.36   10.71
  10  10  -5   42.85   11.39
  11   0  -5   39.89    8.09
 -11   0  -5   45.22    7.89
  11   0   5   45.91    8.35
  11   0  -5   29.43    7.33
 -11   0   5   40.53    7.52
  11  -1  -5  145.39   13.08
 -11   1  -5  148.38   13.34
  11   1   5  143.75   14.32
  11  -1  -5  130.17   13.09
 -11  -1   5  153.28   12.89
  11   1  -5  151.93   18.08
 -11  -1  -5  139.28   13.26
  11  -1   5  128.86   17.82
  11   1  -5  126.14   15.81
 -11   1   5  139.62   15.83
  11  -2  -5   35.70    8.43
 -11   2  -5   61.02    8.50
  11   2   5   50.48    9.64
  11  -2  -5   50.71    9.05
 -11  -2   5   58.52    8.66
 -11  -2  -5   54.26    8.83
  11   2  -5   39.57   10.65
  11  -2   5   49.72    8.61
 -11   2   5   50.67    7.44
  11   2  -5   54.24    9.26
 -11   3  -5   53.25    7.94
  11  -3  -5   53.51    8.60
 -11  -3   5   63.28    9.25
  11  -3  -5   50.67    9.77
  11  -3   5   46.76    8.28
 -11  -3  -5   55.74    9.28
  11   3  -5   45.44    7.21
  11   3  -5   58.80   10.13
 -11   3   5   53.02    7.42
 -11   4  -5    4.21    3.85
  11  -4  -5    0.01    3.88
 -11  -4   5    5.75    4.70
  11  -4  -5   -0.75    4.98
 -11   4   5    3.11    3.42
 -11  -4  -5   -0.81    4.76
  11   4  -5    3.34    3.16
  11  -4   5    1.52    3.94
  11   4  -5    5.39    5.03
  11  -5  -5   62.36    8.07
 -11  -5   5   77.72   10.99
 -11   5  -5   82.70    8.51
  11  -5  -5   68.71   11.51
 -11   5   5   57.52   10.56
 -11  -5  -5   76.41   11.13
  11   5  -5   51.85    7.20
  11  -5   5   53.81    8.38
  11   5  -5   89.02   16.87
  11  -6  -5    0.04    3.66
  11  -6  -5    0.06    6.70
 -11  -6   5   15.68    5.95
 -11   6  -5    4.82    5.71
 -11   6   5    6.51    3.49
 -11  -6  -5   12.63    9.26
  11  -6   5    3.85    3.96
  11   6  -5    6.44    3.22
  11   6  -5    7.73    6.56
  11  -7  -5   34.45    5.83
  11  -7  -5   63.39   11.96
 -11  -7   5   71.28   10.79
 -11   7  -5   54.24    6.79
 -11   7   5   39.35    5.72
 -11  -7  -5   76.20   11.00
  11  -7   5   37.67    6.91
  11   7  -5   77.14   12.03
  11  -8  -5    0.04   15.84
 -11  -8   5   47.41    9.53
 -11  -8  -5   59.32    9.65
  11  -8   5    6.23    5.10
  11   8  -5   53.40   14.97
  11  -9  -5  184.28   23.46
 -11   9  -5  210.80   22.73
 -11  -9   5  211.90   21.39
 -11  -9  -5  207.34   21.70
  11   9  -5  244.95   22.30
 -12   0  -5   -0.03    3.39
 -12   0   5   -2.39    3.16
  12   0  -5    1.88    3.50
  12   0  -5    2.26    3.26
 -12   1  -5   72.14   13.53
 -12  -1   5   58.66    9.31
  12  -1  -5   61.52    9.99
  12  -1  -5   54.39    9.41
 -12  -1  -5   59.96    9.68
 -12   1   5   49.29   12.41
  12   1  -5   61.77   10.22
  12   1  -5   49.05    8.53
 -12   2  -5   35.04    6.82
 -12  -2   5    4.87    7.34
  12  -2  -5   31.84    6.98
  12  -2  -5    2.05    7.63
  12   2  -5   27.12    9.04
 -12  -2  -5    0.02    7.49
  12  -2   5   31.28    7.29
 -12   2   5   21.59    6.16
  12   2  -5   42.28   11.60
 -12   3  -5    6.72    4.70
  12  -3  -5    0.89    8.47
 -12  -3   5   -1.01    5.36
  12  -3  -5    3.38    4.82
  12  -3   5    6.18    4.92
 -12  -3  -5    0.02    5.63
  12   3  -5    1.97    5.85
  12   3  -5   12.02    5.80
 -12   3   5    7.75    4.27
 -12   4  -5   15.79    5.29
  12  -4  -5    4.74    7.28
 -12  -4   5    3.21    6.54
  12  -4  -5   -0.08    5.37
 -12   4   5   12.70    4.78
 -12  -4  -5   26.03    7.25
  12  -4   5    7.04    5.47
  12   4  -5    6.68    6.38
  12   4  -5   26.91    7.13
  12  -5  -5   -1.54    6.49
 -12  -5   5    3.29    5.85
  12  -5  -5    0.10    3.94
 -12   5  -5    9.20    4.22
  12   5  -5    4.57    4.78
 -12   5   5    6.12    3.58
 -12  -5  -5   14.88    6.02
  12  -5   5    2.44    4.32
  12   5  -5    0.21    6.08
  12  -6  -5   -0.01    6.09
 -12  -6   5    2.54    5.53
 -12   6  -5    2.93    4.99
  12  -6  -5   -0.01    3.14
 -12   6   5    3.26    2.95
 -12  -6  -5    8.23    8.19
  12  -6   5    0.80    3.62
  12   6  -5   13.38    8.83
  12  -7  -5    0.25   12.46
 -12  -7   5   56.03   10.98
 -12  -7  -5   49.34   10.75
  12   7  -5   47.35   11.39
 -13   0  -5    0.01    4.99
  13   0  -5    7.50    4.67
  13   0  -5    2.87    5.13
 -13   0   5    1.22    4.63
 -13   1  -5    0.09   11.53
  13  -1  -5   11.05    8.00
 -13  -1   5    2.21    7.85
  13  -1  -5   41.79    8.30
  13   1  -5   25.17    7.17
 -13  -1  -5    0.11    8.57
  13   1  -5   58.04    8.88
 -13   1   5   45.77    7.33
 -13   2  -5   44.58    8.51
  13  -2  -5   12.51    9.31
 -13  -2   5   53.05    9.22
  13  -2  -5   46.54    9.15
  13   2  -5   30.06    7.29
 -13  -2  -5    0.25    9.25
  13   2  -5   58.45   10.13
 -13   2   5   45.48    7.75
 -13   3  -5   64.05    9.36
  13  -3  -5   10.46   10.78
 -13  -3   5   66.90   10.39
  13  -3  -5   53.46    9.11
  13   3  -5   43.02    7.43
 -13  -3  -5   65.67   10.79
  13   3  -5   67.61   16.20
 -13   3   5   52.15    8.32
 -13   4  -5    3.73    3.98
  13  -4  -5    4.40    8.68
 -13  -4   5    1.61    5.28
  13  -4  -5    0.09    3.93
 -13   4   5    1.32    3.49
  13   4  -5    0.76    3.10
 -13  -4  -5    0.09    5.41
  13   4  -5    9.48    5.60
  13  -5  -5    5.11    9.76
 -13  -5   5   27.47    8.61
  13  -5  -5   -0.19    5.43
 -13   5  -5   24.04    5.92
 -13   5   5   12.86    5.26
 -13  -5  -5   46.65    8.99
  13   5  -5   38.70    9.10
 -14   0  -5   -0.00    4.68
  14   0  -5    4.60    4.45
  14   0  -5   -0.68    4.91
 -14   0   5    0.80    4.29
 -14   1  -5   -0.01    5.37
  14  -1  -5   -1.72    3.82
  14  -1  -5   -1.78    3.61
 -14  -1   5    0.75    3.63
 -14  -1  -5    0.07    3.87
  14   1  -5    1.28    3.21
  14   1  -5    0.57    3.91
 -14   1   5   -0.94    3.19
   0   0   6  607.06   32.01
   0   0  -6  601.56   31.90
   0  -1   6    9.52    3.90
   0   1   6    3.82    3.80
   0   1  -6    2.70    3.74
   0  -1  -6    3.28    3.78
   0  -2   6  230.11   14.16
   0   2   6  227.57   13.83
   0   2  -6  201.83   13.12
   0  -2  -6  216.27   13.78
   0  -3   6   15.34    4.84
   0   3   6   13.05    4.60
   0   3  -6    9.29    4.57
   0  -3  -6   16.48    4.69
   0  -4   6  220.83   14.53
   0   4  -6  209.30   13.55
   0   4   6  221.18   17.52
   0  -4  -6  217.73   14.56
   0  -5   6    0.98    3.19
   0   5   6    1.46    3.04
   0   5  -6    0.43    2.98
   0  -5  -6    1.52    3.15
   0  -6  -6  523.52   27.42
   0  -6   6  512.94   26.68
   0   6  -6  491.99   25.83
   0   6   6  534.56   26.37
   0  -6  -6  480.06   27.01
   0  -7  -6   18.86    5.94
   0  -7   6   18.31    5.79
   0  -7  -6   15.48    6.00
   0   7  -6   17.21    5.62
   0   7   6   13.60    5.52
   0  -8  -6  303.31   20.45
   0  -8   6  319.50   20.00
   0   8   6  310.30   19.04
   0  -8  -6  297.82   20.36
   0   8  -6  297.42   18.99
   0  -9  -6   17.64    9.60
   0  -9   6    5.50    8.89
   0   9   6   18.50    5.96
   0   9  -6   11.86    8.67
   0  -9  -6   12.91    6.74
   0 -10   6   12.84    9.72
   0 -10  -6    9.11    6.90
   0  10   6   28.06    6.34
   0 -10  -6   19.84   10.41
   0  10  -6    4.51    6.33
   0 -11   6   -0.77    3.74
   0 -11  -6   -2.32    3.90
   0 -11  -6    5.36    4.10
   0  11  -6   -1.03    3.56
   0  11   6    4.27    5.50
   0 -12   6    4.08    6.55
   0 -12  -6    7.92    7.30
   0  12  -6   18.42    6.88
   0 -12  -6   18.14    7.39
   0  12   6   15.88    9.72
   0 -13   6   -1.92    4.11
   0  13  -6    0.92    4.15
   0 -13  -6    2.01    4.27
   0  13   6   -0.29    4.08
   0 -13  -6    3.05    4.73
  -1   0   6   89.37    8.91
   1   0   6   92.62    8.58
   1   0  -6   86.71    8.88
  -1   0  -6   98.39    8.90
  -1  -1   6   14.28    4.61
   1   1   6    6.93    4.38
   1  -1  -6   10.63    4.69
  -1   1  -6    8.12    4.32
  -1   1   6   13.07    5.09
   1  -1   6   13.57    4.44
   1   1  -6   11.78    4.30
  -1  -1  -6   12.77    4.60
  -1  -2   6   38.57    9.25
   1   2   6   34.80    5.98
  -1   2  -6   30.69    5.80
   1  -2  -6   31.21    6.06
   1  -2   6   36.21    6.09
  -1   2   6   37.63    6.01
   1   2  -6   32.55    5.85
  -1  -2  -6   36.76    6.47
  -1  -3   6   10.70    4.63
   1   3   6   13.14    4.50
  -1   3  -6   10.17    4.26
   1  -3  -6   15.57    6.68
   1  -3   6   14.33    7.01
  -1   3   6    9.87    4.34
   1   3  -6    6.39    4.29
  -1  -3  -6   12.18    4.64
  -1  -4   6   80.92    8.83
   1   4   6   91.23    9.17
  -1   4  -6   93.59    8.84
   1  -4  -6   95.97    8.96
  -1  -4  -6   94.78    9.53
   1  -4   6   84.63    8.75
  -1   4   6   89.47    8.64
   1   4  -6   94.37    8.96
  -1  -5   6   18.98    5.42
   1   5   6   16.32    5.69
  -1   5  -6   18.19    7.50
   1  -5  -6   17.91    5.19
   1  -5  -6   14.93    5.81
  -1  -5  -6   24.34    5.48
   1  -5   6   15.15    5.38
  -1   5   6   19.88    5.17
   1   5  -6   16.70    5.34
  -1  -6   6   20.19    5.95
   1   6   6   16.66    5.91
   1  -6  -6   21.00    6.45
  -1   6  -6   17.33    5.43
   1  -6  -6   19.44    5.64
  -1  -6  -6   16.52    8.42
   1  -6   6   17.93    5.46
  -1   6   6   20.36    8.01
   1   6  -6   13.85    5.53
  -1  -6  -6   21.08    5.92
  -1  -7   6   14.57    6.27
   1  -7  -6   20.93    6.36
   1   7   6   17.24    5.99
  -1   7  -6   15.98    5.51
   1  -7  -6   20.85    6.03
  -1  -7  -6   22.49    6.21
   1  -7   6   19.72    5.78
  -1   7   6   25.84    8.26
  -1  -7  -6   20.40    6.24
   1   7  -6   16.42    8.48
  -1  -8   6    0.66    4.06
   1  -8  -6    0.29    4.30
   1   8   6    8.07    6.05
  -1   8  -6    4.31    3.81
   1  -8  -6    5.92    6.46
  -1  -8  -6    3.83    4.25
   1  -8   6   -4.71    3.82
   1   8  -6    4.47    3.81
  -1   8   6   -0.36    5.65
  -1  -8  -6    6.80    6.32
  -1  -9   6   12.47    4.94
   1  -9  -6    7.41    5.00
  -1   9  -6    5.75    4.65
   1   9   6    6.21    4.82
   1  -9  -6    5.79    5.33
   1  -9   6    4.11    4.59
  -1  -9  -6    0.17    5.27
  -1  -9  -6    5.32    5.15
   1   9  -6    0.41    4.90
  -1   9   6    4.06    4.48
  -1 -10   6   -0.67    7.11
   1 -10  -6   34.81    7.53
   1 -10  -6   34.42    7.72
  -1  10  -6    5.05    6.81
   1  10   6   31.81    7.15
   1 -10   6   34.20    6.94
  -1 -10  -6   13.24    7.40
   1  10  -6    2.60    7.20
  -1  10   6   34.79    6.84
  -1 -10  -6   20.66    7.30
  -1 -11   6    3.79    5.76
   1 -11  -6    0.26    5.57
  -1  11  -6   -0.14    5.26
   1 -11  -6    7.12    6.33
   1  11   6   11.08    5.41
   1 -11   6   10.95    5.48
  -1 -11  -6    0.44    9.00
  -1 -11  -6    6.61    5.91
  -1  11   6   15.24    5.41
  -1 -12   6   14.69   12.29
   1 -12  -6   19.00    8.18
  -1  12  -6   36.48    8.27
   1 -12  -6   37.27   14.08
   1  12   6   28.10    8.49
   1 -12   6   10.08    8.01
  -1 -12  -6   12.46   12.81
   1  12  -6   43.24    8.38
  -1 -12  -6   28.90    8.77
  -1  12   6   27.19    7.69
  -1 -13   6    0.86    8.30
   1 -13  -6    1.19    5.08
  -1  13  -6    5.38    7.74
   1 -13  -6    7.26    6.27
   1 -13   6    1.89    5.25
   1  13  -6    5.13    5.46
  -1 -13  -6    5.88    8.73
  -1  13   6    2.41    4.91
  -1 -13  -6    0.45    5.87
  -2   0   6   -2.01    2.35
   2   0   6    0.22    2.40
   2   0  -6    2.62    2.34
  -2   0  -6    0.09    2.32
  -2  -1   6   14.95    5.15
   2   1   6   17.52    5.07
   2  -1  -6   20.25    7.43
  -2   1  -6   19.94    4.73
  -2   1   6   12.41    4.70
   2  -1   6   16.63    7.45
   2   1  -6   17.40    5.00
  -2  -1  -6   17.92    5.10
  -2  -2   6   47.63    6.82
   2   2   6   45.25    9.76
   2  -2  -6   38.48    6.47
  -2   2  -6   37.62    6.10
  -2   2   6   52.78    9.12
   2  -2   6   32.42    6.35
   2   2  -6   37.52    9.91
  -2  -2  -6   53.79    7.01
  -2  -3   6   20.46    5.49
   2   3   6   21.39    5.58
  -2   3  -6   26.21    5.16
   2  -3  -6   27.46    7.95
  -2  -3  -6   19.34    5.81
   2  -3   6   21.38    5.48
  -2   3   6   24.04    5.34
   2   3  -6   18.58    5.41
  -2  -4   6   35.04    6.71
   2   4   6   32.80    6.50
  -2   4  -6   29.77    5.88
   2  -4  -6   33.32    6.10
   2  -4  -6   30.59    6.67
  -2  -4  -6   40.60    6.74
   2  -4   6   26.74    6.22
  -2   4   6   40.59    6.12
   2   4  -6   41.92    6.58
  -2  -5   6   23.64    6.18
   2   5   6   25.61    6.01
   2  -5  -6   24.33    6.54
  -2   5  -6   24.02    5.63
   2  -5  -6   20.17    8.29
  -2  -5  -6   27.63    6.21
   2  -5   6   18.85    8.58
  -2   5   6   20.40    5.35
   2   5  -6   19.19    5.78
  -2  -6   6   31.37    6.63
   2   6   6   28.25    9.44
   2  -6  -6   21.03    6.68
  -2   6  -6   21.95    5.88
   2  -6  -6   25.62    6.17
  -2  -6  -6   26.99    6.48
   2  -6   6   17.02    5.89
  -2   6   6   29.99    5.78
   2   6  -6   19.84    5.99
  -2  -7   6   33.86    7.11
   2  -7  -6   27.91    7.16
   2   7   6   16.80    6.89
  -2   7  -6   38.17    6.38
   2  -7  -6   29.56    6.73
  -2  -7  -6   24.11   10.21
   2  -7   6   15.85    6.08
   2   7  -6   30.55    6.68
  -2  -7  -6   34.43    6.53
  -2   7   6   27.13    6.20
  -2   8  -6   19.60    5.63
   2   8   6   17.40    6.46
   2  -8  -6   17.62    6.72
   2  -8  -6   14.48    9.24
  -2  -8   6   11.33    6.10
  -2  -8  -6    8.54    6.26
   2  -8   6   12.02    8.21
   2   8  -6   22.19    5.92
  -2   8   6   16.48    5.56
  -2  -8  -6   22.24    6.24
   2  -9  -6   27.54    7.34
  -2   9  -6   11.23    8.75
   2   9   6   23.15    6.72
  -2  -9   6   21.99    6.57
   2  -9  -6   15.91    6.48
   2  -9   6   21.02    6.15
  -2  -9  -6    0.00    6.56
  -2  -9  -6   16.68    6.52
   2   9  -6   17.47    9.80
  -2   9   6   18.26    5.82
   2 -10  -6   32.47    7.76
  -2  10  -6   26.76    9.27
   2  10   6   13.66   10.29
  -2 -10   6    0.16    6.79
   2 -10  -6   28.81    6.61
   2 -10   6   20.74    6.27
  -2 -10  -6   -0.00    7.24
   2  10  -6    5.88    6.96
  -2  10   6   18.56    6.10
  -2 -10  -6   22.39    6.98
  -2  11  -6   -0.21    7.33
   2 -11  -6   10.13    6.12
   2  11   6    4.53    5.61
  -2 -11   6    1.37    5.41
   2 -11  -6    2.86    5.14
   2 -11   6    0.82    4.84
  -2 -11  -6    4.95    5.70
   2  11  -6    4.83    5.41
  -2 -11  -6    1.78    5.36
  -2  11   6   14.99    4.89
  -2  12  -6    2.39    5.99
   2  12   6   17.07    7.14
   2 -12  -6   18.14    7.55
  -2 -12   6    5.10    6.59
   2 -12  -6    5.44    6.01
   2  12  -6   13.33    6.88
   2 -12   6    5.70    6.07
  -2 -12  -6    5.01    6.79
  -2 -12  -6   19.39    6.53
  -2  12   6   11.75    5.59
  -2  13  -6   10.38    6.03
   2 -13  -6   21.74   12.07
  -2 -13   6    8.79    6.88
   2 -13  -6   14.91    5.87
   2  13  -6   11.78    7.35
   2 -13   6    4.49    6.26
  -2 -13  -6    9.44    7.51
  -2  13   6    7.65    5.69
  -2 -13  -6   15.13   11.04
  -3   0   6    0.43    3.24
   3   0   6   -1.85    3.19
   3   0  -6    5.74    3.15
  -3   0  -6    2.40    3.29
  -3  -1   6   39.72    6.65
   3   1   6   42.75    6.73
   3  -1  -6   41.28    9.15
  -3   1  -6   29.40    6.14
  -3   1   6   35.00    6.33
   3  -1   6   43.60    9.42
   3   1  -6   38.59    6.44
  -3  -1  -6   44.06    6.55
  -3  -2   6   64.83    7.85
   3   2   6   56.19    7.85
   3  -2  -6   64.64    7.44
  -3   2  -6   52.99    7.09
  -3  -2  -6   66.26    8.30
  -3   2   6   59.84    7.24
   3  -2   6   56.31    7.26
   3   2  -6   60.52    7.71
   3  -3  -6   32.19    6.82
  -3  -3   6   41.86    9.98
   3   3   6   41.61    6.77
  -3   3  -6   32.94    8.79
   3  -3  -6   40.93    9.46
  -3  -3  -6   36.41   10.26
  -3   3   6   37.62    6.27
   3  -3   6   37.59    6.46
   3   3  -6   37.81    6.66
  -3  -4   6   -0.52    3.52
   3   4   6    4.50    3.50
   3  -4  -6    6.29    5.45
  -3   4  -6   -2.41    3.13
   3  -4  -6    0.59    3.11
  -3  -4  -6    7.79    3.47
   3  -4   6    1.26    3.23
  -3   4   6   -0.51    4.81
   3   4  -6    0.76    3.29
  -3  -5   6   47.85    7.81
   3   5   6   50.74    7.68
   3  -5  -6   43.41    7.79
  -3   5  -6   41.95    6.90
   3  -5  -6   43.78   10.68
  -3  -5  -6   44.76    8.00
   3  -5   6   47.70   10.29
  -3   5   6   57.33    9.69
   3   5  -6   49.70    7.41
   3  -6  -6   53.43    8.95
   3   6   6   50.26    8.57
  -3   6  -6   61.39    7.97
   3  -6  -6   63.84    8.48
  -3  -6   6   60.64    8.63
  -3  -6  -6   63.25    8.70
   3  -6   6   47.95    7.53
  -3   6   6   54.78   10.30
   3   6  -6   55.77    8.19
   3   7   6  260.60   18.35
  -3   7  -6  255.91   16.66
   3  -7  -6  259.76   19.72
   3  -7  -6  261.74   18.18
  -3  -7   6  250.80   17.42
  -3  -7  -6  269.79   18.26
   3  -7   6  236.56   15.95
   3   7  -6  253.32   17.92
  -3   7   6  264.50   20.60
  -3  -7  -6  275.64   18.05
   3   8   6   37.41   11.68
  -3   8  -6   43.76    7.18
   3  -8  -6   31.19    8.21
   3  -8  -6   29.93   10.61
  -3  -8   6   37.84    7.99
  -3  -8  -6   -0.03    8.02
   3  -8   6   46.02   10.08
   3   8  -6   48.34    7.98
  -3   8   6   43.96   10.03
  -3  -8  -6   41.48    7.74
   3  -9  -6   53.95    9.39
  -3   9  -6   51.75    7.41
   3   9   6   36.46    8.69
   3  -9  -6   33.85    7.75
  -3  -9   6   48.94    8.54
  -3  -9  -6    0.01   12.94
   3  -9   6   41.01    7.39
   3   9  -6   46.89    8.41
  -3  -9  -6   35.70    8.18
  -3   9   6   12.18   10.41
  -3  10  -6    2.27    3.60
   3 -10  -6    0.78    4.75
   3  10   6    0.15    4.32
  -3 -10   6    3.93    6.39
   3 -10  -6   -1.42    3.69
   3 -10   6    0.13    3.64
   3  10  -6    6.22    4.25
  -3 -10  -6   -0.76    4.33
  -3  10   6    1.28    5.45
  -3 -10  -6    2.34    4.09
  -3  11  -6    9.82    5.27
   3 -11  -6   12.14    7.18
   3  11   6    5.57    6.54
  -3 -11   6   14.17    6.44
   3 -11  -6    9.20    5.21
   3 -11   6    6.37    5.31
   3  11  -6   13.71    6.23
  -3 -11  -6   -0.44    6.67
  -3 -11  -6    8.96    9.05
  -3  11   6    8.32    5.17
  -3  12  -6    5.15    4.59
   3 -12  -6    6.56    6.67
  -3 -12   6    3.26    5.86
   3 -12  -6    3.37    4.48
   3  12  -6    4.48    5.66
   3 -12   6    5.94    4.82
  -3 -12  -6   -0.20    6.04
  -3 -12  -6   12.75    8.38
  -3  12   6    1.95    4.52
  -3  13  -6    5.45    4.81
  -3 -13   6    4.28    6.10
   3 -13  -6    3.41    4.53
   3 -13  -6    6.66    7.37
   3 -13   6    6.80    4.90
  -3 -13  -6    0.98    6.53
  -3 -13  -6    2.84    5.66
  -3  13   6    3.09    4.69
   3  13  -6   10.29    6.35
  -4   0   6   -3.27    3.03
   4   0   6   -1.87    3.27
   4   0  -6    1.67    3.08
  -4   0  -6   -1.53    3.05
  -4  -1   6  249.23   15.42
   4   1   6  250.68   19.99
   4  -1  -6  252.58   19.25
  -4   1  -6  251.98   15.61
  -4  -1  -6  257.22   16.09
  -4   1   6  246.97   15.07
   4  -1   6  234.44   15.00
   4   1  -6  223.69   14.82
  -4  -2   6   11.09    5.29
   4  -2  -6    2.07    3.61
   4   2   6   -1.73    3.54
   4  -2  -6    2.74    3.40
  -4   2  -6    1.71    3.13
  -4  -2  -6    3.97    5.54
  -4   2   6    4.44    3.19
   4  -2   6   -3.62    3.43
   4   2  -6    3.71    3.57
  -4  -3   6  597.60   29.97
   4   3   6  570.87   29.31
   4  -3  -6  579.83   34.87
   4  -3  -6  615.98   33.36
  -4   3  -6  574.28   27.94
  -4  -3  -6  596.66   29.89
  -4   3   6  571.59   27.37
   4  -3   6  571.18   28.28
   4   3  -6  572.19   29.14
   4   4   6    2.23    3.32
   4  -4  -6    1.24    3.30
   4  -4  -6   -1.97    3.03
  -4   4  -6    1.74    2.83
  -4  -4   6   -2.58    4.80
  -4  -4  -6    0.69    4.91
  -4   4   6   -1.08    2.80
   4  -4   6    2.76    2.92
   4   4  -6    1.75    3.25
   4  -5  -6  177.53   14.97
  -4   5  -6  188.10   13.24
   4  -5  -6  201.64   14.47
  -4  -5   6  194.11   14.24
   4   5   6  176.87   14.31
  -4  -5  -6  193.92   14.73
   4  -5   6  180.37   17.00
  -4   5   6  176.58   12.52
   4   5  -6  179.73   14.37
   4   6   6    3.41    4.36
  -4   6  -6    6.00    3.60
   4  -6  -6    5.35    4.10
   4  -6  -6    2.39    7.03
  -4  -6   6    3.09    4.08
  -4  -6  -6    0.08    4.20
   4  -6   6    0.66    3.65
  -4   6   6    0.36    3.36
   4   6  -6    2.47    4.27
   4   7   6   25.25    7.06
  -4   7  -6   24.43    5.72
   4  -7  -6   25.27    6.39
   4  -7  -6   23.49    7.61
  -4  -7   6   16.95    9.93
  -4  -7  -6   21.79   10.34
   4  -7   6    1.75    5.77
   4   7  -6   20.10    6.71
  -4   7   6   34.60    5.70
   4  -8  -6   20.51    7.20
   4   8   6   16.15    6.70
  -4   8  -6   16.45    5.37
   4  -8  -6   13.88    5.57
  -4  -8   6   15.50    6.47
  -4  -8  -6   21.22    6.47
   4  -8   6    0.99    8.12
   4   8  -6   15.15    6.36
  -4   8   6   14.21    5.18
  -4  -8  -6   13.11    5.84
  -4   9  -6   61.68    8.26
   4   9   6   64.41   10.34
   4  -9  -6   47.93   12.13
  -4  -9   6   58.07    9.79
  -4  -9  -6   56.50   10.24
   4  -9   6   60.86    8.42
  -4   9   6   57.94    8.41
  -4  -9  -6   61.26    9.43
  -4  10  -6    9.42    4.91
   4  10   6   14.69    6.26
   4 -10  -6    5.88    6.84
   4 -10  -6    6.34    4.83
  -4 -10   6   11.69    6.14
   4  10  -6    8.25    6.40
  -4 -10  -6   17.40    6.37
   4 -10   6    0.95    4.87
  -4 -10  -6    1.90    5.67
  -4  10   6    8.67    4.83
  -4  11  -6  128.24   12.79
   4  11   6  172.58   16.71
   4 -11  -6  166.55   17.82
   4 -11  -6  133.16   12.68
  -4 -11   6  159.04   16.01
   4  11  -6  143.71   15.95
  -4 -11  -6  159.55   16.54
   4 -11   6  127.73   12.90
  -4  11   6  146.00   16.62
  -4 -11  -6  131.92   14.41
  -4  12  -6   10.26    4.67
   4 -12  -6   12.70   11.44
   4 -12  -6    3.95    4.33
  -4 -12   6   11.51    6.52
   4  12  -6   17.15    9.85
  -4 -12  -6    0.48    6.80
   4 -12   6    2.37    4.92
  -4 -12  -6    7.33    5.71
  -4  12   6    1.21    6.73
  -5   0  -6    7.05    4.00
  -5   0   6    6.45    3.93
   5   0  -6   -0.64    4.11
   5   0  -6    4.37    4.08
   5   0   6    5.50    4.13
  -5  -1   6   -1.05    5.16
   5  -1  -6    0.65    3.35
   5   1   6    2.33    3.55
   5  -1  -6    4.94    5.05
  -5   1  -6    4.27    3.26
  -5  -1  -6   -2.59    5.34
  -5   1   6    4.77    3.28
   5  -1   6   -3.75    3.33
   5   1  -6    1.95    5.19
  -5  -2   6   21.36    5.78
   5   2   6   28.33    6.01
   5  -2  -6   18.95    5.71
   5  -2  -6   16.98    5.51
  -5   2  -6   20.46    7.89
  -5  -2  -6   16.66    5.80
  -5   2   6   13.59    4.93
   5  -2   6   11.74    5.37
   5   2  -6   16.78    5.64
   5   3   6    8.59    7.92
   5  -3  -6    4.83    4.99
   5  -3  -6    5.48    7.13
  -5   3  -6   10.15    4.46
  -5  -3   6    7.46    7.17
  -5  -3  -6    8.20    5.15
  -5   3   6   19.60    6.48
   5  -3   6   10.81    4.52
   5   3  -6    6.61    7.51
   5  -4  -6   11.56    5.59
   5   4   6    9.37    5.62
   5  -4  -6   12.64    5.22
  -5   4  -6   10.49    4.73
  -5  -4   6   11.66    5.38
  -5  -4  -6   14.14    5.61
  -5   4   6   12.95    4.43
   5  -4   6    7.52    4.79
   5   4  -6   11.98    5.59
   5   5   6    1.02    4.02
   5  -5  -6    1.51    3.58
  -5   5  -6    0.38    3.12
   5  -5  -6    5.00    6.15
  -5  -5   6   -0.59    3.67
  -5  -5  -6    0.01    5.76
  -5   5   6    5.09    3.05
   5  -5   6   -0.58    5.01
   5   5  -6   -0.80    3.82
   5   6   6   32.67    7.62
  -5   6  -6   34.68    6.01
   5  -6  -6   42.28    9.98
   5  -6  -6   24.96    7.90
  -5  -6   6   28.00    7.41
  -5  -6  -6   36.21    7.48
  -5   6   6   28.03    5.91
   5  -6   6    3.06    6.34
   5   6  -6   33.03    7.51
   5  -7  -6   68.92   10.05
  -5   7  -6   47.83    7.57
   5  -7  -6   56.77    8.21
   5   7   6   54.81    9.60
  -5  -7   6   49.43    9.23
  -5  -7  -6   57.84    9.45
   5   7  -6   50.58    9.37
   5  -7   6   45.24    7.75
  -5   7   6   56.87   10.61
   5  -8  -6    4.03    8.83
   5   8   6    4.06    5.52
  -5   8  -6    4.43    4.00
   5  -8  -6    3.76    4.13
  -5  -8   6    8.03    5.19
  -5  -8  -6    6.48    5.07
   5   8  -6    4.98    7.93
   5  -8   6    0.82    4.30
  -5   8   6    0.72    3.95
  -5  -8  -6   11.52    4.60
   5  -9  -6   11.75    7.33
  -5   9  -6    8.87    5.00
   5   9   6    8.46    7.08
   5  -9  -6   15.72    5.43
  -5  -9   6   16.53    6.92
   5   9  -6   20.38    7.00
  -5  -9  -6   21.14    6.92
   5  -9   6    0.12    7.98
  -5   9   6   12.13    5.23
  -5  -9  -6   10.13    5.77
  -5  10  -6    9.26    7.27
   5  10   6   11.44    7.27
   5 -10  -6    7.35    7.12
   5 -10  -6   17.23    7.57
  -5 -10   6   15.47   10.18
   5  10  -6   10.97    6.71
  -5 -10  -6   14.63    9.99
   5 -10   6    0.96    5.27
  -5 -10  -6   11.84    5.78
  -5  10   6   10.98    4.94
  -5  11  -6    0.79    6.94
   5 -11  -6    9.59    6.49
   5 -11  -6   12.36    7.44
  -5 -11   6   12.09    9.95
   5  11  -6    8.35    6.63
  -5 -11  -6    5.31   10.05
   5 -11   6    2.79    4.78
  -5  11   6    6.16    4.56
  -5 -11  -6    9.93    5.53
  -5  12  -6    8.06    4.61
   5 -12  -6   16.70    6.42
  -5 -12   6    6.17   10.74
   5 -12  -6   16.23    8.54
  -5 -12  -6    3.87    5.63
  -5 -12  -6   13.47    7.24
   5 -12   6    1.80    4.90
  -5  12   6   10.06    6.76
   5  12  -6    2.44    7.27
  -6   0  -6   53.95    7.65
  -6   0   6   45.17    7.41
   6   0  -6   49.96    7.42
   6   0   6   43.19    7.83
   6   0  -6   45.22    7.65
  -6  -1   6   69.22    8.78
  -6   1  -6   68.22    8.98
   6   1   6   69.89    9.55
   6  -1  -6   71.43    9.03
   6  -1  -6   71.39   12.58
  -6   1   6   63.35    8.21
  -6  -1  -6   86.33    9.45
   6   1  -6   64.67    8.65
   6  -1   6   80.87    9.14
   6   1  -6   70.20    8.88
   6  -2  -6   32.35   10.32
   6   2   6   28.86    6.87
   6  -2  -6   27.99    6.48
  -6  -2   6   22.17    9.69
  -6   2  -6   24.51    6.24
  -6   2   6   40.15    6.19
  -6  -2  -6   28.06    9.57
   6  -2   6   27.30    6.55
   6   2  -6   25.82    6.74
   6   3   6   18.89    6.85
   6  -3  -6   32.43    7.13
   6  -3  -6   30.32    6.69
  -6   3  -6   26.43    6.37
  -6  -3   6   29.82    6.52
  -6  -3  -6   17.67    6.71
  -6   3   6   34.96    5.58
   6  -3   6   20.44    6.27
   6   3  -6   23.15    6.90
   6   4   6   35.76    7.61
   6  -4  -6   36.27    7.26
   6  -4  -6   29.81    7.50
  -6   4  -6   38.59    6.48
  -6  -4   6   34.41   10.83
  -6  -4  -6   44.82   11.16
  -6   4   6   36.61    6.18
   6   4  -6   32.71    7.42
   6  -4   6    1.93    6.77
   6   5   6   27.12    7.75
   6  -5  -6   33.86    7.33
  -6   5  -6   37.08    6.25
   6  -5  -6   33.25    8.32
  -6  -5   6   29.31    7.44
  -6  -5  -6   44.26    7.89
  -6   5   6   37.37    6.18
   6   5  -6   43.01   11.64
   6  -5   6    2.07    6.43
   6  -6  -6   24.08    7.55
   6   6   6   26.97    7.49
   6  -6  -6   16.90    6.06
  -6   6  -6   21.73    5.35
  -6  -6   6   23.21    6.84
  -6  -6  -6   20.83    7.03
   6   6  -6   23.69    7.07
  -6   6   6   21.60    5.48
   6  -6   6    2.35    5.74
   6  -7  -6   54.56   10.15
   6   7   6   36.65   14.03
  -6   7  -6   53.68    7.43
   6  -7  -6   42.04    7.61
  -6  -7   6   48.80    9.09
  -6  -7  -6   57.07    9.45
  -6   7   6   48.70    7.00
   6  -7   6   45.79    7.54
   6  -8  -6   57.94   10.44
   6   8   6   45.04    9.87
  -6   8  -6   38.44    7.08
   6  -8  -6   40.58    7.24
  -6  -8   6   52.13   13.30
   6   8  -6   46.86    9.89
  -6  -8  -6   45.31    9.52
  -6   8   6   46.17    7.15
  -6  -8  -6   38.69    7.91
   6  -9  -6   12.29   16.09
  -6   9  -6   46.79    7.27
   6   9   6   50.44   10.66
   6  -9  -6   46.56    7.35
  -6  -9   6   47.32    9.88
   6   9  -6   58.70   14.98
  -6  -9  -6   56.99   10.29
   6  -9   6   42.48    7.52
  -6   9   6   32.78   10.51
  -6  -9  -6   44.11    8.32
  -6  10  -6   45.62    7.38
   6  10   6   64.45   11.49
   6 -10  -6   41.60    7.11
   6 -10  -6   67.04   12.38
  -6 -10   6   61.15   10.56
   6  10  -6   59.96   10.76
  -6 -10  -6   53.73   10.70
  -6 -10  -6   36.27    8.78
   6 -10   6    6.15   11.19
  -6  10   6   46.53    7.34
  -6  11  -6   12.98    4.57
   6 -11  -6    7.69    4.22
  -6 -11   6   14.10    7.40
   6 -11  -6   20.67    8.73
  -6 -11  -6   13.10    7.66
   6 -11   6   -1.71    7.84
  -6  11   6    8.39    4.70
  -6 -11  -6    7.80    5.81
   6  11  -6   20.84    8.02
  -7   0   6  109.13   10.71
  -7   0  -6  120.68   11.39
   7   0  -6  118.78   11.44
   7   0   6  115.95   11.41
   7   0  -6  106.90   11.12
  -7  -1   6   82.84    9.48
  -7   1  -6   94.28   10.23
   7  -1  -6   87.38   10.38
   7   1   6   83.64   10.12
   7  -1  -6  107.63   14.01
  -7   1   6   88.84    9.45
  -7  -1  -6   83.84   10.30
   7   1  -6   80.43   10.13
   7  -1   6   84.58   10.39
   7   1  -6   82.62    9.67
   7  -2  -6   73.88   10.42
   7  -2  -6   84.13    9.76
   7   2   6   87.09   14.54
  -7  -2   6   93.54    9.93
  -7   2  -6   85.84    9.87
  -7   2   6   87.27    9.33
  -7  -2  -6   88.96   10.37
   7   2  -6   81.45    9.57
   7   2  -6   84.50   10.52
   7  -2   6   90.33   10.20
   7  -3  -6  106.92   10.93
   7   3   6   95.72   11.63
   7  -3  -6   95.83   11.56
  -7  -3   6  102.76   10.89
  -7   3  -6   98.06   14.13
  -7  -3  -6   95.99   11.07
  -7   3   6   89.30   12.79
   7   3  -6   85.34   10.00
   7   3  -6  104.28   11.49
   7  -3   6   84.52   13.94
   7   4   6  120.68   18.22
   7  -4  -6  146.80   17.49
   7  -4  -6  120.87   12.88
  -7  -4   6  111.39   12.19
  -7   4  -6  114.05   10.99
  -7   4   6  121.33   14.19
  -7  -4  -6  136.78   12.66
   7   4  -6  136.00   13.05
   7  -4   6  105.33   11.41
   7  -5  -6    8.35    5.13
   7   5   6    2.67    5.11
   7  -5  -6    4.82    4.63
  -7   5  -6    0.73    3.93
  -7  -5   6    4.86    4.77
  -7  -5  -6    5.18    4.69
  -7   5   6   -0.29    5.66
   7   5  -6    7.27    4.95
   7  -5   6   -0.53    4.19
   7  -6  -6    0.99    5.78
   7  -6  -6    0.07    3.00
   7   6   6    0.86    3.79
  -7   6  -6   -1.65    2.71
  -7  -6   6    0.29    5.31
   7   6  -6   -3.96    5.60
  -7  -6  -6    2.05    5.36
  -7   6   6    4.66    4.03
   7  -6   6    1.13    4.55
   7  -7  -6   -0.08    4.96
   7  -7  -6   -1.62    3.58
   7   7   6    7.94    5.01
  -7   7  -6    2.04    3.13
  -7  -7   6    1.67    4.34
   7   7  -6    1.30    4.67
  -7  -7  -6    5.74    4.54
  -7   7   6   -0.12    3.24
   7  -7   6    0.08    3.65
   7   8   6    9.14    5.14
   7  -8  -6   -0.00    7.65
   7  -8  -6   -0.09    4.84
   7  -8  -6    1.17    4.88
  -7   8  -6   -0.57    4.84
  -7  -8   6    3.01    4.53
   7   8  -6    1.58    7.22
  -7  -8  -6   -0.64    4.67
  -7   8   6    2.62    3.23
   7  -8   6    0.24    3.62
  -7  -8  -6   -1.59    3.73
  -7   9  -6   16.18    5.17
   7   9   6   20.48    8.60
   7  -9  -6    8.73    7.33
   7  -9  -6   25.93    8.87
  -7  -9   6   22.81    7.96
   7   9  -6   20.66    8.23
  -7  -9  -6   26.60    8.31
   7  -9   6    2.62    5.89
  -7   9   6   18.56    5.25
  -7  -9  -6   13.06    6.23
  -7  10  -6   44.18    7.62
   7 -10  -6   30.79    9.67
  -7 -10   6   73.07   12.03
   7 -10  -6   70.74   19.73
  -7 -10  -6   79.50   11.92
  -7 -10  -6   49.83    9.01
  -7  10   6   62.76   10.64
   7  10  -6   78.87   12.53
  -7  11  -6   28.06    5.80
   7 -11  -6   15.42    7.18
  -7 -11   6   45.17    9.75
   7 -11  -6   39.52   11.12
  -7 -11  -6   56.19   10.05
   7 -11   6    3.46    6.23
  -7 -11  -6   17.84    7.16
   7  11  -6   38.79   10.07
  -8   0   6  308.59   20.17
  -8   0  -6  343.17   22.23
   8   0  -6  339.43   21.32
   8   0  -6  361.37   22.41
   8   0   6  339.39   27.12
  -8   1  -6    6.05    7.36
   8  -1  -6    3.88    7.19
   8   1   6    2.81    5.18
   8  -1  -6    1.60    4.92
  -8  -1   6    3.28    4.69
  -8   1   6    9.84    6.81
  -8  -1  -6   13.12    5.20
   8   1  -6    8.86    4.70
   8   1  -6    4.92    4.99
   8  -1   6    3.24    4.81
  -8   2  -6   53.71    8.69
   8  -2  -6   59.29    8.72
   8   2   6   53.65    9.07
   8  -2  -6   36.60    8.97
  -8  -2   6   61.96    8.83
  -8   2   6   55.78    7.89
  -8  -2  -6   68.82    9.25
   8   2  -6   60.76   13.18
   8  -2   6   48.81    8.82
   8   2  -6   52.46    8.17
   8  -3  -6    2.37    4.21
   8  -3  -6   -2.29    3.96
   8   3   6    1.42    4.45
  -8  -3   6   -0.16    3.99
  -8   3  -6    2.15    3.72
  -8   3   6    1.31    3.43
  -8  -3  -6    1.31    4.09
   8   3  -6   10.31    4.34
   8  -3   6    1.43    5.86
   8   3  -6   -0.82    3.50
   8  -4  -6    3.68    5.34
   8  -4  -6    7.79    7.82
   8   4   6   12.28    5.54
  -8  -4   6    1.42    5.16
  -8   4  -6    3.90    4.35
  -8   4   6    2.96    4.04
  -8  -4  -6    7.27    5.30
   8   4  -6    1.15    5.33
   8  -4   6    5.60    4.61
   8   4  -6    4.89    4.38
   8  -5  -6    0.68    3.79
   8  -5  -6   -0.02    6.58
   8   5   6   -3.85    4.39
  -8   5  -6    0.09    3.31
  -8  -5   6   -4.15    6.25
  -8  -5  -6    3.41    4.14
   8   5  -6    6.09    4.46
  -8   5   6    1.18    3.18
   8   5  -6   -0.15    3.26
   8  -5   6    4.06    3.61
   8   6   6   90.95   13.03
   8  -6  -6   94.68   10.54
   8  -6  -6   87.92   13.14
  -8   6  -6   85.86    9.57
  -8  -6   6   82.61   11.75
   8   6  -6  103.45   12.81
  -8  -6  -6   92.20   12.09
   8   6  -6   76.44    9.52
  -8   6   6   86.71    9.36
   8  -6   6   84.76   10.59
   8  -7  -6   10.23    5.10
   8   7   6   18.30    7.70
  -8   7  -6   16.56    4.97
   8  -7  -6    0.08   11.54
  -8  -7   6   22.04    7.21
   8   7  -6   27.56    7.42
  -8  -7  -6   11.09    7.15
   8   7  -6   -0.09    4.96
  -8   7   6    8.23    5.09
   8  -7   6   10.74    8.54
   8  -8  -6   94.25   10.27
   8   8   6  159.05   16.41
  -8   8  -6  127.51   11.76
   8  -8  -6  158.84   17.07
  -8  -8   6  165.62   16.04
   8   8  -6  173.83   16.69
  -8  -8  -6  141.54   15.96
  -8   8   6  125.66   11.29
   8  -8   6  109.14   11.78
   8  -9  -6    2.05    3.82
  -8   9  -6   13.28    4.18
  -8  -9   6   14.97    6.88
   8  -9  -6   -0.05   11.77
  -8  -9  -6    5.66    6.86
  -8   9   6    4.91    4.11
   8  -9   6    2.99    4.67
  -8  -9  -6    5.60    7.36
   8   9  -6   12.70    7.14
  -8  10  -6   13.37    4.59
   8 -10  -6    9.64    4.37
  -8 -10   6   29.65    8.30
   8 -10  -6   20.80    9.86
  -8 -10  -6   23.68    8.42
  -8 -10  -6   12.57    5.72
   8 -10   6    4.10    5.23
   8  10  -6   16.99    8.60
  -9   0   6   -2.23    3.12
  -9   0  -6    0.73    3.32
   9   0  -6    0.32    3.25
   9   0   6   -1.08    5.09
   9   0  -6    2.95    3.18
  -9   1  -6   -2.45    5.87
   9  -1  -6   13.88    5.95
   9  -1  -6   11.22    8.89
   9   1   6   16.67    6.28
  -9  -1   6   20.99    5.65
  -9   1   6   16.77    5.50
  -9  -1  -6   14.35    6.24
   9   1  -6    8.08    6.20
   9  -1   6    6.40    5.77
   9   1  -6    6.34    5.55
  -9   2  -6    5.00    5.05
   9  -2  -6    2.09    5.39
   9  -2  -6    7.13    5.23
   9   2   6    8.45    5.79
  -9  -2   6    2.30    7.95
  -9   2   6    7.40    4.60
  -9  -2  -6    6.84    8.07
   9   2  -6    3.56    5.53
   9   2  -6    7.56    7.20
   9  -2   6    6.51    5.12
   9  -3  -6    8.58   10.02
   9  -3  -6    5.57    6.38
   9   3   6   12.56   10.22
  -9  -3   6   18.09    6.22
  -9   3  -6    9.24    5.86
  -9   3   6   12.07    5.20
  -9  -3  -6   27.89    6.53
   9   3  -6   11.39    6.71
   9   3  -6    9.24    5.35
   9  -3   6    6.06    8.84
   9  -4  -6    2.87    4.71
   9  -4  -6   -0.14    5.04
   9   4   6    2.54    5.03
  -9  -4   6    4.98    4.77
  -9   4  -6    4.19    3.95
  -9   4   6    1.64    3.65
  -9  -4  -6    6.41    4.78
   9   4  -6   -2.55    4.98
   9   4  -6   -0.57    3.82
   9  -4   6    3.48    4.43
   9  -5  -6   17.71   11.18
   9  -5  -6   -0.06    8.57
   9   5   6   35.80   12.84
  -9  -5   6   34.92    7.87
  -9   5  -6   21.85    6.44
   9   5  -6   28.48   12.82
  -9   5   6   22.83    5.92
  -9  -5  -6   41.39    8.32
   9   5  -6   -0.14    9.00
   9  -5   6   31.20    7.16
   9   6   6   56.86   10.68
   9  -6  -6   42.51   11.37
   9  -6  -6    0.22   10.90
  -9   6  -6   47.45    7.67
  -9  -6   6   53.74    9.88
   9   6  -6   58.58   10.73
  -9  -6  -6   58.23   10.26
  -9   6   6   42.93    6.99
   9  -6   6   33.35    8.33
   9  -7  -6   25.66    5.86
   9   7   6   28.44    9.36
  -9   7  -6   40.62    5.95
   9  -7  -6   -0.01    9.67
  -9  -7   6   37.17    8.73
   9   7  -6   47.68    9.25
  -9  -7  -6   31.70    8.89
  -9   7   6   18.40    5.68
   9  -7   6    7.79    6.67
   9   7  -6   -0.22    5.50
   9  -8  -6   13.28    4.79
  -9   8  -6   19.88    5.20
  -9  -8   6   39.42    8.18
   9  -8  -6    0.00    9.10
  -9  -8  -6   24.06    8.50
  -9   8   6   11.93    7.21
   9  -8   6    9.24    8.41
   9   8  -6   -0.09    4.87
   9   8  -6   30.38    8.86
   9  -9  -6    4.23    4.51
  -9   9  -6    3.97    3.45
  -9  -9   6    2.60    5.90
   9  -9  -6    0.23    6.62
  -9  -9  -6    2.16    9.17
  -9  -9  -6    0.34    6.02
   9  -9   6   -0.52    5.84
   9   9  -6   -0.04    3.03
   9   9  -6    7.92    6.40
 -10   0  -6   93.97   16.46
  10   0  -6   96.66   16.61
  10   0   6   86.47   11.92
  10   0  -6   84.14   11.59
 -10   0   6   86.30   10.58
 -10   1  -6   94.45   11.88
  10  -1  -6   90.93   11.87
  10   1   6   94.88   12.18
 -10  -1   6   91.32   11.39
 -10   1   6   82.47   10.50
 -10  -1  -6   99.36   12.19
  10   1  -6   96.20   12.25
  10   1  -6   72.72   10.91
  10  -1   6   91.54   11.83
 -10   2  -6   89.64   11.88
  10  -2  -6  103.81   12.25
  10   2   6   83.58   12.51
  10  -2  -6   85.69   11.81
 -10  -2   6   96.38   11.62
 -10   2   6   81.05   10.84
 -10  -2  -6   88.31   12.14
  10   2  -6   96.29   12.31
  10   2  -6   97.35   15.46
  10  -2   6   87.16   11.74
  10  -3  -6   55.16   10.25
  10  -3  -6   68.55   10.21
  10   3   6   55.13   10.64
 -10  -3   6   44.60    9.76
 -10   3  -6   49.58   13.02
 -10   3   6   46.09    8.21
 -10  -3  -6   51.58   10.10
  10   3  -6   49.23   15.26
  10  -3   6   43.53   13.14
  10   3  -6   44.18    8.22
  10  -4  -6   33.41    8.52
  10   4   6   59.74    9.98
  10  -4  -6    0.07   13.62
 -10  -4   6   24.09   12.87
 -10   4  -6   40.64   11.45
  10   4  -6   52.19    9.43
 -10   4   6   35.27   10.34
 -10  -4  -6   46.87   13.33
  10  -4   6   34.97    7.93
  10   4  -6   -0.23    6.86
  10  -5  -6   16.48    6.33
  10   5   6   28.23    8.36
  10  -5  -6   -0.02    8.03
 -10  -5   6   27.93    7.53
 -10   5  -6   17.20    5.62
  10   5  -6   19.08    7.93
 -10   5   6    9.90    8.11
 -10  -5  -6   21.56    7.70
  10  -5   6   10.01    6.17
  10   5  -6   -0.52    5.25
  10  -6  -6   13.13    5.48
  10  -6  -6    0.18    8.38
 -10  -6   6   30.82    7.81
 -10   6  -6   29.15    8.38
 -10  -6  -6   22.92    8.01
 -10   6   6   18.26    5.27
  10  -6   6    8.04    6.00
  10   6  -6   -0.24    4.98
  10   6  -6   25.72   12.56
  10  -7  -6   23.73    6.08
 -10   7  -6   11.58    9.08
 -10  -7   6   51.28    9.43
  10  -7  -6    0.03   10.14
 -10  -7  -6   42.76    9.71
 -10   7   6   21.12    5.73
  10  -7   6   12.64    6.69
  10   7  -6   -0.01    8.08
  10   7  -6   59.09   10.13
  10  -8  -6   10.79    4.57
 -10   8  -6   17.07    4.82
 -10  -8   6   28.47   12.37
  10  -8  -6    0.13    9.14
 -10  -8  -6   20.47   12.40
  10  -8   6    3.97    5.46
  10   8  -6   23.71    9.01
 -11   0  -6   10.02    5.45
  11   0  -6   13.34    8.10
  11   0  -6    0.90    5.00
  11   0   6   -0.04    5.48
 -11   0   6   -0.03    4.96
 -11   1  -6   19.34    6.47
  11  -1  -6   21.85    6.76
  11  -1  -6    3.64    6.33
  11   1   6   -0.00   10.01
 -11  -1   6   -0.00    6.07
 -11   1   6   -0.01    5.91
  11   1  -6   16.02    6.50
 -11  -1  -6   13.51    6.65
  11   1  -6   12.48    5.85
  11  -1   6    0.01    6.32
 -11   2  -6   46.92   11.25
  11  -2  -6   43.25    7.99
  11   2   6   31.21    8.65
  11  -2  -6    7.89    7.96
 -11  -2   6    4.70    7.57
 -11   2   6    0.04    6.74
  11   2  -6   45.08    8.21
 -11  -2  -6    0.03    8.22
  11   2  -6   26.94    9.80
  11  -2   6    0.12    7.44
 -11   3  -6    3.88    5.37
  11  -3  -6   13.10    5.93
  11   3   6    7.78    6.55
  11  -3  -6    0.64    6.17
 -11  -3   6    0.77    5.85
 -11   3   6    6.78    7.51
  11   3  -6    4.15    6.03
 -11  -3  -6   13.16    6.29
  11   3  -6    0.07    7.18
  11  -3   6   -0.01    8.08
  11  -4  -6   10.43    5.01
  11   4   6    0.76    6.02
  11  -4  -6    0.14    5.74
 -11  -4   6   -0.53    5.35
 -11   4  -6    1.92    4.62
 -11   4   6    2.59    4.15
 -11  -4  -6    0.65    8.49
  11   4  -6    0.12    3.94
  11  -4   6    4.56    4.72
  11   4  -6    9.10    8.88
  11  -5  -6   -0.18    5.38
 -11  -5   6   14.95    6.65
 -11   5  -6    0.44    5.17
  11  -5  -6    0.00    7.47
 -11   5   6   14.39    4.64
 -11  -5  -6   16.23    7.11
  11   5  -6   -0.15    4.40
  11  -5   6    4.46    5.47
  11   5  -6   23.39    7.37
  11  -6  -6    0.03    5.66
 -11  -6   6   27.85    8.30
 -11   6  -6   25.19    5.67
  11  -6  -6    0.05    9.10
 -11   6   6   18.16    7.70
 -11  -6  -6   29.99    8.63
  11   6  -6   -0.11    4.83
  11  -6   6    6.83    6.14
  11   6  -6   48.18    8.96
  12   0  -6    2.21    4.34
 -12   0  -6   -0.54    4.38
  12   0   6    0.09    4.62
  12   0  -6    1.51    4.32
 -12   0   6    0.00    4.05
  12  -1  -6   -5.70    4.29
 -12   1  -6    0.87    4.56
  12   1   6    0.07    4.64
  12  -1  -6    0.75    4.23
 -12  -1   6   -0.03    6.26
 -12   1   6    0.00    3.86
 -12  -1  -6    0.02    4.44
  12  -1   6    0.05    4.24
  12   1  -6   -0.16    3.70
  12   1  -6   -3.81    6.89
  12  -2  -6    6.70    5.08
 -12   2  -6    6.22    7.36
 -12  -2   6    1.63    4.94
  12  -2  -6   -0.38    7.89
 -12   2   6    0.00    6.52
 -12  -2  -6    0.03    5.39
  12  -2   6   -0.04    4.94
  12   2  -6    0.04    4.24
  12   2  -6    2.76    5.40
 -12   3  -6   79.98   11.69
  12  -3  -6   76.43   11.48
 -12  -3   6   95.94   12.34
  12  -3  -6   82.78   12.93
 -12   3   6   71.06   10.05
 -12  -3  -6   83.60   12.86
  12  -3   6    0.04   16.35
  12   3  -6   41.15   13.45
  12   3  -6   76.76   12.91
  12  -4  -6    2.69    3.09
 -12  -4   6    0.30    3.59
 -12   4  -6   -1.24    2.94
  12  -4  -6    0.17    3.86
 -12   4   6   -3.06    2.55
 -12  -4  -6   -5.33    3.64
  12   4  -6    3.32    3.57
  12  -4   6    6.77    4.61
  12   4  -6    2.26    3.75
   0   0   7   49.59    8.11
   0   0  -7   40.06    8.07
   0  -1   7  102.12   15.63
   0   1   7  108.81   11.07
   0   1  -7  101.28   10.83
   0  -1  -7  104.51   15.43
   0  -2   7   62.57    8.69
   0   2   7   53.77    8.88
   0   2  -7   55.08    8.31
   0  -2  -7   59.79    8.81
   0  -3   7   48.27   12.60
   0   3   7   54.48    8.53
   0   3  -7   55.34    8.34
   0  -3  -7   63.52   12.54
   0  -4   7   14.76    5.92
   0   4   7   13.44    5.49
   0   4  -7   18.95    8.22
   0  -4  -7   -0.11    5.72
   0  -5   7    6.10    5.43
   0  -5  -7    2.65    5.25
   0   5   7   10.52    5.24
   0   5  -7   12.95    5.04
   0  -5  -7   -0.02    5.30
   0  -6   7  134.64   13.52
   0  -6  -7  123.35   13.93
   0   6   7  128.92   12.85
   0   6  -7  136.93   13.46
   0  -6  -7  153.42   14.74
   0  -7   7    0.18    7.32
   0  -7  -7   32.63    7.55
   0   7   7   30.31    7.33
   0   7  -7   30.74    7.06
   0  -7  -7    0.03    7.93
   0   8   7  170.05   15.86
   0  -8   7  162.96   15.68
   0   8  -7  172.53   21.32
   0  -8  -7  185.45   16.78
   0  -9   7   -0.49    5.01
   0  -9  -7    3.14    7.90
   0   9  -7    0.96    4.81
   0   9   7    0.86    7.29
   0  -9  -7    5.16    5.11
   0 -10   7   24.25   15.90
   0  10  -7   70.10   10.79
   0  10   7   63.32   10.45
   0 -10  -7   55.77   11.52
   0 -10  -7   12.39   15.81
   0 -11  -7   15.45   11.89
   0 -11   7    5.27   11.34
   0 -11  -7   22.97    8.20
   0  11  -7    3.78    7.60
   0  11   7   16.57    7.70
  -1   0   7   75.72    9.86
   1   0   7   79.90    9.95
   1   0  -7   84.51    9.80
  -1   0  -7   72.39    9.72
  -1  -1   7    0.13    4.66
   1   1   7   13.07    4.76
  -1   1  -7    5.44    4.68
   1  -1  -7    4.02    4.74
  -1   1   7    1.27    4.65
   1  -1   7    4.93    4.75
   1   1  -7    3.89    4.64
  -1  -1  -7    6.75    4.64
  -1  -2   7    4.76    4.79
   1   2   7    6.85    4.43
  -1   2  -7    3.86    4.42
   1  -2  -7    3.34    4.45
   1  -2   7    4.82    4.56
  -1   2   7    2.47    4.55
   1   2  -7    8.24    4.47
  -1  -2  -7    0.08    4.65
  -1  -3   7   24.82    6.93
   1   3   7   30.63    6.94
  -1   3  -7   28.88    6.63
   1  -3  -7   25.10    6.98
   1  -3   7   35.03    7.11
  -1   3   7   24.92    6.93
   1   3  -7   32.83   10.10
  -1  -3  -7   -0.03    6.88
  -1  -4   7   39.87   12.37
   1   4   7   48.19    8.81
  -1   4  -7   49.69    8.39
   1  -4  -7   50.23    8.69
   1  -4   7   58.77    8.65
  -1   4   7   38.04    7.90
   1   4  -7   44.57    8.12
  -1  -4  -7   49.00    8.67
  -1  -5   7   -0.36    4.64
   1  -5  -7    4.20    4.86
   1   5   7    1.33    4.83
  -1   5  -7    8.44    4.56
   1  -5  -7    0.04    7.19
   1  -5   7    8.12    6.96
  -1   5   7    1.14    4.54
   1   5  -7    7.36    4.62
  -1  -5  -7   -0.00    4.81
  -1  -6   7   -0.17    6.87
   1  -6  -7   24.72    7.05
   1   6   7   26.88    6.55
  -1   6  -7   20.21    9.60
   1  -6  -7    0.03    6.94
  -1  -6  -7   27.97    6.88
   1  -6   7   18.73    6.56
  -1   6   7   16.77    6.45
   1   6  -7   17.05    6.55
  -1  -6  -7   -0.04    7.04
  -1  -7   7   -0.13    9.86
   1  -7  -7   18.57    6.90
   1   7   7   19.45    9.60
  -1   7  -7   33.39    6.51
   1  -7  -7    0.03    6.59
  -1  -7  -7    0.05    6.99
   1  -7   7    0.42    6.18
  -1  -7  -7    4.59   10.04
  -1   7   7   15.81    9.30
   1   7  -7   19.64    6.65
  -1  -8   7   -0.35    4.85
   1   8   7    2.62    4.80
  -1   8  -7   -2.06    4.65
   1  -8  -7    3.06    4.75
  -1  -8  -7    0.03    5.18
   1  -8   7    0.17    4.62
   1   8  -7    7.98    4.68
  -1   8   7    4.20    4.64
  -1  -9   7   -0.31    6.49
  -1   9  -7    3.59    6.46
   1   9   7   12.74    6.53
   1  -9  -7   17.32    7.14
   1  -9  -7    5.13    9.84
  -1  -9  -7    0.05    6.72
   1  -9   7    7.52    6.17
  -1  -9  -7   12.61    6.82
   1   9  -7    2.95    6.52
  -1   9   7   20.91    6.17
  -1 -10   7    0.12    4.68
   1 -10  -7   -2.92    5.05
   1  10   7    2.54    4.58
  -1  10  -7   -0.22    4.65
   1 -10  -7    7.37    4.33
  -1 -10  -7    4.35    4.88
   1 -10   7    0.15    4.45
   1  10  -7   -2.06    6.99
  -1  10   7   -2.36    4.33
  -1 -10  -7   -0.35    4.66
  -1 -11   7   10.58    7.82
   1 -11  -7   28.67    8.41
  -1  11  -7    3.09   11.18
   1  11   7   12.32   11.25
   1 -11  -7    9.60    7.33
  -1 -11  -7    9.33    8.31
   1 -11   7   10.87    7.27
  -1 -11  -7   17.21    7.78
   1  11  -7    3.32    7.93
  -1  11   7   12.65    7.14
  -2   0   7   16.65    6.62
   2   0   7   18.98    9.66
   2   0  -7   17.87    9.85
  -2   0  -7   28.55    6.37
  -2  -1   7   16.28    6.16
   2   1   7    9.85    5.84
   2  -1  -7   15.68    5.98
  -2   1  -7   14.45    5.76
  -2   1   7    6.86    5.62
   2  -1   7   16.28    6.01
   2   1  -7   16.14    6.19
  -2  -1  -7   19.03    5.80
  -2  -2   7   21.10    6.41
   2   2   7   20.37    6.49
   2  -2  -7   21.42    9.67
  -2   2  -7   23.77    5.84
  -2   2   7   22.49    6.13
   2  -2   7   19.34    9.53
   2   2  -7   23.32    6.51
  -2  -2  -7    0.07    6.37
  -2  -3   7   12.53    5.63
   2   3   7    9.55    5.73
  -2   3  -7    5.47    5.25
   2  -3  -7   12.01    5.67
   2  -3   7   14.54    5.91
  -2   3   7   14.59    5.38
   2   3  -7   17.58    5.69
  -2  -3  -7   -0.03    5.71
  -2  -4   7   12.27    6.72
   2  -4  -7   22.75    6.81
   2   4   7   12.15    6.51
  -2   4  -7   23.11    5.96
   2  -4  -7   12.21    6.69
   2  -4   7   16.46    6.19
  -2   4   7   21.06    8.94
   2   4  -7   23.10    6.26
  -2  -4  -7    0.08    6.50
  -2  -5   7   -0.36   10.98
   2  -5  -7   11.51   11.02
   2   5   7   33.18    7.41
  -2   5  -7   36.20    7.23
   2  -5  -7   22.81    7.66
  -2  -5  -7    0.05    7.43
   2  -5   7   24.93    6.99
  -2   5   7   24.60    6.64
   2   5  -7   27.63   10.38
  -2  -6   7   -0.20    7.77
   2  -6  -7   26.58    8.16
   2   6   7   32.68    7.64
  -2   6  -7   21.51    7.25
   2  -6  -7   33.13    7.32
  -2  -6  -7   -0.06    7.83
   2  -6   7   27.82    7.30
  -2   6   7   29.26    7.01
   2   6  -7   31.67    7.28
  -2  -7   7   -0.33    5.16
   2  -7  -7    8.75    5.57
   2   7   7    9.03    5.12
  -2   7  -7    1.31    4.79
   2  -7  -7   -0.81    4.74
  -2  -7  -7    1.33    4.98
  -2  -7  -7   -0.25    5.30
   2  -7   7    0.29    4.75
  -2   7   7    8.57    4.61
   2   7  -7    2.45    4.84
  -2  -8   7   -0.24    4.88
  -2   8  -7    1.42    6.90
   2   8   7    0.90    4.84
   2  -8  -7    6.45    6.78
  -2  -8  -7    0.04    7.52
   2  -8   7    1.26    4.36
   2   8  -7   -6.72    6.99
  -2   8   7    6.27    4.28
  -2  -9   7   -0.04    8.10
  -2   9  -7    0.51    4.69
   2   9   7    3.72    5.38
   2  -9  -7    9.01    5.70
   2  -9  -7    1.22    4.88
  -2  -9  -7    0.00    5.59
   2  -9   7    1.76    4.84
  -2  -9  -7    4.36    5.27
   2   9  -7    6.45    5.30
  -2   9   7    0.98    4.76
  -2 -10   7    0.47    5.77
   2 -10  -7   10.93    6.45
  -2  10  -7    2.05    5.23
   2  10   7    3.28    6.00
   2 -10  -7    5.97    5.07
  -2 -10  -7    2.95    6.00
   2 -10   7    3.40    5.19
   2  10  -7    1.68    5.71
  -2  10   7   -2.06    5.21
  -2 -10  -7    6.58    5.85
  -2 -11   7    0.03    4.93
  -2  11  -7   -0.80    4.37
   2 -11  -7    6.25    5.57
   2  11   7   -0.42    5.00
   2 -11  -7    1.33    4.08
  -2 -11  -7    0.71    5.19
   2  11  -7    0.64    7.41
   2 -11   7   -1.06    4.40
  -2  11   7   -1.19    6.66
  -2 -11  -7    6.98    7.30
  -3   0   7    2.99    5.60
   3   0   7    6.00    5.58
   3   0  -7   18.85    5.36
  -3   0  -7   13.22    5.59
  -3  -1   7   23.91    7.73
   3   1   7   29.36    7.96
   3  -1  -7   31.91    7.79
  -3   1  -7   38.48    7.44
  -3   1   7   31.31    7.58
   3  -1   7   36.54    7.66
   3   1  -7   49.21    7.74
  -3  -1  -7   42.20    7.48
  -3  -2   7   50.60    8.99
   3   2   7   47.34    9.14
   3  -2  -7   54.43    9.01
  -3   2  -7   61.54   12.47
  -3   2   7   46.11   12.37
   3  -2   7   59.65    9.31
   3   2  -7   60.68    8.92
  -3  -2  -7   57.80    9.12
  -3  -3   7   10.99    6.19
   3  -3  -7    9.12    6.24
   3   3   7   15.58    6.37
   3  -3  -7   22.52    6.35
  -3   3  -7   19.95    5.82
  -3   3   7    9.02    5.50
   3  -3   7   15.26    5.90
   3   3  -7    8.37    5.97
  -3  -3  -7   -0.04    5.98
  -3  -4   7   54.62    9.57
   3  -4  -7   67.28   14.01
   3   4   7   56.65    9.66
  -3   4  -7   51.57    8.93
   3  -4  -7   50.27   14.76
  -3  -4  -7   61.10    9.55
   3  -4   7   37.53   12.89
  -3   4   7   56.16    8.47
   3   4  -7   59.97   13.59
  -3  -5   7   -0.16    4.46
   3  -5  -7   -0.36    4.68
   3   5   7    4.01    4.43
  -3   5  -7    3.54    4.06
   3  -5  -7    2.26    4.47
  -3  -5  -7    0.08    4.46
   3  -5   7    4.66    4.16
  -3   5   7    0.97    3.97
   3   5  -7   -0.05    4.29
  -3  -6   7   -0.18    6.98
   3  -6  -7    5.01    4.89
   3   6   7    4.16    4.53
  -3   6  -7    0.80    4.06
   3  -6  -7   -0.99    4.44
  -3  -6  -7    0.06    7.02
   3  -6   7    1.82    4.12
  -3   6   7    4.57    4.09
   3   6  -7   -1.70    4.39
  -3  -7   7   -0.01    6.10
   3  -7  -7   16.50    6.53
   3   7   7    2.63    9.38
  -3   7  -7   -1.99    5.23
   3  -7  -7    1.14    8.24
  -3  -7  -7    0.00    6.29
   3  -7   7   12.54    8.07
  -3   7   7   16.94    8.06
   3   7  -7   12.61    5.78
  -3  -7  -7   10.49    5.89
  -3  -8   7    0.05    6.84
   3   8   7   18.13    6.95
  -3   8  -7    2.19    5.92
   3  -8  -7   -0.11    5.84
  -3  -8  -7    0.02    7.03
   3  -8   7   16.04    5.88
   3   8  -7   24.96    6.60
  -3   8   7   11.01    8.89
  -3  -9   7   -0.02    7.57
   3  -9  -7   17.93    8.47
  -3   9  -7    2.37    6.52
   3   9   7   23.13    7.95
   3  -9  -7    1.24    6.42
  -3  -9  -7    0.03    8.26
   3  -9   7   24.91    6.57
   3   9  -7   24.13    7.50
  -3  -9  -7   22.37   10.69
  -3   9   7   22.35    6.67
  -3 -10   7   -0.41    6.01
   3 -10  -7    8.03    6.68
  -3  10  -7   -0.62    4.93
   3  10   7    3.25    9.10
   3 -10  -7   -0.21    4.79
  -3 -10  -7   -0.04    6.32
   3 -10   7    1.40    5.20
  -3 -10  -7    4.76    5.68
   3  10  -7   12.88    5.80
  -3  10   7    6.07    5.06
  -3 -11   7   -0.15    5.63
  -3  11  -7    0.07    4.49
   3 -11  -7    4.61    6.09
   3  11   7    3.00    5.49
   3 -11  -7    0.28    4.17
  -3 -11  -7    2.72    5.79
   3  11  -7    3.83    5.47
   3 -11   7    2.45    4.62
  -3  11   7    1.23    4.50
  -3 -11  -7    1.49    5.17
  -4   0   7    0.51    3.81
   4   0   7    0.17    3.91
   4   0  -7    0.65    3.93
  -4   0  -7    4.01    3.79
  -4  -1   7   29.38    8.12
   4   1   7   45.01   12.28
   4  -1  -7   55.58    8.72
  -4   1  -7   46.85    8.00
  -4   1   7   41.55    7.84
   4  -1   7   32.39   12.11
   4   1  -7   40.08    8.56
  -4  -1  -7   45.33    8.11
  -4  -2   7   68.05   10.23
   4  -2  -7   74.95   10.86
   4   2   7   71.79   10.41
   4  -2  -7   92.44   11.00
  -4   2  -7   82.37   10.22
  -4   2   7   77.23    9.70
   4  -2   7   67.59    9.81
   4   2  -7   71.47   10.36
  -4  -2  -7   74.89   14.60
  -4  -3   7   77.20   10.71
   4  -3  -7   89.09   15.68
   4   3   7   69.30   10.53
   4  -3  -7   91.75   11.69
  -4   3  -7   73.62    9.85
  -4  -3  -7   72.72   11.03
  -4   3   7   92.68   10.20
   4  -3   7   82.66   10.52
   4   3  -7   84.56   10.97
  -4  -4   7   -0.15    3.86
   4  -4  -7   -1.73    3.96
   4   4   7    1.10    3.85
   4  -4  -7   -0.39    6.40
  -4   4  -7    2.77    3.51
  -4  -4  -7   -0.27    3.88
  -4   4   7    0.32    5.22
   4  -4   7    1.21    3.53
   4   4  -7    1.36    3.85
  -4  -5   7   97.61   11.45
   4  -5  -7   76.31   12.07
   4   5   7   77.28   11.50
  -4   5  -7   75.99    9.96
   4  -5  -7   82.20   11.61
  -4  -5  -7   80.73   11.40
  -4   5   7   72.14    9.87
   4  -5   7   84.64   10.69
   4   5  -7   78.57   11.38
  -4  -6   7   -0.04    8.12
   4  -6  -7   43.66    8.52
   4   6   7   37.67   12.17
  -4   6  -7    4.64    6.78
   4  -6  -7    1.17    7.32
  -4  -6  -7   56.15    8.22
   4  -6   7    2.03    7.15
  -4   6   7   30.71    6.76
   4   6  -7   44.94    7.91
  -4  -7   7    0.13    4.70
   4   7   7    2.53    4.81
  -4   7  -7    1.11    3.79
   4  -7  -7    0.33    6.12
   4  -7  -7    4.61    5.14
  -4  -7  -7    0.01    4.93
   4  -7   7    8.42    4.22
   4   7  -7   -2.37    4.70
  -4   7   7   -2.21    3.97
  -4  -8   7   -0.08    7.27
   4   8   7   22.95    7.22
  -4   8  -7    4.17    5.69
   4  -8  -7    0.40    5.59
  -4  -8  -7    0.00   10.80
   4   8  -7   19.06   10.33
   4  -8   7   22.25    5.96
  -4   8   7    8.45    5.89
   4  -9  -7   41.33   10.84
  -4   9  -7    6.03    7.61
   4   9   7   44.47    9.94
   4  -9  -7   44.44    7.52
  -4  -9   7   -0.65   14.41
  -4  -9  -7    0.00   10.06
   4   9  -7   37.05    9.58
   4  -9   7   35.47    8.37
  -4  -9  -7   44.27    8.76
  -4   9   7   25.99    7.97
   4  10   7   -0.01    6.35
  -4  10  -7    0.95    7.31
   4 -10  -7   10.23    6.94
   4 -10  -7    0.34    4.64
  -4 -10   7   -0.30    6.39
  -4 -10  -7    0.04    6.52
   4  10  -7    6.46    6.37
  -4 -10  -7    3.79    5.82
   4 -10   7    5.43    5.29
  -4  10   7   11.27    5.04
  -5   0   7   22.05    6.88
   5   0   7   24.61    7.28
   5   0  -7   12.08    7.10
   5   0  -7   21.56    7.13
  -5   0  -7   35.42    7.19
  -5  -1   7   57.88    9.75
   5   1   7   70.80   10.27
   5  -1  -7   51.66   10.11
   5  -1  -7   86.66   15.25
  -5   1  -7   69.18    9.57
  -5   1   7   69.57    9.41
   5  -1   7   48.41    9.41
   5   1  -7   69.52   13.96
  -5  -1  -7   64.75   10.20
  -5  -2   7   -0.45    5.67
   5  -2  -7    7.82    5.64
   5   2   7   12.58    5.85
   5  -2  -7    7.23    6.05
  -5   2  -7   13.35    8.10
  -5  -2  -7    7.80    5.62
  -5   2   7    6.65    7.85
   5  -2   7   13.15    5.67
   5   2  -7    5.17    5.50
  -5  -3   7    0.16    7.43
   5  -3  -7   33.26    7.67
   5   3   7   25.96    7.61
   5  -3  -7   24.69    8.27
  -5   3  -7   21.74    6.83
  -5  -3  -7   33.65    7.47
  -5   3   7   19.94    6.63
   5  -3   7   17.42   10.42
   5   3  -7   22.42   11.03
  -5  -4   7   -0.05    8.58
   5  -4  -7   52.20    9.03
   5   4   7   47.27    8.86
   5  -4  -7    0.27    9.44
  -5   4  -7    2.52    7.57
  -5  -4  -7   46.28    8.67
  -5   4   7   44.47    7.59
   5  -4   7   49.65    8.08
   5   4  -7   49.80    8.56
  -5  -5   7   -0.11    8.16
   5  -5  -7   47.04    8.58
   5   5   7   37.73   12.57
   5  -5  -7    2.94    8.10
  -5   5  -7   48.81    6.89
  -5  -5  -7   -0.01    8.11
  -5   5   7   44.50    7.22
   5  -5   7    1.85    7.23
   5   5  -7   35.84   12.19
  -5  -6   7   -0.03    5.66
   5   6   7    9.64    5.84
  -5   6  -7    2.59    6.99
   5  -6  -7   -0.06    4.90
   5  -6  -7   11.85    6.11
  -5  -6  -7    0.06    8.61
  -5   6   7    2.55    4.79
   5  -6   7    1.48    7.55
   5   6  -7    8.89    5.48
  -5   7  -7    1.48    3.45
   5  -7  -7   -0.91    5.48
   5   7   7   -1.99    4.56
   5  -7  -7    2.79    7.32
  -5  -7   7    0.07    4.41
  -5  -7  -7   -0.06    4.42
   5   7  -7    5.48    6.67
   5  -7   7   -0.02    3.76
  -5   7   7    1.65    3.66
   5   8   7   12.46    6.36
  -5   8  -7   -0.70    4.58
   5  -8  -7    0.24    4.56
  -5  -8   7   -0.16    6.13
  -5  -8  -7   -0.02    6.11
   5   8  -7   11.25    6.11
   5  -8   7    9.07    5.20
  -5   8   7    5.05    4.84
   5  -9  -7   62.50   10.94
  -5   9  -7    7.24    7.38
   5   9   7   50.69   10.74
   5  -9  -7    3.12    7.35
  -5  -9   7   -0.18    9.93
  -5  -9  -7   63.31   10.39
   5   9  -7   52.20   10.00
   5  -9   7   29.59    8.49
  -5  -9  -7   46.71    8.84
  -5   9   7   30.47    8.01
  -5  10  -7   -0.00    3.52
   5 -10  -7   -2.05    5.64
   5  10   7    0.63    7.99
   5 -10  -7   -2.69    3.39
  -5 -10   7    0.26    5.02
  -5 -10  -7    0.11    5.14
   5  10  -7    1.52    5.05
  -5 -10  -7    1.92    4.37
   5 -10   7    5.60    4.02
  -5  10   7    2.56    3.79
  -6   0   7    0.07    3.25
   6   0   7    0.48    3.48
   6   0  -7    3.56    3.41
   6   0  -7   -0.09    3.59
  -6   0  -7   -4.89    3.30
  -6  -1   7    0.03    6.18
   6  -1  -7   18.87    6.48
   6   1   7   15.56    6.73
   6  -1  -7   14.81   10.48
  -6   1  -7    7.88    6.57
  -6  -1  -7   20.11    6.66
  -6   1   7    9.09    8.99
   6  -1   7   11.90    6.44
   6   1  -7   10.76    6.40
   6   1  -7   10.62    6.40
  -6  -2   7    0.00    7.98
   6  -2  -7   35.21    8.28
   6   2   7   39.40   11.99
   6  -2  -7   33.67    8.81
  -6   2  -7   32.12    7.86
  -6  -2  -7   30.61    8.41
  -6   2   7   34.28    7.29
   6  -2   7   33.53    7.81
   6   2  -7   29.13    7.97
  -6  -3   7    0.13    7.27
   6  -3  -7   32.71    7.76
   6   3   7   28.35    7.66
   6  -3  -7   -0.36    8.81
  -6   3  -7    4.06    6.80
  -6  -3  -7   21.48    7.52
  -6   3   7   22.51    6.56
   6  -3   7    0.26   10.19
   6   3  -7   35.79    7.34
  -6  -4   7   -0.16    7.51
   6  -4  -7   26.34    7.67
   6   4   7   20.52   11.62
   6  -4  -7   -0.03    7.94
  -6   4  -7   -0.60    9.32
  -6  -4  -7   23.17    7.86
  -6   4   7   12.59    6.32
   6   4  -7   33.60    7.54
   6  -4   7   29.04    6.83
  -6  -5   7    0.06   11.30
   6   5   7   24.34    7.94
   6  -5  -7    0.60    7.17
  -6   5  -7    2.68    6.16
   6  -5  -7   36.46    8.29
  -6  -5  -7   13.00   11.35
  -6   5   7   23.07    9.27
   6   5  -7   27.09    7.78
   6  -5   7   22.66    6.78
   6   6   7   28.41    7.72
   6  -6  -7    1.80    6.22
  -6   6  -7   -1.59    5.72
   6  -6  -7   33.72   12.03
  -6  -6   7    0.23    7.42
  -6  -6  -7    0.05    7.49
   6   6  -7   27.82    7.67
  -6   6   7   25.34    6.22
   6  -6   7   26.18    9.88
   6  -7  -7   37.37    8.80
   6   7   7   31.27    8.75
   6  -7  -7    0.80    9.22
  -6   7  -7    4.35    6.21
  -6  -7   7   -0.38    8.22
  -6  -7  -7    0.01    8.22
   6   7  -7   33.38    8.46
  -6   7   7   22.43    6.16
   6  -7   7   20.92    6.91
   6  -8  -7   25.24   13.20
   6   8   7   31.17    8.68
  -6   8  -7    3.21    6.13
   6  -8  -7    1.30    8.88
  -6  -8   7    0.03    8.23
  -6  -8  -7    0.05    8.23
   6   8  -7   32.21    8.33
   6  -8   7   14.83    6.88
  -6   8   7   24.44    6.45
   6   9   7   44.85   10.71
   6  -9  -7   43.05   11.18
  -6   9  -7   36.66    7.22
   6  -9  -7   26.83    6.72
  -6  -9   7    0.06   10.04
  -6  -9  -7    0.09   10.36
   6   9  -7   54.26   10.23
   6  -9   7   23.21    8.18
  -6  -9  -7   33.40    8.47
  -6   9   7   32.63   11.42
  -7   0  -7   10.93    6.54
  -7   0   7   -0.03    9.47
   7   0  -7   10.71    6.37
   7   0  -7   18.58    6.85
   7   0   7   14.27   10.06
  -7  -1   7   -0.01    5.15
   7  -1  -7    8.27    5.37
   7   1   7    6.41    5.57
   7  -1  -7    5.21    5.85
  -7   1  -7    8.50    5.43
  -7  -1  -7    0.58    5.55
  -7   1   7   -0.00    5.05
   7   1  -7    0.40    5.19
   7   1  -7    6.50    5.72
   7  -1   7    6.35    5.30
  -7  -2   7    0.01    6.61
   7  -2  -7   13.27    6.71
   7   2   7   20.66    7.01
   7  -2  -7    1.34    7.41
  -7   2  -7   13.51    6.38
  -7  -2  -7   16.92    6.91
  -7   2   7   -0.01    5.92
   7   2  -7   16.80   10.16
   7  -2   7   20.44    6.49
   7   2  -7   20.76    6.41
  -7  -3   7    0.21    8.48
   7  -3  -7    0.14   10.32
   7   3   7   38.11    8.97
   7  -3  -7   45.84    8.90
  -7   3  -7   50.55    7.82
  -7  -3  -7   32.77    8.72
  -7   3   7   25.82   10.81
   7   3  -7   38.30    8.73
   7  -3   7    0.32    8.22
   7   3  -7   33.31    7.96
  -7  -4   7   -0.08    9.32
   7   4   7   10.66    6.39
   7  -4  -7    0.69    6.76
   7  -4  -7   21.94    6.55
  -7   4  -7    1.24    5.32
  -7  -4  -7   10.80    9.60
  -7   4   7   12.22    5.16
   7   4  -7   10.07    6.30
   7  -4   7   -0.08    5.74
   7   4  -7   -2.81    5.40
   7   5   7   16.66    7.22
   7  -5  -7   21.41    7.27
   7  -5  -7    0.11    6.43
  -7   5  -7    2.36    5.58
  -7  -5   7    0.02    6.84
  -7  -5  -7   12.79    6.88
  -7   5   7   16.77    5.70
   7   5  -7   10.85    7.13
   7  -5   7    0.17    6.20
   7  -6  -7    2.11    6.11
   7   6   7    0.77    5.93
   7  -6  -7   -0.23    4.45
  -7   6  -7   -1.90    4.25
  -7  -6   7    0.22    5.40
  -7  -6  -7    8.92    5.61
   7   6  -7   13.43    5.92
  -7   6   7    3.76    4.32
   7  -6   7    0.06    7.50
   7  -7  -7    0.15   11.83
   7  -7  -7   -0.01    5.38
   7   7   7   16.10    7.83
  -7   7  -7    1.83    5.49
  -7  -7   7    0.62    7.27
  -7  -7  -7    0.14    7.46
   7   7  -7   24.44    7.47
  -7   7   7   15.24    5.45
   7  -7   7   17.75    6.13
   7  -8  -7    0.01    6.56
   7  -8  -7    3.41    4.08
   7   8   7    3.30    6.49
  -7   8  -7    2.50    4.23
  -7  -8   7   15.36    9.29
   7   8  -7    1.24    6.40
  -7  -8  -7    9.47    9.33
  -7   8   7    4.17    4.59
   7  -8   7   -2.74    5.04
   7   9   7    2.23    7.24
  -7   9  -7    2.58    4.54
   7  -9  -7    3.98    6.29
   7  -9  -7    3.82    7.16
  -7  -9   7    5.29    7.11
   7   9  -7    7.97    7.16
  -7  -9  -7    5.77    6.83
  -7  -9  -7   13.48    8.46
   7  -9   7    6.66    5.27
  -7   9   7    1.73    4.89
  -8   0  -7    5.46    5.55
  -8   0   7    0.01    4.94
   8   0  -7   -0.57    5.06
   8   0  -7    6.73    8.23
   8   0   7    5.82    5.27
  -8  -1   7    0.14    9.17
   8  -1  -7   13.06    9.59
   8  -1  -7    0.92    6.98
   8   1   7   10.85    6.45
  -8   1  -7   15.99    6.68
  -8  -1  -7    8.89    9.99
  -8   1   7   -0.02    5.96
   8   1  -7   -0.45    5.93
   8   1  -7   14.77    6.77
   8  -1   7   17.21    6.48
  -8  -2   7    0.02    4.97
   8  -2  -7    0.01    5.67
   8   2   7    2.81    5.13
   8  -2  -7    0.08    5.04
  -8   2  -7    8.60    4.90
  -8  -2  -7    4.40    5.09
  -8   2   7   -0.02    4.46
   8   2  -7    2.89    5.06
   8   2  -7    0.03    4.50
   8  -2   7    0.06    4.86
  -8  -3   7   -0.00    5.25
   8  -3  -7   -0.04    6.27
   8   3   7    3.85    8.60
   8  -3  -7    7.70    5.46
  -8   3  -7    5.91    4.93
  -8  -3  -7    5.57    5.50
  -8   3   7   -0.04    4.64
   8   3  -7    7.15    5.45
   8   3  -7   -1.27    4.71
   8  -3   7   -0.07    5.00
   8  -4  -7    1.31    5.60
   8  -4  -7   -0.63    5.46
   8   4   7    6.99    5.66
  -8   4  -7    0.47    4.56
  -8  -4   7    0.08    5.27
  -8  -4  -7    4.49    5.59
  -8   4   7    0.03    4.37
   8   4  -7    8.08    5.45
   8   4  -7    6.47    7.01
   8  -4   7    0.10    4.89
   8  -5  -7    3.29    5.29
   8  -5  -7    0.00    4.13
   8   5   7    0.11    5.19
  -8   5  -7    1.29    3.85
  -8  -5   7    0.03    4.83
  -8  -5  -7    3.38    4.94
  -8   5   7   -0.03    3.93
   8   5  -7    5.12    7.78
   8  -5   7   -0.00    4.41
   8   5  -7    1.48    4.18
   8  -6  -7   -0.26    5.61
   8  -6  -7    0.09    7.56
   8   6   7   19.46    8.02
  -8   6  -7   -0.17    7.97
  -8  -6   7    0.02    7.22
  -8  -6  -7   20.51    7.22
   8   6  -7   15.61    7.44
  -8   6   7   12.10    5.41
   8  -6   7    0.12    9.56
   8   6  -7    7.65    5.60
   8  -7  -7    4.42    3.84
   8  -7  -7   -0.09    6.22
   8   7   7    3.78    6.18
  -8   7  -7    6.48    6.10
  -8  -7   7   -0.95    8.76
   8   7  -7    2.02    5.79
  -8  -7  -7    0.70    5.82
  -8   7   7    0.57    4.06
   8  -7   7   -0.10    7.20
   8   7  -7   -0.07    4.30
   8   8   7   43.91   11.54
   8  -8  -7   28.63    6.61
  -8   8  -7   41.24   10.46
   8  -8  -7    0.04   11.88
  -8  -8   7   52.60   10.77
   8   8  -7   47.94   11.27
  -8  -8  -7   35.14   10.47
  -8   8   7   44.74    7.61
   8  -8   7   27.80    8.49
   8   8  -7    0.04    6.73
  -9   0  -7   70.00   12.46
  -9   0   7   56.66   10.70
   9   0  -7   75.92   12.42
   9   0   7   62.76   11.35
   9   0  -7   56.56   11.25
  -9  -1   7   -0.07    5.65
  -9   1  -7   16.22    6.06
   9  -1  -7   -0.22    6.42
   9   1   7    5.96    9.02
   9  -1  -7    0.96    5.78
  -9   1   7   -0.00    8.15
  -9  -1  -7    9.31    5.89
   9   1  -7    5.90    6.13
   9  -1   7   -0.10    5.94
   9   1  -7   -0.06    8.41
  -9  -2   7    0.09    4.41
   9  -2  -7    0.32    4.65
   9  -2  -7   -0.86    4.90
   9   2   7    3.57    4.79
  -9   2  -7    2.15    4.42
  -9  -2  -7    1.31    4.77
  -9   2   7    0.01    3.94
   9   2  -7    0.95    4.75
   9   2  -7    0.04    4.02
   9  -2   7   -0.13    6.53
   9  -3  -7    6.06    5.92
   9  -3  -7    0.37    6.86
   9   3   7    8.37    6.05
  -9   3  -7    3.42    5.24
  -9  -3   7   -0.04    5.52
  -9  -3  -7    8.60    6.00
  -9   3   7   -0.03    4.79
   9   3  -7    6.43    5.94
   9   3  -7    0.47    5.05
   9  -3   7    0.08    5.42
   9  -4  -7   29.14   12.30
   9  -4  -7    0.37   11.50
   9   4   7   33.10    8.27
  -9   4  -7    5.56    9.74
  -9  -4   7   -0.00    7.61
  -9  -4  -7   31.36    7.99
   9   4  -7   25.56    8.02
  -9   4   7    0.08    6.34
   9   4  -7    1.33    9.74
   9  -4   7    0.08    6.97
   9  -5  -7    1.18    4.31
   9  -5  -7   -0.04    5.28
   9   5   7   -0.11    5.54
  -9   5  -7   -0.97    4.15
  -9  -5   7    0.01    5.16
  -9  -5  -7    4.88    5.27
   9   5  -7    8.27    5.26
  -9   5   7   -0.11    6.10
   9   5  -7   -0.06    4.10
   9  -5   7   -0.16    4.69
   9  -6  -7    7.21    4.93
   9  -6  -7    0.01    7.40
   9   6   7    6.88   11.07
  -9   6  -7    7.78    4.95
  -9  -6   7   14.00   10.17
   9   6  -7    8.46   10.73
  -9  -6  -7    8.75   10.42
  -9   6   7    5.85    7.42
   9   6  -7   -0.28    5.09
   9  -6   7    0.03    5.57
 -10   0  -7   44.47    8.03
 -10   0   7   -0.00    7.08
  10   0  -7    2.40    7.23
  10   0  -7    1.39    8.04
  10   0   7    0.14    7.71
 -10  -1   7   62.60   10.64
 -10   1  -7   76.80   11.59
  10  -1  -7    1.49   10.60
  10  -1  -7   70.75   11.76
  10   1   7   62.24   11.54
 -10   1   7   60.06   10.05
 -10  -1  -7   55.98   12.10
  10  -1   7    0.10   10.86
  10   1  -7    1.49   14.84
 -10  -2   7    0.00    7.50
  10  -2  -7    1.02   11.54
  10  -2  -7    0.60    8.68
  10   2   7   23.84   12.28
 -10   2  -7   26.82    7.66
 -10  -2  -7   32.52    8.06
 -10   2   7   -0.02    6.91
  10   2  -7   32.10    8.21
  10  -2   7    0.07    7.28
  10   2  -7    1.80    6.74
  10  -3  -7    0.46   13.06
  10  -3  -7    2.87    7.57
  10   3   7   17.01    8.05
 -10   3  -7   17.44   10.28
 -10  -3   7    0.04    7.29
 -10  -3  -7   20.89    7.81
 -10   3   7    0.01    6.16
  10   3  -7   43.86    7.99
  10  -3   7   -0.22    7.08
  10   3  -7    1.25    6.45
  10  -4  -7    1.08   12.76
  10  -4  -7   -0.06    9.11
  10   4   7   33.25    9.59
 -10   4  -7   25.91    7.50
 -10  -4   7    0.12    8.57
 -10  -4  -7   28.81    9.07
 -10   4   7   20.80   10.43
  10   4  -7   29.87    9.21
  10  -4   7    0.10    7.88
  10   4  -7   23.97    7.06
  10  -5  -7   -0.12   16.20
  10   5  -7   38.10   10.44
 -11   0   7    0.02    8.03
 -11   0  -7    9.73    9.18
  11   0  -7    1.71    5.33
  11   0   7   -0.08    5.82
  11  -1  -7    3.84    6.20
   0   0   8  204.20   17.53
   0   0  -8  195.04   17.41
   0  -1   8   -1.10    5.92
   0   1   8   -0.10    6.07
   0   1  -8   10.34    5.95
   0  -1  -8   13.35    5.99
   0  -2   8  137.43   15.40
   0   2   8  142.05   14.90
   0   2  -8  148.07   14.95
   0  -2  -8  162.03   15.37
   0  -3   8    0.01    4.77
   0   3   8   -0.31    4.68
   0   3  -8    1.68    4.54
   0  -3  -8    4.85    5.01
   0  -4   8  247.40   21.21
   0   4   8  278.73   21.24
   0   4  -8  283.17   22.15
   0  -4  -8  317.04   24.20
   0  -5   8  112.85   13.85
   0   5   8  103.93   13.75
   0   5  -8  116.05   20.17
   0  -5  -8   97.25   13.99
   0  -5  -8  117.50   14.84
   0  -6   8  188.39   18.16
   0   6   8  177.63   18.29
   0   6  -8  187.48   19.27
   0  -6  -8  187.81   19.48
   0  -6  -8  203.09   19.02
   0  -7   8    0.23    9.03
   0  -7  -8   27.70    9.55
   0   7   8   35.30    8.99
   0   7  -8   47.85    9.16
   0  -7  -8    0.04    9.04
   0  -8   8  105.38   15.15
   0  -8  -8  117.30   16.56
   0   8  -8  142.00   23.33
   0   8   8  129.93   15.46
   0  -8  -8  113.14   15.27
   0  -9   8   -0.15    6.01
   0  -9  -8    9.30    6.44
   0   9  -8    1.51    6.35
   0   9   8    3.26    9.19
   0  -9  -8    0.92    5.84
  -1   0   8   -0.29    5.58
   1   0   8   -0.07    5.81
   1   0  -8   10.10    5.54
  -1   0  -8    7.38    5.57
  -1  -1   8   -0.28    6.19
   1   1   8    0.51    6.11
  -1   1  -8   15.35    6.02
   1  -1  -8   16.19    6.45
  -1   1   8   -0.54    6.23
   1  -1   8   -0.42    6.31
   1   1  -8   15.84    6.21
  -1  -1  -8    9.39    6.19
  -1  -2   8    0.54    4.32
   1   2   8   -0.14    4.28
  -1   2  -8    6.93    4.20
   1  -2  -8   -1.44    4.36
   1  -2   8    0.07    4.36
  -1   2   8    0.02    4.32
   1   2  -8    1.77    4.50
  -1  -2  -8   -0.75    4.31
  -1  -3   8    0.10    4.33
   1   3   8    0.17    4.15
  -1   3  -8   -1.37    4.23
   1  -3  -8    2.68    4.57
   1  -3   8    0.40    4.25
  -1   3   8   -0.23    4.07
   1   3  -8    8.12    4.36
  -1  -3  -8   -3.77    4.38
   1  -4  -8    9.14    7.59
  -1  -4   8    0.07    7.38
   1   4   8   15.46   11.09
  -1   4  -8   30.29    7.36
   1  -4  -8   33.16    7.91
   1  -4   8   -0.14    7.11
  -1   4   8    0.28   10.41
   1   4  -8   26.47   10.77
  -1  -4  -8    0.02    7.58
  -1  -5   8    0.07    5.25
   1   5   8    2.11    5.38
  -1   5  -8    2.39    5.51
   1  -5  -8   -0.40    5.39
   1  -5  -8    9.76    5.60
   1  -5   8    0.02    5.23
  -1   5   8    0.29    5.23
   1   5  -8    9.08    5.50
  -1  -5  -8   -0.00    5.61
  -1  -6   8   -0.39    6.95
   1  -6  -8    7.87    7.18
   1   6   8   11.90    7.16
  -1   6  -8   20.15    7.47
   1  -6  -8   16.51    6.98
   1  -6   8    0.08    7.04
  -1   6   8   12.24    6.89
   1   6  -8   14.38    6.94
  -1  -6  -8    6.22    7.06
  -1  -6  -8   -0.07    7.19
  -1  -7   8    0.58   10.38
   1  -7  -8    9.97   10.90
   1   7   8    7.46    9.98
  -1   7  -8    7.90    7.12
   1  -7  -8    6.68    6.30
   1  -7   8   -0.10    6.49
  -1  -7  -8   13.20    7.00
  -1   7   8    4.77    9.71
   1   7  -8    8.78    6.89
  -1  -7  -8    0.11   10.86
  -1  -8   8   -0.57    5.35
   1  -8  -8    5.91    5.75
  -1   8  -8    1.92    5.62
   1   8   8   -1.12    5.39
   1  -8  -8    0.22    7.33
   1  -8   8   -0.10    7.50
  -1  -8  -8   -0.60    5.66
   1   8  -8    2.78    5.52
  -1   8   8    3.69    5.02
  -1  -8  -8    0.02    5.42
  -1  -9   8   -0.31    5.63
  -1   9  -8   -1.21    5.66
   1   9   8    2.88    5.57
   1  -9  -8    9.34    6.03
   1  -9  -8    1.63    5.00
   1  -9   8   -1.03    5.37
  -1  -9  -8    7.89    5.84
   1   9  -8   -5.05    5.87
  -1   9   8    1.50    5.27
  -1  -9  -8    0.49    5.72
  -2   0   8    0.49    9.31
   2   0   8   -0.20    6.60
  -2   0  -8   27.27    9.55
  -2  -1   8   62.30   10.47
   2   1   8    0.31   14.87
   2  -1  -8   85.33   16.79
  -2   1  -8   63.22   10.03
  -2   1   8   56.67   10.03
   2  -1   8    0.26   15.61
   2   1  -8   69.85   15.28
  -2  -1  -8   73.23   10.54
  -2  -2   8    0.13    8.87
   2   2   8   -0.59    8.96
  -2   2  -8   62.44    8.82
   2  -2  -8   63.15    9.78
  -2   2   8    0.18    8.46
   2  -2   8    0.29    8.84
   2   2  -8   44.93    8.78
  -2  -2  -8   52.70    8.51
  -2  -3   8    0.08    6.27
   2   3   8   11.97    9.56
  -2   3  -8   14.19    6.16
   2  -3  -8   22.91    7.16
  -2   3   8    0.32    6.10
   2  -3   8    0.47    6.24
   2   3  -8   12.77    9.05
  -2  -3  -8   -0.10    6.23
   2  -4  -8   11.61    6.83
  -2  -4   8   -0.74    6.83
   2   4   8   12.72    6.81
  -2   4  -8   15.94    6.53
   2  -4  -8   10.78    7.07
   2  -4   8   -0.18    6.65
  -2   4   8    0.31    6.27
   2   4  -8   25.04    6.81
  -2  -4  -8   -0.09    6.76
  -2  -5   8   -0.00   11.36
   2  -5  -8   18.95    7.82
   2   5   8   19.65    7.47
  -2   5  -8   22.67   11.05
   2  -5  -8   17.37    7.11
   2  -5   8    0.20    7.07
  -2   5   8    0.12    6.96
   2   5  -8   25.20    7.45
  -2  -5  -8   -0.12   11.63
  -2  -6   8    0.06    5.83
   2  -6  -8    3.97    5.95
   2   6   8    0.62    5.67
  -2   6  -8    6.85    5.51
   2  -6  -8    9.04    5.33
   2  -6   8    0.02    5.47
  -2   6   8   -0.03    5.23
   2   6  -8    8.76    5.56
  -2  -6  -8   -2.81    5.76
  -2  -6  -8   -0.03    5.87
  -2  -7   8   -0.41    7.28
   2  -7  -8   19.45    7.36
   2   7   8   11.15    7.17
  -2   7  -8    2.20    6.71
   2  -7  -8   -0.42    9.47
   2  -7   8   -0.00    9.75
  -2  -7  -8    9.97    7.01
   2   7  -8   17.77    7.10
  -2   7   8    5.50    6.46
  -2  -7  -8   -0.04    7.50
  -2  -8   8   -0.39    7.17
   2  -8  -8    3.57   11.21
  -2   8  -8    0.13    6.53
   2   8   8   13.37    6.91
   2  -8  -8    0.70    5.97
   2  -8   8   12.00    6.58
  -2  -8  -8    5.54    6.93
   2   8  -8    6.13   10.52
  -2   8   8   12.62    6.19
  -2  -8  -8    0.01    7.12
  -3   0   8   -0.30    5.81
   3   0   8    0.30    6.03
   3   0  -8    8.50    6.18
  -3   0  -8   12.31    5.76
  -3  -1   8    0.38   10.60
   3   1   8    0.10    7.12
   3  -1  -8   25.19    7.75
  -3   1  -8   25.47   10.57
  -3   1   8    0.24    6.80
   3  -1   8    0.33    7.02
   3   1  -8   22.98    7.17
  -3  -1  -8   24.25   10.27
  -3  -2   8   -0.03    4.99
   3  -2  -8    3.98    5.05
   3   2   8   -3.21    5.05
   3  -2  -8    3.10    5.86
  -3   2  -8   -0.14    4.96
  -3   2   8    0.49    4.73
   3  -2   8   -0.04    4.80
   3   2  -8    2.60    5.01
  -3  -2  -8    9.23    4.85
  -3  -3   8   -0.01    5.98
   3  -3  -8    2.22    6.11
   3   3   8   10.37    6.02
  -3   3  -8    9.24    5.49
   3  -3  -8    9.70   10.51
  -3   3   8    0.10    5.47
   3  -3   8    0.10    5.78
   3   3  -8    8.02    6.14
  -3  -3  -8    0.08    5.48
  -3  -4   8    0.57    6.97
   3  -4  -8   16.20   10.26
   3   4   8   10.57    6.87
  -3   4  -8    8.59    6.08
   3  -4  -8    7.90    6.60
  -3   4   8    0.03    9.24
   3  -4   8    0.19    6.39
   3   4  -8   20.26    6.89
  -3  -4  -8    0.01    6.68
  -3  -5   8   -0.02    5.01
   3  -5  -8    0.12    5.25
   3   5   8    4.05    4.96
  -3   5  -8    0.01    4.52
   3  -5  -8    2.09    4.50
   3  -5   8   -0.26    4.73
  -3   5   8    0.13    4.48
   3   5  -8    5.46    5.11
  -3  -5  -8   -0.05    5.11
  -3  -6   8    0.27    5.01
   3  -6  -8    1.64    5.24
   3   6   8   -0.53    5.16
  -3   6  -8    0.20    4.20
   3  -6  -8    0.29    6.29
  -3   6   8   -0.11    4.43
   3   6  -8    4.61    4.91
  -3  -6  -8    0.06    5.12
  -3  -7   8   -0.38    8.97
   3  -7  -8   -0.99    6.32
   3   7   8    1.77    9.34
  -3   7  -8    1.18    7.84
   3  -7  -8   -0.40    5.19
  -3  -7  -8    0.01    6.27
  -3  -7  -8    6.50    5.74
   3  -7   8    7.45    5.58
   3   7  -8    7.18    5.99
  -3   7   8    2.17    5.52
  -3  -8   8   -0.44    5.22
   3   8   8    1.15    5.35
  -3   8  -8   -0.15    4.41
   3  -8  -8    2.33    5.61
   3  -8  -8    0.61    4.16
  -3  -8  -8    0.04    5.41
  -3  -8  -8    1.18    4.91
   3  -8   8    4.85    4.67
   3   8  -8   -2.63    5.20
  -3   8   8    0.68    7.05
  -4   0   8    0.09    3.23
   4   0   8   -0.19    3.29
   4   0  -8    0.42    3.45
  -4   0  -8   -1.06    5.11
  -4  -1   8  229.74   20.02
   4   1   8  242.52   21.18
   4  -1  -8  316.12   25.03
  -4   1  -8  266.01   21.68
  -4   1   8  237.60   19.65
   4  -1   8  260.68   21.23
   4   1  -8  280.06   22.03
  -4  -1  -8  260.44   21.72
  -4  -2   8   -0.14    8.35
   4  -2  -8   32.14    8.56
   4   2   8   30.75    8.48
   4  -2  -8   40.26   16.70
  -4   2  -8   23.50    8.11
  -4   2   8   -0.19    8.06
   4  -2   8    0.28   12.06
   4   2  -8   30.98    8.62
  -4  -2  -8   38.72   12.30
  -4  -3   8  154.50   16.87
   4  -3  -8  175.34   24.58
   4   3   8  165.77   17.63
   4  -3  -8  196.55   19.71
  -4   3  -8  152.37   15.87
  -4   3   8  176.54   16.18
   4  -3   8  147.71   16.24
   4   3  -8  188.51   18.22
  -4  -3  -8  185.68   17.73
  -4  -4   8   -0.34    5.52
   4  -4  -8    4.84    5.75
   4   4   8    3.25    5.59
   4  -4  -8    3.58    5.17
  -4   4  -8    5.30    4.81
  -4   4   8   -0.01    4.85
   4  -4   8    0.07    5.12
   4   4  -8    4.21    5.74
  -4  -4  -8    0.01    5.67
  -4  -5   8    0.07   14.43
   4  -5  -8   55.88   10.39
   4   5   8   53.67   10.31
  -4   5  -8   50.97    8.33
   4  -5  -8    1.32    8.51
  -4  -5  -8    0.06   14.75
  -4   5   8    0.03    8.97
   4   5  -8   43.36   10.01
  -4  -6   8   -0.31    8.30
   4  -6  -8   24.46    8.54
   4   6   8   25.84    8.31
  -4   6  -8    0.67    6.71
   4  -6  -8    0.38    6.50
  -4  -6  -8    0.15    8.23
   4  -6   8   28.56    7.34
  -4   6   8    0.04   10.34
   4   6  -8   24.74    8.16
  -4  -7   8  120.09   15.81
   4   7   8  123.37   15.97
  -4   7  -8   92.33   12.48
   4  -7  -8   87.89   12.26
   4  -7  -8  101.03   16.98
  -4  -7  -8  111.48   16.13
  -4  -7  -8  104.38   14.77
   4  -7   8  108.06   14.12
   4   7  -8  108.99   15.45
  -4   7   8   91.95   13.59
  -4  -8   8    0.34    8.10
  -4   8  -8    4.10    6.31
   4   8   8    8.68   12.47
   4  -8  -8    0.16    5.89
   4  -8  -8    9.21    8.80
  -4  -8  -8   -0.10    8.17
   4  -8   8   21.13    7.06
   4   8  -8   31.75   12.00
  -4   8   8   11.72    6.59
  -4  -8  -8    4.12   10.95
  -5   0   8    0.10    3.78
   5   0   8    3.56    3.88
   5   0  -8    0.90    3.94
   5   0  -8   -7.52    4.19
  -5   0  -8    3.22    4.06
  -5  -1   8   -0.01    8.83
   5   1   8   34.56   13.87
   5  -1  -8   34.93    9.14
   5  -1  -8   28.99   10.65
  -5   1  -8   35.97    9.41
  -5   1   8   -0.10    8.64
   5  -1   8   38.03    9.07
   5   1  -8   42.95   14.23
  -5  -1  -8   43.69    9.17
  -5  -2   8   -0.12    6.22
   5  -2  -8    9.31    6.22
   5   2   8    3.32    6.24
   5  -2  -8   15.06    9.10
  -5   2  -8    3.31    5.90
  -5   2   8   -0.29    5.71
   5  -2   8    0.10    5.85
   5   2  -8   10.47    6.25
  -5  -2  -8    5.76    6.29
  -5  -3   8    0.01    5.65
   5  -3  -8    3.41    5.54
   5   3   8    7.24    5.85
   5  -3  -8    3.48    5.47
  -5   3  -8    4.80    5.04
  -5   3   8    0.12    4.90
   5  -3   8    0.09    5.31
   5   3  -8   -7.67    8.72
  -5  -3  -8    4.33    5.52
  -5  -4   8   -0.04    9.55
   5  -4  -8   12.23    6.59
   5   4   8    7.64    6.44
   5  -4  -8   -0.33    5.42
  -5   4  -8   -2.57    8.26
  -5  -4  -8   14.86    6.30
  -5   4   8    0.10    5.62
   5  -4   8   -0.03    8.90
   5   4  -8   -0.38    6.35
  -5  -5   8   -0.05    6.57
   5  -5  -8   11.75    6.81
   5   5   8    7.55    6.65
   5  -5  -8   -0.56    7.85
  -5   5  -8    0.41    5.34
  -5  -5  -8   -0.01    6.50
  -5   5   8    0.02    8.61
   5  -5   8    3.87    5.81
   5   5  -8   11.46    6.52
  -5  -6   8    0.13    6.00
   5   6   8    2.10    6.15
  -5   6  -8    1.20    4.54
   5  -6  -8    0.12    4.44
   5  -6  -8    5.95    6.36
  -5  -6  -8   -0.05    6.07
   5   6  -8    6.10    5.88
  -5   6   8   -0.01    4.87
   5  -6   8    4.54    5.29
  -5  -7   8   -0.28    9.70
   5   7   8    4.38    9.65
  -5   7  -8   -1.96    4.71
   5  -7  -8    0.06    4.62
   5  -7  -8   12.03    6.77
  -5  -7  -8   -0.03    9.76
   5   7  -8    9.94    9.61
   5  -7   8    6.04    5.39
  -5   7   8   -0.02    5.11
  -6   0   8   -0.21    5.15
   6   0   8    7.18    5.58
   6   0  -8   -2.08    6.10
   6   0  -8    0.22    8.29
  -6   0  -8    3.79    5.68
  -6  -1   8    0.08    7.56
   6  -1  -8   12.59    7.75
   6   1   8   18.16    7.85
   6  -1  -8   27.76   14.28
  -6   1  -8   11.85    7.98
  -6   1   8   -0.01    7.02
   6  -1   8   14.34    7.55
   6   1  -8   20.71    7.97
   6   1  -8   12.02    7.50
  -6  -1  -8   20.70    8.33
  -6  -2   8   -0.16    7.54
   6  -2  -8   16.55    7.81
   6   2   8   16.33    7.73
   6  -2  -8   26.50    9.30
  -6   2  -8   13.34    7.38
  -6   2   8    0.10    6.87
   6   2  -8   21.36    8.03
   6  -2   8   14.79    7.83
   6   2  -8    1.27    7.24
  -6  -2  -8   14.90    8.13
  -6  -3   8    0.01   14.66
   6  -3  -8   45.94   10.55
   6   3   8   57.55   10.38
   6  -3  -8   -0.29    9.24
  -6   3  -8    2.66   13.63
  -6  -3  -8   56.44   10.52
  -6   3   8    0.13    9.08
   6   3  -8   51.14   10.39
   6  -3   8   44.94    9.87
  -6  -4   8   96.09   13.96
   6  -4  -8   71.28   13.90
   6   4   8   84.34   20.36
   6  -4  -8   66.70   11.16
  -6   4  -8   77.30   11.87
  -6  -4  -8   77.77   13.72
  -6   4   8   75.55   11.77
   6   4  -8  109.95   20.66
   6  -4   8   77.16   12.83
  -6  -5   8   78.77   13.48
   6   5   8   77.85   14.02
   6  -5  -8   55.76   10.28
  -6   5  -8   60.85   11.03
   6  -5  -8   68.86   13.73
  -6  -5  -8   66.57   13.39
  -6   5   8   67.30   11.43
   6   5  -8   69.19   13.77
   6  -5   8   61.92   11.89
  -6  -6   8    0.85   13.35
   6   6   8   37.41   13.50
   6  -6  -8   -0.37    6.37
  -6   6  -8    2.51    6.89
   6  -6  -8   38.39    9.53
  -6  -6  -8   -0.01   13.24
  -6   6   8    0.19    7.18
   6   6  -8   38.32   13.68
   6  -6   8   30.16    7.82
  -7   0   8   -0.04    9.76
   7   0  -8    2.55    6.71
   7   0  -8   16.57    7.73
   7   0   8    0.83   10.61
  -7   0  -8    5.08   10.73
  -7  -1   8   -0.02    4.72
   7  -1  -8    5.48    4.92
   7  -1  -8    2.35    6.01
   7   1   8   -3.83    4.97
  -7   1  -8    5.79    4.85
  -7   1   8    0.03    4.36
   7   1  -8    0.30    4.72
   7   1  -8   -0.58    5.12
   7  -1   8    0.70    4.94
  -7  -1  -8   -3.13    5.26
  -7  -2   8   -0.02    7.79
   7  -2  -8   -2.31    5.08
   7  -2  -8    0.29    7.36
   7   2   8    7.70    5.35
  -7   2  -8   -0.85    7.78
  -7  -2  -8    7.77    8.13
  -7   2   8   -0.02    4.64
   7   2  -8   -0.58    5.31
   7  -2   8    0.37    5.21
   7   2  -8    0.32    7.39
  -7  -3   8    0.14    6.64
   7  -3  -8   11.91    9.87
   7  -3  -8    0.20    5.86
   7   3   8   13.06    6.78
  -7   3  -8    0.27    5.90
  -7  -3  -8    1.58    6.53
  -7   3   8    0.06    5.68
   7   3  -8   18.51    6.86
   7  -3   8    0.10    9.39
   7   3  -8    0.39    6.08
  -7  -4   8   -0.01    6.92
   7   4   8   17.51    7.31
   7  -4  -8   -0.17    8.28
   7  -4  -8   12.96    7.28
  -7   4  -8    0.57    6.05
  -7  -4  -8   11.99    7.22
  -7   4   8   -0.03    5.94
   7   4  -8    8.25    7.05
   7  -4   8    0.06    6.56
   7   4  -8    0.63    6.29
  -7  -5   8   -0.01    8.14
   7   5   8   -1.07    5.70
   7  -5  -8    0.02    3.94
  -7   5  -8   -0.28    6.67
   7  -5  -8    7.43    8.83
  -7  -5  -8    3.54    5.67
   7   5  -8    4.37    5.50
  -7   5   8   -0.06    4.51
   7  -5   8   -0.03    5.09
   7   5  -8   -0.06    4.76
  -8   0   8   -0.02    7.38
   8   0  -8    0.88    7.47
   8   0  -8   18.23   12.97
   8   0   8    8.98    7.80
  -8   0  -8   28.74    8.34
  -8  -1   8    0.03    3.82
   8  -1  -8   -1.90    4.16
   8  -1  -8   -0.05    4.77
   8   1   8    0.44    6.30
  -8   1  -8    1.12    4.02
  -8   1   8   -0.01    3.59
   8   1  -8    0.20    3.87
   8   1  -8    1.94    4.29
   8  -1   8   -1.28    4.04
  -8  -1  -8   -1.13    4.39
  -8  -2   8    0.01    8.19
   8  -2  -8   -0.99   10.42
   8   2   8   15.03    8.60
   8  -2  -8   21.45    8.41
  -8   2  -8   30.21    8.20
  -8  -2  -8   32.34    8.78
  -8   2   8    0.02    7.56
   8   2  -8    1.54    7.70
   8   2  -8   25.94    8.89
   8  -2   8   -0.15    8.28
  -8  -3   8    0.00    5.65
   8  -3  -8   -0.06    5.03
   8   3   8    1.67    5.90
   8  -3  -8    9.67    5.66
  -8   3  -8   -1.77    5.21
  -8  -3  -8    4.74    5.70
  -8   3   8    0.02    4.75
   8   3  -8   -0.69    8.89
   8   3  -8   -0.10    5.08
   8  -3   8   -0.04    5.46
   0   0   9    0.13    9.47
   0   0  -9   42.20    9.75
   0  -1   9   -0.00    4.12
   0   1   9   -0.02    4.05
   0   1  -9   -3.66    4.11
   0  -1  -9    4.22    4.18
   0   2   9  104.84   15.64
   0   2  -9  133.29   16.61
   0  -3   9   -0.12    4.08
   0   3   9    0.65    4.05
   0   3  -9   -5.20    4.31
   0  -3  -9    3.90    4.14
   0  -4   9   -0.44    9.28
   0   4   9    0.32    9.13
   0   4  -9   31.69   10.04
   0  -4  -9   32.49    9.05
  -1   0   9    0.10    9.32
   1   0   9   -0.65    9.10
   1   0  -9   42.05   10.00
  -1   0  -9   35.31    9.14
  -1  -1   9   -0.39    6.71
   1   1   9   -0.14    6.93
  -1   1  -9   10.04    6.57
  -1   1   9   -0.05    6.87
   1   1  -9    5.26    7.09
  -1  -1  -9   11.58    6.74
  -1  -2   9   -0.42    8.79
   1   2   9    0.09    8.91
  -1   2  -9   25.30    9.25
   1  -2  -9   35.72   10.01
   1  -2   9   -0.17    8.94
  -1   2   9   -0.37    8.88
   1   2  -9   39.60    9.20
  -1  -2  -9   29.69    9.36
   1   3   9    0.23    7.50
  -1   3  -9   20.84    8.06
   1  -3  -9    8.32    7.07
   1  -3   9   -0.13    7.46
  -1   3   9    0.20    7.31
   1   3  -9   13.14    7.73
  -1  -4   9    0.11    9.30
   1   4   9   27.60    9.73
   1  -4  -9   31.45    9.75
  -1   4  -9   30.30   10.16
   1  -4  -9   30.27    8.84
   1  -4   9    0.35    9.25
  -1   4   9    0.05    9.18
   1   4  -9   26.53    9.76
  -1  -4  -9   25.95    9.84
  -2   0   9   -0.10    7.08
  -2   0  -9   11.73    7.11
  -2  -1   9   -0.13    7.82
   2   1   9    0.12    7.79
   2  -1  -9   47.63   13.24
  -2   1  -9   17.40    8.01
  -2   1   9   -0.52    7.70
   2  -1   9   -0.17    7.82
   2   1  -9   14.85    8.43
  -2  -1  -9   22.79    7.91
  -2  -2   9    0.62    9.30
   2   2   9    0.41    5.91
   2  -2  -9    3.84    5.62
  -2   2  -9    8.78    5.62
  -2   2   9   -0.50    5.78
   2  -2   9   -0.01    5.89
   2   2  -9    1.96    6.21
  -2  -2  -9   -5.25    9.04
  -2  -3   9    0.27    7.25
   2   3   9    6.91    7.42
  -2   3  -9   15.31    6.84
   2  -3  -9    7.18    6.35
   2  -3  -9    9.32    7.49
   2  -3   9    0.07    7.30
  -2   3   9    0.10    6.91
   2   3  -9    5.85    7.48
  -2  -3  -9    5.51    7.32
   2  -4  -9    7.35    6.51
  -2  -4   9   -0.02    6.37
   2   4   9    5.49    6.47
  -2   4  -9    2.69    5.72
   2  -4  -9   -0.30    5.31
   2  -4   9   -0.13    6.11
   2   4  -9    3.55    6.50
  -2  -4  -9    1.06    6.28
  -3   0   9   -0.32    5.88
   3   0   9    0.22    5.93
   3   0  -9    5.68    7.15
  -3   0  -9    2.91    6.17
  -3  -1   9   -0.20    8.58
   3   1   9   -0.41   13.14
   3  -1  -9   33.09   13.90
  -3   1  -9   31.56    8.73
  -3   1   9    0.07    8.53
   3  -1   9   -0.13    8.76
   3   1  -9   42.02   14.32
  -3  -1  -9   22.23    8.60
  -3  -2   9    0.09    7.37
   3  -2  -9    4.61    7.76
   3   2   9   14.26    7.72
   3  -2  -9    7.17    7.90
  -3   2  -9   11.69    6.95
  -3   2   9   -0.32    7.18
   3  -2   9   -0.21    7.21
   3   2  -9    4.87    7.93
  -3  -2  -9   14.22    7.48
   3  -3  -9   45.73   11.60
  -3  -3   9    0.25   11.22
   3   3   9   51.17   11.60
   3  -3  -9   40.90    9.47
  -3   3  -9   27.66    9.55
   3  -3   9    0.00   11.00
   3   3  -9   51.22   11.94
  -3  -3  -9   52.47   11.08
  -4   0   9   -0.10    8.32
   4   0   9    4.07    5.70
   4   0  -9   -1.64    7.13
  -4   0  -9    0.82    6.01
  -4  -1   9    0.64   10.02
   4   1   9   33.52   10.31
   4  -1  -9   35.47   10.24
   4  -1  -9   47.98   14.64
  -4   1  -9   32.78   10.40
  -4   1   9    0.02    9.61
   4  -1   9    0.25   10.24
   4   1  -9   44.66   11.14
  -4  -1  -9   36.88   10.49
   0   0   0    0.00    0.00
;
_shelx_hkl_checksum     78617
_shelx_res_file
;
TITL    U-27 HJY SJB
REM  transformed to space group :
CELL   0.71073 12.8472 13.6212  7.1972   90.000   90.000   90.000
ZERR   4        0.0004  0.0004  0.0003    0.000    0.000    0.000
LATT   -1
SYMM   -X,-Y,+Z
SYMM   1/2+X,1/2-Y,-Z
SYMM   1/2-X,1/2+Y,-Z
SFAC P S V NB
UNIT 4 40 3.28 4.72
L.S.     5
FMAP      2
PLAN     -5
BOND
acta
OMIT     6  16   0
omit -3.0 54.0
TWIN
EXYZ NB1 V1
EADP NB1 V1
EXYZ NB2 V2
EADP NB2 V2
ACTA
WGHT    0.038600    1.152900
BASF   0.64485
FVAR       0.16297   0.58561   0.58886
NB1   4    0.082302    0.746027    0.063490    10.58886    0.01641    0.02178 =
         0.01970   -0.00091    0.00071    0.00107
V1    3    0.082302    0.746027    0.063490    10.41114    0.01641    0.02178 =
         0.01970   -0.00091    0.00071    0.00107
NB2   4    0.207801    0.248406    0.066715    10.58561    0.01448    0.02139 =
         0.01915    0.00130    0.00085   -0.00120
V2    3    0.207801    0.248406    0.066715    10.41439    0.01448    0.02139 =
         0.01915    0.00130    0.00085   -0.00120
S1    2    0.060079    0.118929    0.100509    11.00000    0.02057    0.02566 =
         0.02380    0.00065    0.00042    0.00006
S2    2    0.064747    0.375768    0.110658    11.00000    0.01998    0.02714 =
         0.03030   -0.00420    0.00243    0.00061
S3    2    0.072743    0.032014    0.553816    11.00000    0.02557    0.03192 =
         0.02811    0.00775   -0.00509   -0.00394
S4    2    0.193004    0.225580    0.424071    11.00000    0.02214    0.03875 =
         0.02420    0.00227   -0.00131   -0.00744
S5    2    0.222116    0.634354    0.167221    11.00000    0.02342    0.03009 =
         0.02964    0.00471    0.00291    0.00412
S6    2    0.329235    0.109626    0.094861    11.00000    0.02308    0.02881 =
         0.03329    0.00544    0.00168   -0.00228
S7    2    0.348296    0.356920    0.174275    11.00000    0.02668    0.03260 =
         0.02826   -0.00666    0.00094   -0.00503
S8    2    0.426656    0.270287    0.580585    11.00000    0.02334    0.03862 =
         0.02334    0.00260   -0.00297   -0.00644
S9    2    0.564395    0.188458    0.144798    11.00000    0.02476    0.03339 =
         0.02434    0.00232   -0.00043   -0.00136
S10   2    0.798579    0.115002    0.087851    11.00000    0.02359    0.02579 =
         0.03321    0.00691   -0.00106   -0.00016
P     1    0.058517    0.154640    0.377163    11.00000    0.02230    0.02835 =
         0.02018    0.00359    0.00133    0.00009
HKLF 4
REM     U-27 HJY SJB
REM R1 =  0.0449 for    2053 Fo > 4sig(Fo)  and  0.0725 for all    2757 data
REM    121 parameters refined using      0 restraints
END
WGHT      0.0377      1.2819
REM Highest difference peak  1.043,  deepest hole -1.064,  1-sigma level  0.221
Q1    1   0.1847  0.7493 -0.0017  11.00000  0.05    1.04
Q2    1   0.0759  0.7507 -0.1723  11.00000  0.05    0.97
Q3    1   0.0643  0.1136  0.3005  11.00000  0.05    0.95
Q4    1   0.3422  0.7525  0.0811  11.00000  0.05    0.90
Q5    1   0.0563  0.6862 -0.0754  11.00000  0.05    0.90
;
_shelx_res_checksum     54223
_shelxl_version_number        2.014
data_New_Global_Publ_Block
_journal_date_recd_electronic     2015-01-22
_journal_date_accepted     2015-02-13
_journal_name_full     'Acta Crystallographica, Section E'
_journal_year     2015
_journal_volume     71
_journal_issue      3
_journal_page_first     278
_journal_page_last     280
_journal_paper_category     GI
_journal_paper_doi     10.1107/S2056989015003072
_journal_coeditor_code     PJ2018
_publ_contact_author_name     'Professor Hoseop Yun'
_publ_contact_author_address
;
Division of Energy Systems Research and Department of Chemistry
Ajou University
Suwon 443-749
Republic of Korea
;
_publ_contact_author_email     hsyun@ajou.ac.kr
_publ_contact_author_fax     '82-31-219-1615'
_publ_contact_author_phone     '82-31-219-2605'
_publ_section_title
;
Crystal structure of the mixed-metal thiophosphate Nb~1.18~V~0.82~PS~10~
;
loop_
    _publ_author_name
    _publ_author_footnote
    _publ_author_address
    'Sun, Joobin' .
;
Department of Energy Systems Research and Department of Chemistry
Ajou University
Suwon 443-749
Republic of Korea
;
    'Heo, Jiyun' .
;
Department of Energy Systems Research and Department of Chemistry
Ajou University
Suwon 443-749
Republic of Korea
;
    'Yun, Hoseop' .
;
Department of Energy Systems Research and Department of Chemistry
Ajou University
Suwon 443-749
Republic of Korea
;
_publ_section_synopsis
;
The mixed-metal thiophosphate Nb~1.18~V~0.82~PS~10~ has been prepared by the
use of a halide flux and the crystal structure has been analyzed by
single-crystal diffraction methods.
;
