# Supplementary material for: Crystal structure of the mixed-metal thio­phosphate Nb1.18V0.82PS10
Source: Acta Crystallogr E Crystallogr Commun. 2015 Feb 18;71(Pt 3):278–80. doi: 10.1107/S2056989015003072 (PMC4350732; doi:10.1107/S2056989015003072)
Supplement: Supplementary file 2 [file e-71-00278-Isup2.hkl]

#
# h,k,l, Fc-squared, Fo-squared, sigma(Fo-squared), status flag
#
data_I
_shelx_title '    U-27 HJY SJB'
_shelx_refln_list_code          4
_shelx_F_calc_maximum      419.10
_exptl_crystal_F_000       968.96
_reflns_d_resolution_high  0.7829

loop_
 _space_group_symop_operation_xyz
 'x, y, z'
 '-x, -y, z'
 'x+1/2, -y+1/2, -z'
 '-x+1/2, y+1/2, -z'

_cell_length_a    12.8472
_cell_length_b    13.6212
_cell_length_c     7.1972
_cell_angle_alpha  90.000
_cell_angle_beta   90.000
_cell_angle_gamma  90.000

_shelx_F_squared_multiplier     1.000

loop_
 _refln_index_h
 _refln_index_k
 _refln_index_l
 _refln_F_squared_calc
 _refln_F_squared_meas
 _refln_F_squared_sigma
 _refln_observed_status
   2   0   0         31.15         40.74        10.99 o
   4   0   0        347.57        306.98        81.33 o
   6   0   0      31611.07      31091.50       696.90 o
   8   0   0      95633.26      97382.05      1931.53 o
  10   0   0        603.94        987.23        98.84 o
  12   0   0        213.85        154.93        84.75 o
  14   0   0      20233.62      21475.54       656.86 o
  16   0   0        447.07        408.76       122.79 o
   2   1   0        693.87        671.07        32.14 o
   3   1   0         63.44         69.66        10.99 o
   4   1   0        247.61        246.02        17.79 o
   5   1   0        604.44        669.35        45.98 o
   6   1   0      22858.50      22096.65       344.55 o
   7   1   0        945.40        944.69        46.02 o
   8   1   0         11.51        -12.48        21.38 o
   9   1   0        582.94        662.01        47.73 o
  10   1   0       1317.13       1443.76        69.16 o
  11   1   0          9.98         -8.90        37.07 o
  12   1   0        119.39        144.62        47.14 o
  13   1   0         19.31         83.47        49.20 o
  14   1   0      14438.73      16161.20       375.71 o
  15   1   0       1277.55       1193.33       109.85 o
  16   1   0         15.67         -8.45        62.32 o
   1   2   0        979.87        943.62        22.81 o
   2   2   0       1560.02       1552.84        23.66 o
   3   2   0        546.41        523.00        18.86 o
   4   2   0         14.99         29.05        10.84 o
   5   2   0       2345.87       2314.72        43.32 o
   6   2   0       9014.17       8637.10       131.24 o
   7   2   0        147.16        201.36        25.86 o
   8   2   0      15213.43      15564.83       245.83 o
   9   2   0         10.56          3.12        23.39 o
  10   2   0       5891.51       6339.14       136.84 o
  11   2   0         51.19        115.26        48.82 o
  12   2   0         74.30         81.98        40.40 o
  13   2   0         76.35         70.31        46.33 o
  14   2   0       4716.40       4935.70       165.08 o
  15   2   0        367.47        319.12        75.41 o
  16   2   0         99.80         51.88        63.27 o
   1   3   0         37.31         80.47        20.50 o
   2   3   0        491.14        457.42        16.31 o
   3   3   0       1576.37       1440.51        60.10 o
   4   3   0     175648.30     177787.88      2701.68 o
   5   3   0       1158.41       1161.63        30.00 o
   6   3   0       8756.15       8476.59       118.40 o
   7   3   0       1959.04       1921.44        50.46 o
   8   3   0         83.45        113.44        26.51 o
   9   3   0        149.02        206.76        34.27 o
  10   3   0      13653.70      14316.25       251.31 o
  11   3   0         73.87        103.72        32.84 o
  12   3   0       4205.93       4202.17       128.63 o
  13   3   0       1125.67       1059.39       104.73 o
  14   3   0       2009.49       1766.68       133.98 o
  15   3   0        153.60        141.34        66.51 o
  16   3   0         53.02         89.11       120.40 o
   0   4   0        134.08        227.22        21.82 o
   1   4   0        132.12        175.65        22.48 o
   2   4   0         63.29         67.92        11.09 o
   3   4   0       9414.44       9482.63       275.30 o
   4   4   0        196.51        261.21        51.79 o
   5   4   0        123.85        150.81         7.67 o
   6   4   0       9176.19       9106.34       137.80 o
   7   4   0          0.74         22.45        19.84 o
   8   4   0        730.09        780.78        43.65 o
   9   4   0          0.97          2.88        10.74 o
  10   4   0      17120.33      18337.89       404.14 o
  11   4   0       3566.43       3514.66       163.91 o
  12   4   0        333.32        445.44        60.27 o
  13   4   0          0.08          1.44        33.46 o
  14   4   0        970.27        738.43       151.65 o
  15   4   0        117.76        153.32       126.75 o
   1   5   0        195.29        227.05        23.61 o
   2   5   0        176.50        157.00        16.05 o
   3   5   0       1965.69       2057.78        62.68 o
   4   5   0     110029.86     110060.39      2703.34 o
   5   5   0        361.65        451.47        74.89 o
   6   5   0       3060.66       2978.37       182.21 o
   7   5   0         16.27        -10.94        20.24 o
   8   5   0        111.00         87.84        24.13 o
   9   5   0         17.29        -13.25        25.11 o
  10   5   0      12519.85      12695.76       498.04 o
  11   5   0        523.45        477.74        46.76 o
  12   5   0       1587.13       1546.72       130.50 o
  13   5   0        184.63        121.03        39.70 o
  14   5   0        330.82        160.28       127.02 o
  15   5   0        205.65         25.39       111.93 o
   0   6   0      26185.41      24241.63       534.76 o
   1   6   0        519.89        494.53        38.04 o
   2   6   0       5508.95       5405.54        86.28 o
   3   6   0        177.87        155.36        28.48 o
   4   6   0         12.49        149.57        70.60 o
   5   6   0       1838.47       1931.96       186.10 o
   6   6   0        998.66       1044.47       115.81 o
   7   6   0         32.78        135.49        75.58 o
   8   6   0       6061.54       6307.78       289.77 o
   9   6   0        894.79        912.63       166.09 o
  10   6   0      12226.88      13926.99       453.70 o
  11   6   0        858.30        983.23       141.91 o
  12   6   0          8.47         25.33        53.21 o
  13   6   0          4.62       -100.74       102.36 o
  14   6   0        845.65        644.95       301.04 o
  15   6   0        241.47        136.12       152.48 o
   1   7   0       1044.64       1003.91        49.18 o
   2   7   0      10130.11       9783.82       152.55 o
   3   7   0        364.67        404.07        33.28 o
   4   7   0      13217.13      13621.91       414.06 o
   5   7   0       1983.11       1969.29       145.56 o
   6   7   0        479.31        462.71        98.90 o
   7   7   0       1333.82       1307.06       155.69 o
   8   7   0        363.76        431.48       138.83 o
   9   7   0       2311.87       2610.46       178.88 o
  10   7   0       9181.63      10090.60       381.86 o
  11   7   0        160.63        261.97       110.08 o
  12   7   0        256.91        331.02       142.86 o
  13   7   0         78.54        151.90       119.07 o
  14   7   0       3110.76       3778.81       377.59 o
  15   7   0          7.41         36.55       119.18 o
   0   8   0      87405.21      88562.70      2120.66 o
   1   8   0        243.69        347.85        35.33 o
   2   8   0       4183.21       4151.12       103.73 o
   3   8   0       2131.72       2102.32        50.88 o
   4   8   0         39.45        -52.41        57.68 o
   5   8   0       8283.47       8524.44       333.16 o
   6   8   0       2936.69       3154.80       206.38 o
   7   8   0        657.76        825.67       161.57 o
   8   8   0      13397.57      14500.67       596.52 o
   9   8   0        364.76        368.40       109.80 o
  10   8   0       2737.35       2923.88       216.89 o
  11   8   0        290.77        351.74       188.78 o
  12   8   0         13.40          6.35        76.69 o
  13   8   0        750.61        692.56       299.31 o
  14   8   0       4389.70       5200.54       437.86 o
   1   9   0         19.10         42.28        28.77 o
   2   9   0        605.29        687.70        44.05 o
   3   9   0        119.56        125.36        23.80 o
   4   9   0       1762.09       2118.80       166.16 o
   5   9   0       1089.98       1303.50       207.77 o
   6   9   0       3775.84       4144.16       331.33 o
   7   9   0       1449.40       1622.91       179.95 o
   8   9   0          1.52         48.91        76.25 o
   9   9   0        643.93        651.05       134.32 o
  10   9   0        430.76        462.50       134.53 o
  11   9   0         37.47          3.64        97.52 o
  12   9   0        145.67        114.18       116.85 o
  13   9   0        727.58        771.39       326.97 o
  14   9   0       3495.32       4785.64       437.21 o
   0  10   0      16561.94      17765.86       658.47 o
   1  10   0       1620.01       1663.49        72.49 o
   2  10   0        108.49        154.93        31.00 o
   3  10   0          3.59         -4.84        21.18 o
   4  10   0          5.58          3.60        17.22 o
   5  10   0        442.49        500.42       119.97 o
   6  10   0       4010.44       4345.67       239.85 o
   7  10   0         51.78        168.93        91.51 o
   8  10   0        947.45        988.73       149.44 o
   9  10   0        490.05        684.62       186.31 o
  10  10   0        813.35       1316.95       229.93 o
  11  10   0          4.44        -22.01        92.88 o
  12  10   0          4.57         -8.27        89.68 o
  13  10   0          0.00        -24.48       135.31 o
   1  11   0       2613.18       2741.86        93.79 o
   2  11   0        901.64       1023.53        69.58 o
   3  11   0        470.82        445.44        46.95 o
   4  11   0      26287.15      25648.53      1469.30 o
   5  11   0          0.34         20.78        60.61 o
   6  11   0       2386.57       2737.82       195.85 o
   7  11   0        114.71        178.26       101.80 o
   8  11   0          3.05         35.79        97.32 o
   9  11   0       2259.90       2847.68       296.03 o
  10  11   0       3897.71       4820.38       321.17 o
  11  11   0         90.19        153.25       132.69 o
  12  11   0       1646.38       1828.41       637.37 o
   0  12   0         45.09         34.05        53.27 o
   1  12   0        374.52        346.15        51.11 o
   2  12   0         87.28        110.97        37.06 o
   3  12   0        664.91        582.17        51.34 o
   4  12   0         36.13         26.17        24.33 o
   5  12   0       1942.12       2476.09       204.49 o
   6  12   0        326.15        223.03       133.39 o
   7  12   0          0.03         -2.93        64.03 o
   8  12   0         45.16          8.34        79.01 o
   9  12   0        791.21       1135.16       194.11 o
  10  12   0       1859.83       2396.38       261.97 o
  11  12   0       1091.14       1876.61       282.49 o
   1  13   0        789.29        995.68        90.46 o
   2  13   0         36.27          5.46        34.71 o
   3  13   0        300.72        272.32        48.26 o
   4  13   0       5853.70       6281.02       227.44 o
   5  13   0         68.67         44.36        81.13 o
   6  13   0       1020.71        988.59       159.72 o
   7  13   0          5.66         56.23        96.95 o
   8  13   0        173.13        131.42       117.47 o
   9  13   0       1036.03       1446.93       215.77 o
  10  13   0       2724.19       3528.40       319.61 o
   0  14   0       8500.47       8977.68       606.30 o
   1  14   0        616.88        513.33        94.97 o
   2  14   0          4.18         22.85        34.60 o
   3  14   0        472.10        416.51        60.00 o
   4  14   0          6.92         -7.03        17.83 o
   5  14   0        320.64        299.15       147.72 o
   6  14   0       1444.39       1749.03       203.72 o
   7  14   0        204.95        158.05       123.91 o
   8  14   0       3966.26       4962.44       370.56 o
   9  14   0        860.54       1126.92       308.77 o
   1  15   0        576.61        475.86        90.03 o
   2  15   0          8.69          5.42        33.91 o
   3  15   0         46.41         50.36        39.07 o
   4  15   0         60.11         48.11        62.69 o
   5  15   0         55.45        -22.17        95.92 o
   6  15   0        371.19         22.47       102.65 o
   7  15   0       2359.87       3137.42       310.66 o
   8  15   0         21.56        -37.80       118.94 o
   0  16   0       4947.19       4778.49       664.11 o
   1  16   0        195.01         52.38        50.94 o
   2  16   0        134.53         57.55        45.26 o
   3  16   0        385.49         89.67        76.10 o
   4  16   0        137.04         12.50        90.93 o
   5  16   0        306.68         28.18        98.90 o
   1  17   0        385.00        139.13        64.46 o
   2  17   0          0.77          5.56        54.57 o
   3  17   0         13.79         -0.19        48.32 o
   1   0   1      10570.55      10829.52       133.10 o
   2   0   1      10016.89       9958.28       120.08 o
   3   0   1          7.87          7.73        11.73 o
   4   0   1        139.88        186.56        18.45 o
   5   0   1       1585.32       1474.99        43.98 o
   6   0   1       1138.09       1103.11        52.10 o
   7   0   1      31447.64      30318.65       517.29 o
   8   0   1       5541.25       5633.04       129.20 o
   9   0   1       1823.53       1966.81        85.37 o
  10   0   1       1798.34       2011.03        95.88 o
  11   0   1         76.39         88.70        44.68 o
  12   0   1        198.46        214.36        55.80 o
  13   0   1         15.47         41.11        48.41 o
  14   0   1       3173.43       3079.96       155.76 o
  15   0   1       1752.22       1819.87       133.01 o
  16   0   1       1249.01       1114.04       106.85 o
 -16   1   1        340.82        270.01        78.92 o
 -15   1   1        439.61        302.11        73.16 o
 -14   1   1       2565.61       2581.12       131.59 o
 -13   1   1       1380.93       1483.60        97.43 o
 -12   1   1       1498.34       1718.95        96.80 o
 -11   1   1        201.80        215.10        61.09 o
 -10   1   1       2296.21       2490.91        93.91 o
  -9   1   1       1936.55       2093.92        82.07 o
  -8   1   1       1432.67       1547.85        60.52 o
  -7   1   1       7252.53       6917.49       148.90 o
  -6   1   1       3141.29       2940.74        73.28 o
  -5   1   1       4917.91       4664.13        87.80 o
  -4   1   1        638.36        759.69        28.39 o
  -3   1   1       1318.83       1304.04        28.96 o
  -2   1   1       4358.83       4093.46        57.39 o
  -1   1   1       9580.30       9314.19       118.65 o
   0   1   1         63.80        102.30        12.39 o
   1   1   1       9605.85       9464.40       106.87 o
   2   1   1       4346.16       4136.24        58.44 o
   3   1   1       1305.47       1266.58        37.44 o
   4   1   1        627.79        699.41        27.78 o
   5   1   1       4922.93       4745.74        86.21 o
   6   1   1       3150.94       2971.55        68.79 o
   7   1   1       7234.73       7141.75       135.68 o
   8   1   1       1433.46       1512.46        62.68 o
   9   1   1       1931.84       1997.74        72.88 o
  10   1   1       2302.77       2474.83       108.71 o
  11   1   1        209.64        311.94        58.46 o
  12   1   1       1497.58       1621.63        94.13 o
  13   1   1       1364.04       1393.95       109.53 o
  14   1   1       2585.05       2497.48       129.26 o
  15   1   1        439.15        291.06        72.25 o
  16   1   1        341.10        273.92       106.65 o
 -16   2   1       1213.49        870.14       167.51 o
 -15   2   1        282.78        171.48        73.99 o
 -14   2   1       3715.73       3864.49       174.47 o
 -13   2   1       1363.31       1510.83        95.47 o
 -12   2   1       2700.70       3023.91       120.31 o
 -11   2   1        654.81        793.14        69.12 o
 -10   2   1       2804.27       2926.17       104.91 o
  -9   2   1        867.35        971.99        56.94 o
  -8   2   1       1764.88       1749.64        80.33 o
  -7   2   1       7237.12       7175.76       174.30 o
  -6   2   1      10815.04      10320.21       161.92 o
  -5   2   1       1261.44       1178.98        36.03 o
  -4   2   1        820.02        840.69        24.72 o
  -3   2   1       3949.65       3768.33        62.13 o
  -2   2   1       2822.61       2699.99        57.08 o
  -1   2   1       6557.40       6384.45        84.23 o
   0   2   1      27771.66      28269.82       317.67 o
   1   2   1       6530.40       6393.58        80.59 o
   2   2   1       2846.28       2765.87        51.63 o
   3   2   1       3973.29       3782.08        59.44 o
   4   2   1        819.89        811.17        32.55 o
   5   2   1       1256.97       1272.72        41.04 o
   6   2   1      10845.58      10845.30       179.93 o
   7   2   1       7254.95       7185.89       171.43 o
   8   2   1       1771.72       1883.27        65.64 o
   9   2   1        877.09        932.76        49.99 o
  10   2   1       2777.05       2885.47        99.12 o
  11   2   1        656.62        764.19        65.95 o
  12   2   1       2699.18       3137.94       135.43 o
  13   2   1       1372.17       1567.55       136.22 o
  14   2   1       3717.80       4052.65       176.59 o
  15   2   1        282.50        208.92        93.80 o
  16   2   1       1208.75       1020.46       268.52 o
 -16   3   1       1150.36        916.73       412.16 o
 -15   3   1         11.56        -13.25        45.49 o
 -14   3   1        532.61        349.71        85.88 o
 -13   3   1        408.39        401.29        69.74 o
 -12   3   1         60.67         55.52        49.10 o
 -11   3   1       9219.64       9887.06       220.30 o
 -10   3   1       2827.26       2923.12       110.23 o
  -9   3   1        458.02        502.79        55.97 o
  -8   3   1       5196.71       5426.33       124.37 o
  -7   3   1       1573.89       1416.81        58.54 o
  -6   3   1       7443.69       7123.05       124.45 o
  -5   3   1        682.83        700.60        28.63 o
  -4   3   1      27448.57      25859.79       291.18 o
  -3   3   1      31669.63      30224.73       372.13 o
  -2   3   1       6122.91       5832.86        80.82 o
  -1   3   1       2129.30       2126.23        38.84 o
   0   3   1       2338.91       2303.70        39.47 o
   1   3   1       2141.86       2083.56        40.54 o
   2   3   1       6090.26       5783.90        82.36 o
   3   3   1      31659.88      30574.79       407.63 o
   4   3   1      27441.91      26228.60       368.37 o
   5   3   1        680.28        673.82        36.57 o
   6   3   1       7399.88       7159.45       122.57 o
   7   3   1       1559.26       1499.03        65.18 o
   8   3   1       5199.62       5438.24       159.26 o
   9   3   1        455.90        565.08        50.13 o
  10   3   1       2824.88       3033.19       117.02 o
  11   3   1       9207.83       9899.51       251.72 o
  12   3   1         60.18         87.36        49.99 o
  13   3   1        407.09        425.12       115.10 o
  14   3   1        534.54        353.10        77.26 o
  15   3   1         11.41        -13.18        47.63 o
  16   3   1       1151.45        555.02       519.03 o
 -15   4   1        650.49        505.67       240.50 o
 -14   4   1        279.32        201.79        61.11 o
 -13   4   1         83.89         61.59        37.81 o
 -12   4   1        887.72        814.65        87.08 o
 -11   4   1       2381.03       2315.68       110.67 o
 -10   4   1       4545.55       4405.95       112.70 o
  -9   4   1        194.85        239.74        35.92 o
  -8   4   1       1838.35       1779.99        64.54 o
  -7   4   1       3467.49       3329.30       101.69 o
  -6   4   1       3893.48       3641.99        76.60 o
  -5   4   1        342.52        354.83        22.87 o
  -4   4   1        281.53        300.25        22.57 o
  -3   4   1       7420.54       7131.74        91.04 o
  -2   4   1       5852.08       5671.31        74.69 o
  -1   4   1        301.03        289.61        17.80 o
   0   4   1       6095.19       6165.10        86.31 o
   1   4   1        289.47        296.19        20.09 o
   2   4   1       5888.37       5607.70       145.65 o
   3   4   1       7429.21       7081.40       125.43 o
   4   4   1        281.32        279.18        19.13 o
   5   4   1        342.90        362.34        43.35 o
   6   4   1       3935.89       3989.45       101.04 o
   7   4   1       3504.70       3466.82        98.26 o
   8   4   1       1838.21       1768.68        62.31 o
   9   4   1        191.58        242.69        37.30 o
  10   4   1       4574.06       4896.97       137.83 o
  11   4   1       2384.60       2492.83       155.70 o
  12   4   1        886.91        908.24       132.17 o
  13   4   1         85.61         76.88        51.03 o
  14   4   1        291.66        265.62        83.91 o
  15   4   1        659.26        650.74       499.83 o
 -15   5   1       1755.27       1460.48       561.86 o
 -14   5   1       1222.93       1197.98       468.82 o
 -13   5   1        105.16         65.87        37.39 o
 -12   5   1         19.49         37.53        39.36 o
 -11   5   1       8251.04       7971.48       570.22 o
 -10   5   1       8005.20       7705.77       335.86 o
  -9   5   1        239.75        163.55        21.86 o
  -8   5   1        108.95        100.53        31.29 o
  -7   5   1       6032.05       5747.35       104.34 o
  -6   5   1       4339.44       4257.74        72.62 o
  -5   5   1        544.56        560.74        38.28 o
  -4   5   1      30057.93      29933.86       339.26 o
  -3   5   1      28059.79      27605.09       323.64 o
  -2   5   1       1069.65       1030.40        28.84 o
  -1   5   1       6173.45       5866.95        90.12 o
   0   5   1        950.30       1003.25        35.78 o
   1   5   1       6195.63       6093.50       101.80 o
   2   5   1       1059.05       1024.45        33.75 o
   3   5   1      28058.62      27182.11       383.69 o
   4   5   1      30047.87      29570.59       376.28 o
   5   5   1        543.28        591.44        29.58 o
   6   5   1       4300.20       3999.04       104.66 o
   7   5   1       6002.12       5868.20       140.51 o
   8   5   1        109.11        139.33        37.43 o
   9   5   1        238.30        207.91        30.03 o
  10   5   1       7991.15       8019.49       528.95 o
  11   5   1       8244.85       8257.25       429.06 o
  12   5   1         18.78         35.64        47.60 o
  13   5   1        106.57         61.85        47.74 o
  14   5   1       1199.93       1178.04       431.73 o
  15   5   1       1750.86       1706.86      1139.73 o
 -15   6   1       1001.12        803.30       327.25 o
 -14   6   1       1842.67       1775.52       599.61 o
 -13   6   1        274.39        188.25       124.50 o
 -12   6   1       1118.03       1461.32       158.69 o
 -11   6   1        371.27        232.66        63.60 o
 -10   6   1       3412.88       3570.62       201.56 o
  -9   6   1         13.22         20.69        21.12 o
  -8   6   1       4157.64       4517.63       212.15 o
  -7   6   1       2972.34       3013.66       153.56 o
  -6   6   1       3408.70       3120.94        75.87 o
  -5   6   1         47.73         93.53        34.02 o
  -4   6   1        264.67        317.81        25.62 o
  -3   6   1       1427.70       1338.30        45.47 o
  -2   6   1        331.19        305.29        31.72 o
  -1   6   1       4640.32       4460.41        92.30 o
   0   6   1      24332.18      23715.84       343.13 o
   1   6   1       4618.51       4424.29        77.89 o
   2   6   1        328.10        348.02        23.13 o
   3   6   1       1428.81       1350.25        38.50 o
   4   6   1        265.08        250.78        54.73 o
   5   6   1         48.01         69.97        41.25 o
   6   6   1       3418.00       3348.35       155.22 o
   7   6   1       2986.52       3057.77       161.19 o
   8   6   1       4161.36       4003.52       223.75 o
   9   6   1         14.38          8.58        13.49 o
  10   6   1       3442.38       3171.74       389.97 o
  11   6   1        373.55        297.31        36.45 o
  12   6   1       1118.96        877.35        73.74 o
  13   6   1        272.85        124.69       168.42 o
  14   6   1       1866.01       1316.45       446.54 o
  15   6   1       1001.49        980.99       726.68 o
 -14   7   1       2634.85       2699.20       253.32 o
 -13   7   1        392.18        291.79       172.69 o
 -12   7   1       2036.31       2202.59       213.74 o
 -11   7   1        825.76        831.02       147.39 o
 -10   7   1       1261.90       1613.35       163.52 o
  -9   7   1        214.55        229.87       103.93 o
  -8   7   1        105.51        174.10        89.73 o
  -7   7   1       1662.95       1838.85       133.28 o
  -6   7   1       3232.66       3028.83       152.65 o
  -5   7   1         78.50         69.65        25.16 o
  -4   7   1        455.31        439.53        53.49 o
  -3   7   1        890.94        884.78        32.44 o
  -2   7   1       1542.48       1619.22        46.50 o
  -1   7   1       1620.39       1675.24        56.54 o
   0   7   1       4318.97       4325.10        86.95 o
   1   7   1       1621.04       1654.93        52.62 o
   2   7   1       1557.31       1625.18        45.04 o
   3   7   1        913.99        880.76        37.23 o
   4   7   1        463.51        414.42        69.48 o
   5   7   1         80.68         71.49        21.19 o
   6   7   1       3233.35       3437.58       180.38 o
   7   7   1       1667.19       1832.80       139.99 o
   8   7   1        105.37        159.76        92.47 o
   9   7   1        212.48        296.74       132.58 o
  10   7   1       1256.37       1696.38       243.05 o
  11   7   1        843.39        982.62       204.45 o
  12   7   1       2032.24       2297.24       265.79 o
  13   7   1        396.25        452.89       418.13 o
  14   7   1       2611.66       2345.99      1558.23 o
 -14   8   1       2636.83       3064.34       286.10 o
 -13   8   1        275.44        267.82       149.06 o
 -12   8   1        587.40        406.83       180.73 o
 -11   8   1       4440.96       4951.70       291.72 o
 -10   8   1       2109.34       2420.68       215.84 o
  -9   8   1        240.89        330.08       117.78 o
  -8   8   1       5856.77       6189.95       292.84 o
  -7   8   1      16725.64      18289.03       567.39 o
  -6   8   1       1888.77       1641.30       129.87 o
  -5   8   1       1546.74       1469.06        60.64 o
  -4   8   1        194.70        230.25        25.45 o
  -3   8   1      10017.43      10119.37       176.50 o
  -2   8   1       3331.27       3468.51        83.75 o
  -1   8   1       8622.03       8629.69       177.99 o
   0   8   1      39422.41      40443.72       565.09 o
   1   8   1       8620.00       9044.10       155.57 o
   2   8   1       3312.10       3181.59        69.85 o
   3   8   1       9983.30       9895.42       275.00 o
   4   8   1        195.48        176.39        20.92 o
   5   8   1       1549.90       1665.13       152.09 o
   6   8   1       1881.62       2046.04       141.25 o
   7   8   1      16711.22      18125.27       564.88 o
   8   8   1       5846.19       6497.68       385.74 o
   9   8   1        237.80        272.80       154.49 o
  10   8   1       2106.04       2487.75       291.91 o
  11   8   1       4426.20       5395.69       365.55 o
  12   8   1        588.93        335.78       319.48 o
  13   8   1        274.19        217.29       143.05 o
  14   8   1       2647.78       3548.99       383.45 o
 -13   9   1       1068.02        854.79       416.73 o
 -12   9   1        205.03        293.14       145.89 o
 -11   9   1       1248.86       1137.78       426.71 o
 -10   9   1       3134.29       3805.45       254.56 o
  -9   9   1        182.63        322.83       104.97 o
  -8   9   1        244.04        306.42       112.89 o
  -7   9   1       1836.89       1983.09       176.75 o
  -6   9   1       1930.95       2074.41       183.59 o
  -5   9   1         78.66        112.53        70.65 o
  -4   9   1       8001.39       7907.00       164.78 o
  -3   9   1       1190.36       1260.95        58.72 o
  -2   9   1       3801.60       3925.09        93.36 o
  -1   9   1        583.83        640.41        45.40 o
   0   9   1       1001.09        985.77        50.61 o
   1   9   1        582.09        650.09        45.03 o
   2   9   1       3809.61       3751.09        90.96 o
   3   9   1       1213.02       1116.53        58.35 o
   4   9   1       8019.70       7963.10       368.61 o
   5   9   1         77.51        245.43        78.20 o
   6   9   1       1959.10       1953.62       171.31 o
   7   9   1       1845.64       2136.61       235.22 o
   8   9   1        244.36        198.71       149.68 o
   9   9   1        182.99          9.69       152.47 o
  10   9   1       3151.89       3524.61       311.82 o
  11   9   1       1271.38        884.38       727.06 o
  12   9   1        206.80         57.63       198.09 o
  13   9   1       1066.18       1124.82       460.12 o
 -13  10   1         80.10         77.02       132.96 o
 -12  10   1         61.49         48.72       135.56 o
 -11  10   1        573.51        340.37       184.24 o
 -10  10   1       4116.19       4421.38       293.20 o
  -9  10   1         60.81         -9.41        70.94 o
  -8  10   1        178.56        238.53       118.80 o
  -7  10   1       4075.11       4670.76       243.87 o
  -6  10   1        799.24       1083.10       141.76 o
  -5  10   1        632.77        630.84        51.48 o
  -4  10   1       1384.73       1357.14        95.32 o
  -3  10   1        755.35        788.86        52.06 o
  -2  10   1       2012.35       2103.68        75.28 o
  -1  10   1       1615.20       1685.51        68.95 o
   0  10   1       1721.66       1918.91        78.70 o
   1  10   1       1605.39       1677.63        70.70 o
   2  10   1       2002.71       2019.95        69.64 o
   3  10   1        746.11        816.57        55.04 o
   4  10   1       1385.88       1407.38       116.24 o
   5  10   1        634.53        772.95       113.12 o
   6  10   1        792.88        909.98       161.07 o
   7  10   1       4078.24       4710.48       312.71 o
   8  10   1        174.12        284.27       154.57 o
   9  10   1         63.66         34.06        87.71 o
  10  10   1       4079.74       4478.94       359.01 o
  11  10   1        568.47        413.01       511.69 o
  12  10   1         61.96        123.46       125.54 o
  13  10   1         80.24        175.06       207.90 o
 -12  11   1       1061.23        566.08       310.65 o
 -11  11   1       1052.81       1210.62       231.97 o
 -10  11   1       2342.72       2649.79       253.05 o
  -9  11   1          5.20         56.07       100.36 o
  -8  11   1        252.79        157.74       113.36 o
  -7  11   1       2454.17       2772.90       209.50 o
  -6  11   1       1634.63       1747.30       181.77 o
  -5  11   1        147.36        186.77        56.32 o
  -4  11   1      19135.14      18939.33      1002.57 o
  -3  11   1       1262.71       1253.02        67.67 o
  -2  11   1        167.39        181.29        47.12 o
  -1  11   1       1481.82       1557.38        85.66 o
   0  11   1       1661.11       1854.39        85.55 o
   1  11   1       1484.65       1535.08        74.44 o
   2  11   1        164.83        191.93        37.18 o
   3  11   1       1262.86       1098.50        64.11 o
   4  11   1      19137.03      18920.70      1873.13 o
   5  11   1        148.49        282.08       109.18 o
   6  11   1       1639.05       1611.19       231.87 o
   7  11   1       2442.34       2815.43       332.47 o
   8  11   1        253.84        297.11       138.43 o
   9  11   1          5.31        -34.53       100.23 o
  10  11   1       2364.21       3083.49       368.11 o
  11  11   1       1054.84       1319.75       500.45 o
  12  11   1       1064.53       1203.28       433.55 o
 -11  12   1        261.94        245.94       173.62 o
 -10  12   1       2920.39       3376.12       328.67 o
  -9  12   1        803.40        710.92       292.50 o
  -8  12   1         35.80        -33.23        68.82 o
  -7  12   1        910.06        703.32       273.34 o
  -6  12   1        881.86        470.34       185.11 o
  -5  12   1       2053.03       2189.60       189.74 o
  -4  12   1       2075.93       1905.63       189.62 o
  -3  12   1        582.57        686.20        76.73 o
  -2  12   1       1251.36       1432.68        84.20 o
  -1  12   1        138.15        152.89        51.70 o
   0  12   1       1146.52       1334.93        86.26 o
   1  12   1        137.95        211.88        48.00 o
   2  12   1       1259.43       1320.51        88.25 o
   3  12   1        577.95        497.87        78.77 o
   4  12   1       2076.82       1809.33       242.22 o
   5  12   1       2058.57       2326.83       230.47 o
   6  12   1        888.72        841.63       170.59 o
   7  12   1        930.24       1316.26       216.12 o
   8  12   1         39.41         66.16        87.13 o
   9  12   1        795.40        237.19       335.67 o
  10  12   1       2912.99       3813.16       362.77 o
  11  12   1        262.65        299.25       180.80 o
 -10  13   1       3056.33       3792.12       349.57 o
  -9  13   1         22.53         58.79       127.44 o
  -8  13   1         26.37        102.46       105.83 o
  -7  13   1        855.82        666.03       234.65 o
  -6  13   1       1252.78       1065.45       332.60 o
  -5  13   1         15.53         11.53        45.81 o
  -4  13   1       7657.73       8292.02       282.00 o
  -3  13   1       2909.24       2888.98       143.55 o
  -2  13   1        614.87        588.13        65.15 o
  -1  13   1        319.00        180.60        66.30 o
   0  13   1        237.60        294.90        59.00 o
   1  13   1        320.50        427.83        59.94 o
   2  13   1        608.52        658.57        90.43 o
   3  13   1       2911.57       2637.26       219.29 o
   4  13   1       7651.52       8900.81       665.12 o
   5  13   1         14.83        -29.30        79.12 o
   6  13   1       1236.26       1345.24       260.22 o
   7  13   1        848.23        537.13       542.94 o
   8  13   1         26.87        -99.63       137.63 o
   9  13   1         23.05         65.29       127.48 o
  10  13   1       3060.38       3878.07       328.60 o
  -9  14   1        290.77        321.09       157.19 o
  -8  14   1       2878.23       3360.98       289.09 o
  -7  14   1         96.95         69.88       125.54 o
  -6  14   1        350.47        186.82       182.92 o
  -5  14   1        131.34         52.14        68.01 o
  -4  14   1         64.43         18.97        28.99 o
  -3  14   1        489.90        415.90        78.33 o
  -2  14   1        432.41        347.89        65.32 o
  -1  14   1         73.73         79.46        51.67 o
   0  14   1       8641.38       8694.15       294.44 o
   1  14   1         74.18         87.74        57.13 o
   2  14   1        432.60        354.03        90.99 o
   3  14   1        489.34        385.34        88.92 o
   4  14   1         64.76         57.69        34.56 o
   5  14   1        131.72        229.37       124.12 o
   6  14   1        351.42        231.26       218.38 o
   7  14   1        103.05        145.69       119.01 o
   8  14   1       2887.37       3533.20       300.62 o
   9  14   1        290.35        200.03       156.61 o
  -8  15   1         24.20        108.22       118.77 o
  -7  15   1         93.65         66.35       117.87 o
  -6  15   1       1597.57       1635.74       565.99 o
  -5  15   1        349.57        174.85       150.99 o
  -4  15   1        108.08         51.87        64.32 o
  -3  15   1        377.40        170.00        50.55 o
  -2  15   1        426.76        294.32        69.31 o
  -1  15   1        902.61        927.96        97.75 o
   0  15   1        720.23        566.71        96.20 o
   1  15   1        909.20        978.94        99.13 o
   2  15   1        432.68        261.14        58.70 o
   3  15   1        381.52        268.43        56.42 o
   4  15   1        101.94        112.36        96.59 o
   5  15   1        350.90        140.57       121.88 o
   6  15   1       1598.31       1927.17       626.43 o
   7  15   1         91.75         25.06       110.47 o
   8  15   1         24.32        -35.35       127.00 o
  -6  16   1       2526.71       3019.71       272.16 o
  -5  16   1         56.56         46.09       107.17 o
  -4  16   1        328.10        129.93       113.85 o
  -3  16   1       1108.58        648.76       301.35 o
  -2  16   1        282.88        192.42        61.60 o
  -1  16   1        309.85        174.07        62.00 o
   0  16   1      12732.05      12149.12       907.82 o
   1  16   1        309.48        135.80        62.91 o
   2  16   1        279.17        167.17        58.71 o
   3  16   1       1104.64       1075.60       321.29 o
   4  16   1        327.98        167.27       151.78 o
   5  16   1         55.72        -69.65        97.54 o
   6  16   1       2521.15       2838.61       813.44 o
  -3  17   1        122.45          6.13        74.85 o
  -2  17   1        271.73        140.49        88.36 o
  -1  17   1         38.53         55.47        48.27 o
   0  17   1        490.70        337.57        77.28 o
   1  17   1         40.35         18.54        48.68 o
   2  17   1        275.39         83.75       117.33 o
   3  17   1        125.52        -26.40        79.03 o
   0   0   2      58037.33      57197.40      1167.44 o
   1   0   2       1554.31       1542.18        57.99 o
   2   0   2         67.84         59.86        20.65 o
   3   0   2         15.07         31.98        16.11 o
   4   0   2         57.20         59.23        20.58 o
   5   0   2        369.72        358.32        31.95 o
   6   0   2       6485.26       6192.04       125.40 o
   7   0   2      25285.22      24646.66       396.37 o
   8   0   2      16114.27      16055.39       331.85 o
   9   0   2       9710.58      10169.00       214.61 o
  10   0   2       5302.61       5648.62       149.65 o
  11   0   2        124.23         95.43        44.59 o
  12   0   2        121.83        136.26        54.45 o
  13   0   2        223.71        163.05        95.25 o
  14   0   2       1803.99       1929.56       159.97 o
  15   0   2       1126.40        737.28       162.88 o
  16   0   2         99.04         36.14        73.70 o
 -15   1   2        345.92        163.79        82.64 o
 -14   1   2       1475.03       1752.04       130.56 o
 -13   1   2        492.73        429.57        84.96 o
 -12   1   2         71.11         65.80        54.39 o
 -11   1   2         23.46        101.03        43.84 o
 -10   1   2       4586.04       4739.31       141.13 o
  -9   1   2       1156.44       1139.60        74.62 o
  -8   1   2       1294.05       1315.65        64.13 o
  -7   1   2       4813.07       4671.11        98.41 o
  -6   1   2       3484.00       3254.45        73.02 o
  -5   1   2       2607.06       2507.67        73.20 o
  -4   1   2      20678.96      19403.10       274.20 o
  -3   1   2       1065.45        880.70        41.55 o
  -2   1   2        103.65        132.60        21.79 o
  -1   1   2       1402.31       1399.62        43.99 o
   0   1   2        587.50        592.31        36.26 o
   1   1   2       1382.22       1350.45        45.81 o
   2   1   2        102.92        141.86        21.57 o
   3   1   2       1090.12        918.12        35.91 o
   4   1   2      20694.68      19755.46       284.58 o
   5   1   2       2605.08       2513.77        69.50 o
   6   1   2       3494.83       3260.83        84.79 o
   7   1   2       4856.68       4803.47       129.08 o
   8   1   2       1293.94       1263.26        75.63 o
   9   1   2       1155.18       1260.63        83.34 o
  10   1   2       4605.73       4897.42       170.46 o
  11   1   2         25.73         26.26        61.99 o
  12   1   2         71.92        231.20        75.11 o
  13   1   2        498.95        444.96       105.81 o
  14   1   2       1485.20       1503.35       142.90 o
  15   1   2        349.34        200.73       115.12 o
 -15   2   2        334.84        266.74        80.97 o
 -14   2   2       1493.40       1254.42       261.70 o
 -13   2   2         60.52         17.96        57.57 o
 -12   2   2       2003.46       2014.26       110.06 o
 -11   2   2       1186.94       1267.31        77.18 o
 -10   2   2       5137.81       4974.58       158.83 o
  -9   2   2       5602.00       5730.47       154.34 o
  -8   2   2       2936.80       2778.47        94.66 o
  -7   2   2        718.99        668.21        52.26 o
  -6   2   2       2139.27       1937.54        57.24 o
  -5   2   2       1707.66       1706.09        47.49 o
  -4   2   2       1970.55       1969.02        76.23 o
  -3   2   2       5086.81       4875.60       115.63 o
  -2   2   2       1838.51       1876.46        55.82 o
  -1   2   2       1569.47       1581.79        50.24 o
   0   2   2      17250.13      16867.10       260.77 o
   1   2   2       1586.48       1639.80        50.00 o
   2   2   2       1832.94       1789.33        46.86 o
   3   2   2       5052.09       4901.46        95.25 o
   4   2   2       1971.70       1983.76        57.73 o
   5   2   2       1703.03       1621.03        56.69 o
   6   2   2       2112.95       1958.84        63.38 o
   7   2   2        682.07        686.49        54.81 o
   8   2   2       2927.57       2945.25       145.92 o
   9   2   2       5608.42       5899.22       162.37 o
  10   2   2       5103.93       5351.13       182.91 o
  11   2   2       1172.59       1263.77       119.90 o
  12   2   2       2004.18       2184.16       133.56 o
  13   2   2         63.57        141.51        73.60 o
  14   2   2       1467.33       1465.99       138.70 o
  15   2   2        334.21        319.01       115.00 o
 -15   3   2        320.36        242.75        85.87 o
 -14   3   2       2706.45       2676.31       163.16 o
 -13   3   2       2245.36       2215.76       136.93 o
 -12   3   2       2228.11       2223.92       118.04 o
 -11   3   2      10955.89      10834.42       272.13 o
 -10   3   2       4012.48       3967.71       137.41 o
  -9   3   2        849.17        872.60        64.59 o
  -8   3   2        146.42        155.17        36.93 o
  -7   3   2       1227.75       1208.38        47.83 o
  -6   3   2       3442.54       3299.99        72.17 o
  -5   3   2       1193.30       1245.35        40.10 o
  -4   3   2      34365.51      32707.56       459.61 o
  -3   3   2      31925.96      29846.35       492.00 o
  -2   3   2       2323.61       2148.45        61.83 o
  -1   3   2        262.52        308.55        36.90 o
   0   3   2       6754.09       6517.30       116.77 o
   1   3   2        270.45        259.54        23.15 o
   2   3   2       2326.31       2147.16        52.40 o
   3   3   2      31933.71      30652.44       423.89 o
   4   3   2      34364.00      32796.64       465.64 o
   5   3   2       1201.83       1221.59        47.81 o
   6   3   2       3468.10       3391.05       119.62 o
   7   3   2       1246.93       1238.45        62.89 o
   8   3   2        146.97        200.37        49.66 o
   9   3   2        845.12        814.60        61.17 o
  10   3   2       4037.81       4061.69       161.31 o
  11   3   2      10961.36      11779.15       328.69 o
  12   3   2       2232.12       2288.83       132.20 o
  13   3   2       2230.67       2519.02       164.56 o
  14   3   2       2731.34       2688.77       186.01 o
  15   3   2        321.04        255.52        96.52 o
 -15   4   2        537.35        373.01       187.55 o
 -14   4   2       3075.96       2715.67       309.89 o
 -13   4   2        581.64        452.52        69.08 o
 -12   4   2        332.22        371.36        68.76 o
 -11   4   2       1167.09       1035.78       156.03 o
 -10   4   2       2142.20       2084.38        76.48 o
  -9   4   2          8.77        -11.64        24.30 o
  -8   4   2       2173.56       2214.65        71.58 o
  -7   4   2       1045.48        934.50        45.80 o
  -6   4   2       4414.45       4327.99        86.50 o
  -5   4   2        599.45        665.22        42.10 o
  -4   4   2        109.84        167.58        29.71 o
  -3   4   2       3694.17       3457.15        84.33 o
  -2   4   2       1787.07       1855.71        52.35 o
  -1   4   2        702.58        673.40        32.22 o
   0   4   2      30922.65      29732.27       408.29 o
   1   4   2        711.59        658.98        36.17 o
   2   4   2       1792.70       1743.69        59.12 o
   3   4   2       3710.06       3599.91        86.26 o
   4   4   2        108.72        112.87        22.86 o
   5   4   2        597.50        726.90        49.53 o
   6   4   2       4403.57       4369.38       115.28 o
   7   4   2       1029.35       1004.30        62.17 o
   8   4   2       2175.99       2171.16        91.49 o
   9   4   2         10.47         38.97        28.27 o
  10   4   2       2146.89       2356.20       117.01 o
  11   4   2       1174.23       1201.54       155.86 o
  12   4   2        331.50        313.68        77.30 o
  13   4   2        579.97        586.63        92.28 o
  14   4   2       3059.62       2912.64       351.56 o
  15   4   2        538.09        644.98       266.58 o
 -15   5   2         41.77         44.64       103.73 o
 -14   5   2       2376.93       2166.20       660.17 o
 -13   5   2       3778.18       4697.94       294.66 o
 -12   5   2        889.92        707.55        84.13 o
 -11   5   2       2966.08       2857.52       199.13 o
 -10   5   2       1802.41       1734.99       113.21 o
  -9   5   2        900.35        886.29        96.75 o
  -8   5   2       1127.53       1006.38        60.95 o
  -7   5   2        122.81        124.65        26.85 o
  -6   5   2       4911.48       4835.16        88.43 o
  -5   5   2       4502.50       4496.85        98.50 o
  -4   5   2       9007.21       8801.27       148.09 o
  -3   5   2       7716.76       7622.90       119.30 o
  -2   5   2       2789.98       2612.40        75.08 o
  -1   5   2       2567.70       2428.99        57.76 o
   0   5   2       2249.33       2281.99        61.36 o
   1   5   2       2550.87       2418.39        62.39 o
   2   5   2       2773.01       2701.44        67.62 o
   3   5   2       7705.33       7668.63       135.58 o
   4   5   2       9003.13       8623.23       151.99 o
   5   5   2       4508.17       4486.83        99.93 o
   6   5   2       4871.80       4595.97       108.27 o
   7   5   2        127.20        139.21        33.59 o
   8   5   2       1128.00       1055.50        66.48 o
   9   5   2        904.45       1162.38        85.93 o
  10   5   2       1773.92       1866.86       110.84 o
  11   5   2       2944.56       2816.97       117.88 o
  12   5   2        893.73        782.74       109.34 o
  13   5   2       3790.71       3836.76       367.76 o
  14   5   2       2359.19       2516.78       339.48 o
  15   5   2         42.26         65.51       291.05 o
 -14   6   2       1488.23       1169.33       375.79 o
 -13   6   2        488.11        357.29       151.50 o
 -12   6   2        124.75        108.99        46.48 o
 -11   6   2        419.76        293.00        40.95 o
 -10   6   2       5943.34       6479.27       365.52 o
  -9   6   2       1294.78       1149.08       135.44 o
  -8   6   2       3758.13       3548.66        98.96 o
  -7   6   2       7736.65       7479.89       122.38 o
  -6   6   2       2062.01       2036.76        51.13 o
  -5   6   2       1683.45       1661.48        51.60 o
  -4   6   2       5593.61       5559.56       101.91 o
  -3   6   2        251.54        329.49        30.90 o
  -2   6   2       5223.18       5317.59       104.79 o
  -1   6   2       9910.00       9598.24       176.92 o
   0   6   2      27051.39      26366.34       390.45 o
   1   6   2       9932.56       9661.27       165.59 o
   2   6   2       5235.97       5159.91       108.54 o
   3   6   2        260.22        337.69        31.77 o
   4   6   2       5593.70       5635.80       129.51 o
   5   6   2       1691.11       1762.26        58.13 o
   6   6   2       2087.32       2068.93        65.33 o
   7   6   2       7738.71       7827.97       158.31 o
   8   6   2       3754.34       3769.55       203.90 o
   9   6   2       1273.42       1422.07        98.58 o
  10   6   2       6005.50       5918.70       302.38 o
  11   6   2        427.31        339.42        51.02 o
  12   6   2        124.73         30.47        39.28 o
  13   6   2        482.45        224.71       249.63 o
  14   6   2       1499.30         22.97       329.46 o
 -14   7   2       1590.70       1307.36       484.63 o
 -13   7   2       2404.02       2895.79       247.60 o
 -12   7   2         90.95        112.16       104.21 o
 -11   7   2        764.08        864.27       150.53 o
 -10   7   2       5725.26       6151.39       314.60 o
  -9   7   2        387.02        269.02        70.33 o
  -8   7   2        212.69        224.55       120.75 o
  -7   7   2       3896.55       3503.23       133.37 o
  -6   7   2       1398.86       1383.29        52.44 o
  -5   7   2       1205.49       1186.63        48.96 o
  -4   7   2       6693.98       6600.97       117.14 o
  -3   7   2        581.79        630.62        45.81 o
  -2   7   2       1739.44       1680.80        56.53 o
  -1   7   2       1756.48       1771.24        56.98 o
   0   7   2        935.14        905.41        46.61 o
   1   7   2       1746.57       1739.63        70.04 o
   2   7   2       1730.00       1638.70        80.32 o
   3   7   2        551.74        536.88        42.83 o
   4   7   2       6692.57       6587.67       143.72 o
   5   7   2       1212.73       1130.50        46.54 o
   6   7   2       1386.61       1345.11        57.29 o
   7   7   2       3892.37       3619.87       128.47 o
   8   7   2        211.79        202.19        48.86 o
   9   7   2        390.64        381.42        85.54 o
  10   7   2       5675.99       6589.48       364.66 o
  11   7   2        761.66        564.75       106.46 o
  12   7   2         90.78        112.09       135.61 o
  13   7   2       2405.35       2813.29       315.36 o
  14   7   2       1574.65         23.34       341.50 o
 -14   8   2        938.27        928.25       409.42 o
 -13   8   2        429.50        356.26       154.05 o
 -12   8   2        414.22        344.97       147.57 o
 -11   8   2        683.45        497.29       204.58 o
 -10   8   2       1748.68       1935.48       187.32 o
  -9   8   2        480.56        445.45       130.92 o
  -8   8   2       4999.48       5140.41       336.09 o
  -7   8   2      25025.10      22642.87      1447.13 o
  -6   8   2       1981.09       1911.73        63.12 o
  -5   8   2         53.72         76.72        21.20 o
  -4   8   2       9309.51       9210.93       155.69 o
  -3   8   2       1281.12       1257.11        55.88 o
  -2   8   2        322.55        423.86        61.43 o
  -1   8   2      10837.47      11021.42       212.73 o
   0   8   2      14311.30      14473.37       260.93 o
   1   8   2      10826.03      11416.22       233.94 o
   2   8   2        318.05        358.81        41.30 o
   3   8   2       1302.60       1260.56        62.67 o
   4   8   2       9309.55       9114.51       180.23 o
   5   8   2         52.40         62.12        26.00 o
   6   8   2       1982.22       1911.65       128.11 o
   7   8   2      25007.69      24532.02      1389.83 o
   8   8   2       5005.76       4876.36       298.89 o
   9   8   2        483.63        374.25       137.47 o
  10   8   2       1753.92       1987.69       247.42 o
  11   8   2        690.99        325.80       332.66 o
  12   8   2        414.08        159.67       168.94 o
  13   8   2        432.53        144.18       219.51 o
  14   8   2        948.55         -4.89       345.65 o
 -13   9   2       2241.45       2153.19       721.81 o
 -12   9   2        526.23        585.56       252.82 o
 -11   9   2         67.75         69.44       120.92 o
 -10   9   2        993.18        864.56       359.17 o
  -9   9   2        104.22         85.82       104.58 o
  -8   9   2         11.93          1.18        20.26 o
  -7   9   2       1746.58       1827.24       225.38 o
  -6   9   2       3756.95       3572.37       179.09 o
  -5   9   2        604.08        598.89        41.95 o
  -4   9   2       3913.75       3868.66       100.43 o
  -3   9   2        371.22        387.99        48.85 o
  -2   9   2        992.27       1064.04        61.48 o
  -1   9   2       1081.07       1156.69        67.10 o
   0   9   2        118.31        144.93        36.53 o
   1   9   2       1073.87       1139.16        95.38 o
   2   9   2       1003.04       1048.76        60.27 o
   3   9   2        347.45        444.30        58.24 o
   4   9   2       3914.25       3884.77       112.18 o
   5   9   2        609.09        577.46        93.83 o
   6   9   2       3775.93       3882.66       167.77 o
   7   9   2       1759.55       1847.27       173.48 o
   8   9   2         12.37         76.31        65.34 o
   9   9   2        102.60        107.23       103.00 o
  10   9   2        977.63        331.10       384.84 o
  11   9   2         73.00         98.13       163.66 o
  12   9   2        521.75        384.35       379.91 o
  13   9   2       2237.75       3154.11       466.51 o
 -12  10   2       1037.47       1067.02       355.35 o
 -11  10   2        680.50        606.96       258.43 o
 -10  10   2       1218.92       1117.23       294.08 o
  -9  10   2       1110.86       1418.18       209.82 o
  -8  10   2       1465.37       1807.59       198.24 o
  -7  10   2       3558.61       4131.71       285.04 o
  -6  10   2       2614.92       2271.43       234.72 o
  -5  10   2        174.16        166.19        36.98 o
  -4  10   2       2298.31       2095.64        80.84 o
  -3  10   2       1282.26       1360.01        70.85 o
  -2  10   2        248.36        307.04        51.03 o
  -1  10   2        960.31       1188.33        71.63 o
   0  10   2       2823.18       3037.04        96.43 o
   1  10   2        967.10       1019.58        82.08 o
   2  10   2        252.83        421.65        51.25 o
   3  10   2       1277.38       1364.47        74.39 o
   4  10   2       2298.40       2242.12       108.93 o
   5  10   2        171.88        160.61        36.48 o
   6  10   2       2605.86       3031.38       212.71 o
   7  10   2       3542.61       4269.00       286.66 o
   8  10   2       1462.23       1680.45       218.12 o
   9  10   2       1111.95        675.76       620.41 o
  10  10   2       1210.32        897.30       683.76 o
  11  10   2        678.71        358.52       370.31 o
  12  10   2       1036.99        489.00       493.62 o
 -12  11   2        354.86        207.05       156.76 o
 -11  11   2       6474.94       7259.12       444.59 o
 -10  11   2       1553.68       1835.40       207.10 o
  -9  11   2        176.56        276.53       130.95 o
  -8  11   2       1452.43       1023.99       540.86 o
  -7  11   2        668.56        531.52       262.28 o
  -6  11   2        861.57        802.31        97.72 o
  -5  11   2       1943.16       1602.68       110.85 o
  -4  11   2       8182.83       8112.44       330.77 o
  -3  11   2      13310.25      13735.29       283.50 o
  -2  11   2        134.23        133.17        47.67 o
  -1  11   2        153.56        219.02        46.98 o
   0  11   2       8368.79       9081.05       200.89 o
   1  11   2        149.33        171.98        53.80 o
   2  11   2        132.40        159.01        45.24 o
   3  11   2      13308.04      13618.74       627.99 o
   4  11   2       8183.99       7669.01       612.74 o
   5  11   2       1935.91       1871.35       265.25 o
   6  11   2        869.97       1061.55       162.95 o
   7  11   2        683.10        778.84       148.50 o
   8  11   2       1451.40       1592.18       592.06 o
   9  11   2        176.65         42.25       153.05 o
  10  11   2       1563.98       1143.75       949.40 o
  11  11   2       6462.25       8042.88       611.48 o
  12  11   2        356.74        327.62       343.76 o
 -11  12   2       1287.19       1579.31       228.52 o
 -10  12   2        783.05        881.35       197.10 o
  -9  12   2       1127.21       1140.01       395.65 o
  -8  12   2        105.76        106.42       104.76 o
  -7  12   2        147.34        196.13       122.28 o
  -6  12   2        571.27        309.68       125.97 o
  -5  12   2        609.62        523.08        64.16 o
  -4  12   2       2325.57       2548.83       133.67 o
  -3  12   2       1803.09       1778.88        92.90 o
  -2  12   2        655.54        667.93        75.09 o
  -1  12   2        273.42        285.80        55.38 o
   0  12   2       1799.14       1880.08        97.15 o
   1  12   2        283.36        411.13        65.56 o
   2  12   2        654.25        756.58        95.09 o
   3  12   2       1816.21       1829.51       151.70 o
   4  12   2       2326.52       2297.04       286.90 o
   5  12   2        605.03        859.64       137.36 o
   6  12   2        559.57        500.17       138.04 o
   7  12   2        140.02        113.00       133.84 o
   8  12   2        104.17         99.15       138.19 o
   9  12   2       1134.25       1027.87       838.51 o
  10  12   2        773.86        349.91       451.07 o
  11  12   2       1293.28        948.49       842.65 o
 -10  13   2        548.24        721.50       186.43 o
  -9  13   2         24.68         26.83        91.77 o
  -8  13   2       3939.38       4792.13       322.05 o
  -7  13   2        217.90         42.19        90.26 o
  -6  13   2        488.64        260.00        81.79 o
  -5  13   2        336.72        210.55        71.83 o
  -4  13   2        846.90        618.18       140.89 o
  -3  13   2       6509.85       6468.34       275.42 o
  -2  13   2        629.39        732.67        83.53 o
  -1  13   2        807.20        792.11        79.76 o
   0  13   2      11198.54      11974.90       281.02 o
   1  13   2        809.10        866.58        83.36 o
   2  13   2        630.04        548.53       132.80 o
   3  13   2       6509.68       6538.94       589.07 o
   4  13   2        836.40        667.23       117.47 o
   5  13   2        336.72        462.34       137.41 o
   6  13   2        495.98        400.21       380.10 o
   7  13   2        215.51         27.48       117.92 o
   8  13   2       3938.69       4901.03       473.99 o
   9  13   2         24.23          4.56       120.99 o
  10  13   2        557.87        364.81       388.38 o
  -9  14   2        186.85        223.29       144.46 o
  -8  14   2       1066.13       1360.75       509.67 o
  -7  14   2       2801.46       3166.25       270.66 o
  -6  14   2        538.70        230.03       165.42 o
  -5  14   2          1.09         67.72        52.62 o
  -4  14   2         12.83         86.57        41.84 o
  -3  14   2        402.59        304.46        74.89 o
  -2  14   2        230.23        253.52        68.46 o
  -1  14   2       2667.28       2781.10       155.57 o
   0  14   2       6432.87       6856.14       209.31 o
   1  14   2       2671.05       2861.50       197.52 o
   2  14   2        227.41        230.22        74.95 o
   3  14   2        408.47        384.66       105.21 o
   4  14   2         12.21         13.68        35.47 o
   5  14   2          1.30         -8.20       114.48 o
   6  14   2        529.97         76.84       242.63 o
   7  14   2       2798.27       3402.77       353.14 o
   8  14   2       1065.35        547.57       567.98 o
   9  14   2        183.29        127.81       186.08 o
  -7  15   2        845.28        441.35       231.52 o
  -6  15   2        389.68        139.01       180.97 o
  -5  15   2        202.39         32.61        95.66 o
  -4  15   2        327.31        138.42        94.03 o
  -3  15   2        392.02        112.02        51.27 o
  -2  15   2        913.64        810.02       172.96 o
  -1  15   2        334.03        272.29        75.32 o
   0  15   2         75.50        114.97        67.36 o
   1  15   2        328.97        203.18        75.81 o
   2  15   2        914.69        877.16       273.41 o
   3  15   2        390.73        243.87        74.24 o
   4  15   2        324.76        369.25       362.21 o
   5  15   2        206.25         75.98       125.51 o
   6  15   2        393.40        473.83       427.92 o
   7  15   2        849.75        755.82       533.91 o
  -5  16   2        223.97        134.88       163.94 o
  -4  16   2       2253.05       2119.77       731.10 o
  -3  16   2        396.37        143.86       120.06 o
  -2  16   2        115.22         62.12        51.97 o
  -1  16   2       2111.06       1783.71       153.48 o
   0  16   2        770.06        524.34       156.57 o
   1  16   2       2106.62       1741.77       149.47 o
   2  16   2        112.07         86.80        71.34 o
   3  16   2        399.88        227.71       277.87 o
   4  16   2       2252.61       1566.48      1315.37 o
   5  16   2        223.08         93.18       168.46 o
   0   0   3      10388.76      10470.94       272.60 o
   1   0   3      36473.48      34981.26       558.08 o
   2   0   3        125.18        113.69        29.69 o
   3   0   3       2997.39       2787.05        86.43 o
   4   0   3         97.69         71.80        30.25 o
   5   0   3        766.26        762.80        53.94 o
   6   0   3          2.62          9.02        32.23 o
   7   0   3      47116.99      45841.61       757.36 o
   8   0   3        223.24        326.35        59.52 o
   9   0   3        124.61        151.05        46.16 o
  10   0   3       2325.97       2309.93       138.08 o
  11   0   3        120.61        139.76        71.48 o
  12   0   3        139.11        125.55        67.96 o
  13   0   3         23.59        -22.21        66.09 o
  14   0   3        526.93        434.93       117.05 o
  15   0   3       7038.07       7167.53       377.71 o
 -15   1   3       1560.25       1171.52       530.05 o
 -14   1   3        116.57         32.10        60.55 o
 -13   1   3       2940.67       3167.04       168.76 o
 -12   1   3        216.52        263.58        71.31 o
 -11   1   3       3751.22       3669.07       171.54 o
 -10   1   3       3042.72       2861.15       130.16 o
  -9   1   3        224.02        279.80        54.60 o
  -8   1   3        962.06        951.09        68.73 o
  -7   1   3      10070.67       9799.44       206.77 o
  -6   1   3       1790.83       1856.08        70.09 o
  -5   1   3        745.16        767.17        50.45 o
  -4   1   3      12909.63      12549.53       244.95 o
  -3   1   3      18605.43      17511.43       311.72 o
  -2   1   3       1894.14       1847.77        71.57 o
  -1   1   3       5207.92       5138.15       115.82 o
   0   1   3       4115.82       4238.98       106.95 o
   1   1   3       5202.85       4973.73       119.28 o
   2   1   3       1904.38       1923.36        71.46 o
   3   1   3      18636.08      17423.05       304.70 o
   4   1   3      12905.56      12665.56       216.06 o
   5   1   3        750.94        810.09        49.04 o
   6   1   3       1802.97       1674.04        73.80 o
   7   1   3      10102.10      10047.88       226.14 o
   8   1   3        960.45       1094.38        72.38 o
   9   1   3        222.09        287.91        62.41 o
  10   1   3       3042.27       3126.87       158.68 o
  11   1   3       3774.62       3889.86       178.13 o
  12   1   3        215.00        172.13        77.67 o
  13   1   3       2938.79       3282.43       211.53 o
  14   1   3        121.06         -5.36        71.15 o
  15   1   3       1560.59       1284.41       412.38 o
 -15   2   3       2228.66       1759.20       391.44 o
 -14   2   3        470.28        281.32       111.19 o
 -13   2   3       1201.88        884.80       187.01 o
 -12   2   3        320.26        325.35        87.21 o
 -11   2   3       3963.37       4008.35       187.10 o
 -10   2   3       1032.29       1069.98        90.89 o
  -9   2   3         51.87         48.09        41.13 o
  -8   2   3        425.52        433.35        52.89 o
  -7   2   3      28158.29      27980.79       472.47 o
  -6   2   3        995.48       1027.65        62.55 o
  -5   2   3         63.81         74.62        32.07 o
  -4   2   3       4775.51       4825.32       120.33 o
  -3   2   3      12347.96      11858.38       237.54 o
  -2   2   3       1249.87       1277.27        61.58 o
  -1   2   3      27315.39      26532.96       434.17 o
   0   2   3       1902.83       2806.42       112.02 o
   1   2   3      27324.42      25876.83       426.55 o
   2   2   3       1245.81       1223.60        64.43 o
   3   2   3      12276.80      11998.60       207.39 o
   4   2   3       4777.79       4608.88       115.10 o
   5   2   3         62.99         82.41        29.41 o
   6   2   3        996.02       1094.76        59.57 o
   7   2   3      28096.03      27277.20       467.39 o
   8   2   3        428.68        485.61        55.04 o
   9   2   3         55.49        108.94        53.78 o
  10   2   3       1024.26       1094.02       144.56 o
  11   2   3       3938.37       4026.13       171.70 o
  12   2   3        321.29        400.82        87.66 o
  13   2   3       1192.80       1109.32       143.67 o
  14   2   3        478.59        418.83       116.55 o
  15   2   3       2223.49       1745.24       508.94 o
 -15   3   3        212.67        103.56       103.94 o
 -14   3   3        900.61        648.45       236.24 o
 -13   3   3       2340.65       2364.46       164.11 o
 -12   3   3         58.86         46.12        59.72 o
 -11   3   3      19511.93      19557.64       694.00 o
 -10   3   3        147.03        161.73        52.78 o
  -9   3   3         84.25        135.80        51.85 o
  -8   3   3       5020.26       4956.19       132.59 o
  -7   3   3       8915.04       8730.40       182.16 o
  -6   3   3        385.82        361.98        44.64 o
  -5   3   3       3863.16       3863.59       110.65 o
  -4   3   3          6.29         20.48        25.63 o
  -3   3   3      51530.89      49121.50       819.63 o
  -2   3   3       1100.05       1120.31        59.23 o
  -1   3   3       4665.80       4743.73       113.34 o
   0   3   3      17669.19      16910.16       293.12 o
   1   3   3       4630.16       4303.75       112.91 o
   2   3   3       1094.70       1083.16        55.25 o
   3   3   3      51613.22      48889.33       737.94 o
   4   3   3          7.78         18.04        23.22 o
   5   3   3       3856.81       3754.59       100.60 o
   6   3   3        378.77        385.43        48.12 o
   7   3   3       8988.86       8976.68       199.85 o
   8   3   3       5016.85       5185.11       172.74 o
   9   3   3         86.62        147.65        51.45 o
  10   3   3        142.99        161.28        63.76 o
  11   3   3      19534.07      20180.54       454.47 o
  12   3   3         59.48        109.38        84.83 o
  13   3   3       2360.11       2627.92       179.94 o
  14   3   3        892.22        905.41       133.75 o
  15   3   3        215.84        184.46       120.81 o
 -15   4   3         87.62        160.20       226.10 o
 -14   4   3       1296.42        924.89       514.23 o
 -13   4   3        557.44        303.68        81.18 o
 -12   4   3          7.87        -10.17        35.81 o
 -11   4   3       5561.10       5698.79       201.46 o
 -10   4   3        682.34        610.12        66.49 o
  -9   4   3       2629.44       2632.16        96.34 o
  -8   4   3        254.67        265.89        43.25 o
  -7   4   3       2591.36       2817.51        93.60 o
  -6   4   3       1903.54       1826.00        90.47 o
  -5   4   3       2299.48       2154.07       103.84 o
  -4   4   3          1.04        -14.84        31.79 o
  -3   4   3      14947.17      14378.33       276.25 o
  -2   4   3       5513.59       5173.06       288.56 o
  -1   4   3       1986.77       1884.71        74.60 o
   0   4   3      14338.43      14143.53       236.96 o
   1   4   3       2027.69       1966.32        65.00 o
   2   4   3       5512.25       5221.13       114.05 o
   3   4   3      14892.84      14407.67       256.03 o
   4   4   3          1.01        -17.25        23.53 o
   5   4   3       2304.46       2205.13        80.02 o
   6   4   3       1922.23       1988.34        77.37 o
   7   4   3       2552.14       2771.30       104.56 o
   8   4   3        252.53        246.20        59.12 o
   9   4   3       2623.80       2622.77       119.17 o
  10   4   3        693.34        687.23        81.71 o
  11   4   3       5539.59       5606.16       248.98 o
  12   4   3          7.95         -9.58        59.59 o
  13   4   3        547.15        525.56       115.23 o
  14   4   3       1305.63       1100.10       154.86 o
  15   4   3         88.61        139.31       212.73 o
 -14   5   3        958.14        739.92       350.83 o
 -13   5   3        637.00        530.47       196.24 o
 -12   5   3        611.63        468.44        71.47 o
 -11   5   3      16584.77      15453.17       600.14 o
 -10   5   3        103.00        107.98        54.96 o
  -9   5   3       1082.03       1045.61        68.73 o
  -8   5   3         57.14         39.22        31.12 o
  -7   5   3       1459.87       1461.64        67.06 o
  -6   5   3        692.55        724.59        57.62 o
  -5   5   3       9141.41       9045.73       208.10 o
  -4   5   3         72.25         45.78        34.68 o
  -3   5   3      49087.34      48623.59       852.03 o
  -2   5   3       3921.75       3808.72       106.75 o
  -1   5   3        703.93        707.53        45.18 o
   0   5   3        636.85        685.43        47.77 o
   1   5   3        696.08        694.22        45.77 o
   2   5   3       3910.70       3833.07        98.76 o
   3   5   3      49120.85      48639.56       764.20 o
   4   5   3         68.45         74.08        31.66 o
   5   5   3       9132.40       8931.23       182.30 o
   6   5   3        681.90        612.93        57.70 o
   7   5   3       1458.13       1440.24        86.82 o
   8   5   3         57.46         57.20        67.07 o
   9   5   3       1087.44       1226.32        83.48 o
  10   5   3        103.01         67.89        52.94 o
  11   5   3      16590.12      16498.63       903.72 o
  12   5   3        615.25        469.84       114.20 o
  13   5   3        633.09        407.41       127.04 o
  14   5   3        952.90        803.87       311.01 o
 -14   6   3        853.58        546.00       221.86 o
 -13   6   3        366.07        491.14       250.41 o
 -12   6   3       1200.81       1103.42       175.64 o
 -11   6   3       1365.81       1110.69       209.67 o
 -10   6   3        166.07        126.96        37.10 o
  -9   6   3       1202.86       1122.43        92.61 o
  -8   6   3        169.46        148.95        34.55 o
  -7   6   3      19088.29      18749.38       313.65 o
  -6   6   3       1145.99       1154.18        72.29 o
  -5   6   3        897.27        941.85        62.27 o
  -4   6   3      10000.68      10403.76       236.96 o
  -3   6   3       3175.46       3230.34        95.86 o
  -2   6   3        973.34       1000.78        57.59 o
  -1   6   3       9556.67       9255.49       189.20 o
   0   6   3       5768.98       5697.03       129.03 o
   1   6   3       9560.32       9303.16       182.25 o
   2   6   3        971.67       1018.06        56.14 o
   3   6   3       3201.61       3096.37        97.87 o
   4   6   3       9997.25      10125.01       201.51 o
   5   6   3        901.16       1003.50        64.68 o
   6   6   3       1154.36       1042.11        75.84 o
   7   6   3      19108.56      19582.38       416.61 o
   8   6   3        170.48        219.67        76.02 o
   9   6   3       1202.52       1181.24        92.92 o
  10   6   3        164.37        125.85        62.00 o
  11   6   3       1374.04       1399.15       120.97 o
  12   6   3       1199.31       1007.20       439.39 o
  13   6   3        363.95        114.24       145.66 o
  14   6   3        858.55          7.53       444.67 o
 -14   7   3         63.55         11.65       107.91 o
 -13   7   3       1645.59       1471.73       523.45 o
 -12   7   3         28.98        185.28       127.71 o
 -11   7   3        164.32         47.17        49.37 o
 -10   7   3        473.59        358.31        90.08 o
  -9   7   3        307.55        231.70        32.33 o
  -8   7   3        285.86        282.73        39.71 o
  -7   7   3       5843.95       5883.33       121.49 o
  -6   7   3        677.86        596.12        54.54 o
  -5   7   3        156.67        133.16        38.51 o
  -4   7   3       1327.45       1291.16        62.77 o
  -3   7   3       2698.70       2884.24        93.46 o
  -2   7   3        167.85        145.31        46.17 o
  -1   7   3       3531.73       3542.88       101.69 o
   0   7   3        176.47        258.82        45.22 o
   1   7   3       3531.96       3580.87       108.22 o
   2   7   3        170.47        220.86        43.31 o
   3   7   3       2670.50       2856.86       112.90 o
   4   7   3       1331.99       1258.79        71.03 o
   5   7   3        153.46        125.10        37.71 o
   6   7   3        673.17        768.65        68.80 o
   7   7   3       5810.21       5832.04       171.07 o
   8   7   3        285.66        235.29        53.92 o
   9   7   3        311.29        262.30        48.59 o
  10   7   3        482.33        323.46        54.51 o
  11   7   3        153.05         98.83        69.45 o
  12   7   3         28.10         15.63       134.02 o
  13   7   3       1649.97       1723.74       625.84 o
  14   7   3         61.21         -9.04       270.34 o
 -13   8   3        417.28        385.29       170.46 o
 -12   8   3         32.31         45.35       111.57 o
 -11   8   3        164.86        264.04       138.95 o
 -10   8   3        441.29        444.54       193.68 o
  -9   8   3        265.74        279.63        60.02 o
  -8   8   3        586.30        586.87        64.60 o
  -7   8   3      24953.08      25330.26       457.48 o
  -6   8   3        674.46        709.59        70.32 o
  -5   8   3        496.79        463.83        44.98 o
  -4   8   3         30.33          7.06        28.18 o
  -3   8   3        723.34        733.93        51.44 o
  -2   8   3        770.85        751.04        65.06 o
  -1   8   3      16923.09      16904.96       317.31 o
   0   8   3         11.28        199.03        98.38 o
   1   8   3      16903.32      17027.38       325.83 o
   2   8   3        778.13        827.24        65.24 o
   3   8   3        735.70        866.07        85.55 o
   4   8   3         29.38         67.29        73.58 o
   5   8   3        500.71        444.14        59.64 o
   6   8   3        671.24        669.84        98.37 o
   7   8   3      24995.51      25270.64       739.54 o
   8   8   3        583.54        567.23        96.37 o
   9   8   3        255.47        202.09        50.52 o
  10   8   3        436.54        199.11       109.94 o
  11   8   3        170.46        142.61       149.25 o
  12   8   3         31.93         43.51       107.85 o
  13   8   3        420.19          5.65       275.99 o
 -12   9   3        544.87        856.40       333.02 o
 -11   9   3       1843.12       1730.01       579.10 o
 -10   9   3       1482.99       2007.76       221.99 o
  -9   9   3        284.00        220.31        72.66 o
  -8   9   3       1851.87       1581.50       163.06 o
  -7   9   3       2084.73       1982.35       131.73 o
  -6   9   3       1732.49       1706.20        88.32 o
  -5   9   3        147.85        121.91        36.14 o
  -4   9   3       2581.17       2527.10        94.58 o
  -3   9   3       5647.75       5785.61       153.71 o
  -2   9   3       2683.04       2863.39       120.19 o
  -1   9   3        822.28        947.28        70.43 o
   0   9   3       4626.49       4954.99       143.91 o
   1   9   3        828.50        974.47        69.09 o
   2   9   3       2695.66       2942.69       127.52 o
   3   9   3       5617.85       5915.48       174.91 o
   4   9   3       2585.67       2634.32       117.76 o
   5   9   3        151.55         95.17        50.11 o
   6   9   3       1735.17       1835.48        98.40 o
   7   9   3       2073.80       2090.63        93.87 o
   8   9   3       1850.20       1801.85       207.06 o
   9   9   3        281.74        227.79       125.97 o
  10   9   3       1495.50        857.72       642.70 o
  11   9   3       1840.64       2045.55       701.47 o
  12   9   3        538.52        471.89       408.08 o
 -12  10   3        297.40        315.41       171.66 o
 -11  10   3        377.84        392.12       172.66 o
 -10  10   3        697.53        747.95       159.71 o
  -9  10   3         80.67        210.96       142.51 o
  -8  10   3       1570.67       1226.84       291.24 o
  -7  10   3       3505.92       3294.56       269.32 o
  -6  10   3       1267.37       1211.81       112.00 o
  -5  10   3        703.32        672.11        88.40 o
  -4  10   3        678.92        709.73        67.50 o
  -3  10   3       1465.44       1448.77        77.69 o
  -2  10   3       1634.09       1825.73       125.38 o
  -1  10   3       4742.28       5060.48       171.81 o
   0  10   3       1029.98       1113.82        87.01 o
   1  10   3       4718.06       5147.62       175.01 o
   2  10   3       1638.64       1753.58       112.76 o
   3  10   3       1468.57       1493.45        99.65 o
   4  10   3        678.86        797.55        71.14 o
   5  10   3        698.31        588.99        71.62 o
   6  10   3       1259.42       1237.82        88.65 o
   7  10   3       3504.76       4045.20       279.67 o
   8  10   3       1582.20       1267.99       442.70 o
   9  10   3         85.85         45.90       121.42 o
  10  10   3        685.85        241.03       210.87 o
  11  10   3        379.47        165.10       165.61 o
  12  10   3        296.78        208.79       260.74 o
 -11  11   3       4288.62       4584.18       350.22 o
 -10  11   3        175.44        289.67       135.65 o
  -9  11   3        781.66       1107.82       179.91 o
  -8  11   3         35.93        175.23       153.24 o
  -7  11   3        379.66        239.70        66.40 o
  -6  11   3        855.92        683.93       162.32 o
  -5  11   3        330.47        165.83        55.48 o
  -4  11   3        355.04        315.08        61.69 o
  -3  11   3       7085.37       7048.71       302.41 o
  -2  11   3       1090.25       1199.78       104.13 o
  -1  11   3        827.65        872.60        93.12 o
   0  11   3         49.58         42.50        51.17 o
   1  11   3        835.49        986.73        94.14 o
   2  11   3       1100.07       1263.41        90.37 o
   3  11   3       7097.20       7388.96       219.15 o
   4  11   3        345.71        277.02       106.37 o
   5  11   3        335.29        333.87        64.89 o
   6  11   3        853.32        801.60       157.27 o
   7  11   3        388.61        312.12       122.17 o
   8  11   3         35.31        -24.68       108.43 o
   9  11   3        776.64        979.37       403.25 o
  10  11   3        180.76        103.00       149.11 o
  11  11   3       4296.88       4733.04       413.59 o
 -10  12   3        163.05        217.15       160.72 o
  -9  12   3        323.53        318.31       157.67 o
  -8  12   3       1214.13       1250.54       458.79 o
  -7  12   3       1473.75       1045.40       572.19 o
  -6  12   3       1332.19        718.86       123.70 o
  -5  12   3        249.42         98.62        52.34 o
  -4  12   3       1393.79       1371.31        88.03 o
  -3  12   3       1089.89       1198.37       104.69 o
  -2  12   3        914.38        916.00        85.58 o
  -1  12   3       1050.84        994.81        90.70 o
   0  12   3       5630.79       6157.99       207.64 o
   1  12   3       1056.83       1206.55        94.93 o
   2  12   3        916.88       1061.78        95.31 o
   3  12   3       1076.75       1077.94       108.22 o
   4  12   3       1393.58       1411.97        97.87 o
   5  12   3        246.86        249.78        68.88 o
   6  12   3       1336.40        846.67       226.37 o
   7  12   3       1458.85       1568.10       586.91 o
   8  12   3       1221.52        921.58       511.12 o
   9  12   3        327.18        313.74       164.75 o
  10  12   3        167.16        232.39       178.98 o
  -9  13   3        270.80        270.89       174.33 o
  -8  13   3         75.03         64.30       105.98 o
  -7  13   3        448.58        212.20       172.53 o
  -6  13   3        313.31        185.38        84.93 o
  -5  13   3        821.38        439.44       139.95 o
  -4  13   3         26.14         -4.04        46.11 o
  -3  13   3       4980.81       5422.54       198.69 o
  -2  13   3        711.92        598.82        82.77 o
  -1  13   3        198.77        185.80        65.12 o
   0  13   3         21.85         -8.96        43.20 o
   1  13   3        200.98        157.59        68.56 o
   2  13   3        703.85        567.34       120.55 o
   3  13   3       5002.30       5611.29       298.47 o
   4  13   3         26.29         57.16        38.50 o
   5  13   3        818.03        506.81       223.69 o
   6  13   3        308.03        212.14       138.75 o
   7  13   3        453.95        322.51       204.33 o
   8  13   3         73.82         18.49       134.98 o
   9  13   3        271.09        392.43       174.06 o
  -8  14   3        194.28        212.11       184.21 o
  -7  14   3       2290.15       2105.68       456.38 o
  -6  14   3        354.44        286.94       150.97 o
  -5  14   3        135.36         21.81        53.34 o
  -4  14   3        349.67        136.57        59.97 o
  -3  14   3        289.07        129.47        65.86 o
  -2  14   3       1057.07        947.66       112.29 o
  -1  14   3        366.97        254.18        78.65 o
   0  14   3        485.30        493.83        89.94 o
   1  14   3        372.01        276.26        78.02 o
   2  14   3       1050.38        829.23       183.16 o
   3  14   3        295.12        260.69        73.00 o
   4  14   3        349.42        218.99        62.07 o
   5  14   3        135.13         43.53       113.00 o
   6  14   3        360.16        321.34       157.80 o
   7  14   3       2291.53       2898.66       317.29 o
   8  14   3        188.43        150.27       155.33 o
  -6  15   3        249.69        132.51       140.04 o
  -5  15   3         51.66         42.51       109.19 o
  -4  15   3       1319.83        773.42       238.37 o
  -3  15   3        558.48        231.36       130.75 o
  -2  15   3        792.37        516.16       176.44 o
  -1  15   3        244.02        145.28        82.62 o
   0  15   3        248.74         62.42        64.84 o
   1  15   3        247.74        148.19        84.93 o
   2  15   3        787.69        559.87       167.52 o
   3  15   3        552.74        324.95        91.90 o
   4  15   3       1324.53       1584.74       239.16 o
   5  15   3         51.55         80.07       123.63 o
   6  15   3        253.67        250.04       167.65 o
  -3  16   3        245.98        116.66       131.11 o
  -2  16   3         89.00         67.99        66.58 o
  -1  16   3       1346.65        778.35       139.10 o
   0  16   3         43.16         48.46        80.53 o
   1  16   3       1343.07        948.71       230.31 o
   2  16   3         86.26         30.79        74.35 o
   3  16   3        251.46        366.76       164.51 o
   0   0   4      45299.85      44814.86      1102.24 o
   1   0   4      16434.86      15731.27       325.75 o
   2   0   4        741.41        876.18        65.34 o
   3   0   4        453.16        571.19        56.82 o
   4   0   4         23.00         28.32        33.73 o
   5   0   4       1469.22       1494.29        92.02 o
   6   0   4       2007.78       2055.02        90.86 o
   7   0   4      11363.01      11550.23       271.56 o
   8   0   4      12739.40      12764.13       284.31 o
   9   0   4         18.80         31.38        42.58 o
  10   0   4       1316.38       1566.49       111.85 o
  11   0   4         18.07         61.77        66.66 o
  12   0   4         26.21         60.12        66.69 o
  13   0   4       1195.16        857.53       202.27 o
  14   0   4       1593.63       1285.53       417.84 o
 -14   1   4       1701.75       1172.12       400.86 o
 -13   1   4       3999.21       4084.98       377.00 o
 -12   1   4       1119.37       1202.60       121.30 o
 -11   1   4        579.46        509.94        98.02 o
 -10   1   4        651.69        662.23        90.75 o
  -9   1   4          7.48        -40.08        40.27 o
  -8   1   4        608.60        716.17        78.11 o
  -7   1   4        582.04        638.14        62.65 o
  -6   1   4       2248.09       2182.37        96.89 o
  -5   1   4       3343.18       3262.49       126.77 o
  -4   1   4       7301.95       7413.92       194.99 o
  -3   1   4       4080.27       4002.79       125.79 o
  -2   1   4       1681.87       1770.49        89.34 o
  -1   1   4       1088.85       1176.25       112.01 o
   0   1   4       8529.87       8515.38       193.53 o
   1   1   4       1090.31       1063.00        72.18 o
   2   1   4       1680.66       1766.32        81.59 o
   3   1   4       4061.05       4089.76       124.73 o
   4   1   4       7302.71       7387.16       168.36 o
   5   1   4       3341.00       3337.28       115.63 o
   6   1   4       2249.00       2127.07        93.70 o
   7   1   4        580.90        570.73        68.81 o
   8   1   4        606.31        748.72        73.25 o
   9   1   4          7.22         36.27        35.43 o
  10   1   4        652.51        788.98        84.83 o
  11   1   4        561.72        536.21        95.06 o
  12   1   4       1120.39        948.14       136.16 o
  13   1   4       4018.81       4205.18       221.93 o
  14   1   4       1702.34       1793.53       205.94 o
 -14   2   4        380.43        149.76        95.77 o
 -13   2   4        266.89        164.98        86.90 o
 -12   2   4         28.59         54.26        37.78 o
 -11   2   4         42.45         53.04        57.79 o
 -10   2   4        104.88         74.00        55.85 o
  -9   2   4       1794.00       1812.82       105.25 o
  -8   2   4       1406.19       1362.74        86.71 o
  -7   2   4       2490.45       2672.86       105.88 o
  -6   2   4       1800.79       1823.05        95.33 o
  -5   2   4        116.14        144.35        51.69 o
  -4   2   4       8233.85       8398.97       204.99 o
  -3   2   4       1647.94       1697.21        83.73 o
  -2   2   4       3460.17       3423.56       113.60 o
  -1   2   4       1459.21       1613.00        84.03 o
   0   2   4       4407.40       4388.45       142.46 o
   1   2   4       1444.71       1484.68        82.93 o
   2   2   4       3465.84       3350.78       112.01 o
   3   2   4       1643.69       1736.73        80.16 o
   4   2   4       8238.02       8432.12       192.68 o
   5   2   4        114.62        169.27        46.28 o
   6   2   4       1802.32       1668.95        86.88 o
   7   2   4       2525.79       2406.81       109.01 o
   8   2   4       1403.85       1447.50        98.06 o
   9   2   4       1786.23       1652.11       117.60 o
  10   2   4        103.41         92.51        65.47 o
  11   2   4         45.41         50.07        64.33 o
  12   2   4         28.23        -56.05        48.17 o
  13   2   4        265.72        164.37        81.53 o
  14   2   4        379.45         54.33       104.34 o
 -14   3   4         91.20        -14.33        80.97 o
 -13   3   4       2760.77       2534.42       321.95 o
 -12   3   4        873.14        695.85       194.45 o
 -11   3   4       4378.12       4234.20       210.84 o
 -10   3   4        349.15        278.21        65.52 o
  -9   3   4        603.26        716.28        79.97 o
  -8   3   4       1176.83       1159.73        83.81 o
  -7   3   4        463.40        533.03        65.99 o
  -6   3   4       2526.76       2583.64       115.28 o
  -5   3   4        661.58        863.57        74.18 o
  -4   3   4       8384.53       8378.25       215.08 o
  -3   3   4      11338.71      10945.80       287.78 o
  -2   3   4       4291.46       4332.93       146.60 o
  -1   3   4        211.68        236.94        61.85 o
   0   3   4         65.93         78.29        44.03 o
   1   3   4        219.74        257.84        50.34 o
   2   3   4       4294.13       4411.23       123.71 o
   3   3   4      11330.57      10930.60       226.42 o
   4   3   4       8379.99       8433.94       201.34 o
   5   3   4        662.62        666.53        64.93 o
   6   3   4       2519.90       2572.78       110.18 o
   7   3   4        459.23        520.82        69.15 o
   8   3   4       1179.34       1417.51        90.44 o
   9   3   4        599.43        626.35        94.74 o
  10   3   4        349.72        426.78        79.15 o
  11   3   4       4371.05       4447.49       203.10 o
  12   3   4        870.00        553.44       164.03 o
  13   3   4       2773.19       3065.75       172.51 o
  14   3   4         90.75        100.08        90.91 o
 -14   4   4        399.04        105.34       119.32 o
 -13   4   4       1011.76        493.53       190.65 o
 -12   4   4        225.43        130.08        71.62 o
 -11   4   4        652.91        658.69        91.31 o
 -10   4   4       1394.74       1506.98       101.99 o
  -9   4   4       3582.70       3471.58       142.93 o
  -8   4   4       3046.40       2901.75       118.32 o
  -7   4   4       7261.95       7308.59       187.24 o
  -6   4   4        493.30        531.61       136.25 o
  -5   4   4         12.99          2.52        38.13 o
  -4   4   4         50.38         18.22        44.25 o
  -3   4   4       1124.30       1104.99        80.45 o
  -2   4   4        919.31        972.84        79.73 o
  -1   4   4       1278.55       1222.17        75.11 o
   0   4   4      11411.20      11476.74       260.22 o
   1   4   4       1282.15       1258.53        72.03 o
   2   4   4        922.88        950.91        70.13 o
   3   4   4       1110.28       1180.53        75.51 o
   4   4   4         50.00         92.48        40.94 o
   5   4   4         12.75         63.83        35.79 o
   6   4   4        493.23        556.26        62.02 o
   7   4   4       7262.53       7311.31       204.53 o
   8   4   4       3053.90       3157.05       130.69 o
   9   4   4       3582.08       3792.71       184.76 o
  10   4   4       1397.60       1445.45       126.96 o
  11   4   4        643.39        467.22        98.21 o
  12   4   4        224.01        217.94        80.34 o
  13   4   4       1014.07        365.74       198.29 o
  14   4   4        400.92        245.80       143.58 o
 -14   5   4        342.68          0.75       157.76 o
 -13   5   4       2216.77       2000.46       548.97 o
 -12   5   4       1166.62       1177.88       195.37 o
 -11   5   4       1086.69        866.42       144.24 o
 -10   5   4       1647.47       1529.67       110.11 o
  -9   5   4        158.96        121.73        55.17 o
  -8   5   4       2266.68       2298.96       127.52 o
  -7   5   4       1283.97       1384.38        89.69 o
  -6   5   4        490.13        405.16       108.14 o
  -5   5   4        956.38       1055.03       107.00 o
  -4   5   4      11734.29      11895.42       274.82 o
  -3   5   4       3487.65       3782.37       135.86 o
  -2   5   4       1635.94       1609.44        91.30 o
  -1   5   4        981.82       1009.00        76.70 o
   0   5   4       9055.14       9348.56       199.50 o
   1   5   4        977.18        945.79        68.20 o
   2   5   4       1636.90       1564.35        82.06 o
   3   5   4       3526.42       3755.40       123.37 o
   4   5   4      11723.70      11742.07       249.59 o
   5   5   4        952.84       1002.19        74.36 o
   6   5   4        488.97        630.58        62.71 o
   7   5   4       1295.19       1274.56        91.09 o
   8   5   4       2269.46       2458.95       126.80 o
   9   5   4        159.42        201.60        64.63 o
  10   5   4       1647.69       1857.06       142.24 o
  11   5   4       1103.34       1115.54       138.54 o
  12   5   4       1160.97        912.83       222.89 o
  13   5   4       2212.38       2004.76       519.65 o
  14   5   4        341.62         33.18       143.61 o
 -13   6   4         56.75        -12.05       178.85 o
 -12   6   4        693.70        639.67       115.45 o
 -11   6   4        776.38        556.88        85.70 o
 -10   6   4        835.82        613.13        79.26 o
  -9   6   4       3599.75       3387.57       149.85 o
  -8   6   4        519.44        445.70        63.00 o
  -7   6   4       8008.35       7967.72       294.78 o
  -6   6   4        582.36        400.48        94.93 o
  -5   6   4       1210.88       1186.49        85.13 o
  -4   6   4         76.13         49.32        45.35 o
  -3   6   4       1400.46       1316.96        85.35 o
  -2   6   4       4737.46       4789.02       142.47 o
  -1   6   4       1128.07       1172.53        77.45 o
   0   6   4         11.24         -9.10        31.22 o
   1   6   4       1145.96       1188.78        73.13 o
   2   6   4       4740.30       4830.01       152.89 o
   3   6   4       1374.65       1402.36        79.74 o
   4   6   4         75.99         97.76        49.02 o
   5   6   4       1216.18       1184.04        81.17 o
   6   6   4        579.63        688.09        67.60 o
   7   6   4       7995.92       8059.71       227.54 o
   8   6   4        522.77        552.91        90.21 o
   9   6   4       3597.46       3696.68       173.84 o
  10   6   4        837.33       1048.80       119.22 o
  11   6   4        761.00        444.01       222.22 o
  12   6   4        696.33        430.39       176.66 o
  13   6   4         54.90        -56.26       136.74 o
 -13   7   4       1542.07       1802.03       384.80 o
 -12   7   4         86.66        -16.57       211.60 o
 -11   7   4       1458.10       1266.45       337.90 o
 -10   7   4         47.33         79.54        37.47 o
  -9   7   4       1331.85       1334.82       129.72 o
  -8   7   4        958.60        901.27        78.83 o
  -7   7   4       1232.21       1184.28       129.62 o
  -6   7   4        157.12        142.34        54.23 o
  -5   7   4        320.47        337.25       107.26 o
  -4   7   4        552.88        450.49       118.25 o
  -3   7   4       7301.70       8025.86       202.25 o
  -2   7   4        726.24        774.24        70.54 o
  -1   7   4        662.82        730.17        86.23 o
   0   7   4       9681.62      10309.83       241.19 o
   1   7   4        654.18        643.17        74.04 o
   2   7   4        728.38        868.50        72.65 o
   3   7   4       7325.73       7930.94       201.55 o
   4   7   4        556.45        651.13        64.67 o
   5   7   4        318.17        295.53        56.90 o
   6   7   4        154.28        129.86        58.94 o
   7   7   4       1229.83       1228.46       112.13 o
   8   7   4        960.33        945.46       129.40 o
   9   7   4       1338.58       1372.75       187.70 o
  10   7   4         47.30         27.15        49.54 o
  11   7   4       1477.60       1438.41       314.55 o
  12   7   4         87.00        217.60       169.34 o
  13   7   4       1536.67       1211.90       952.78 o
 -12   8   4        738.95       1061.79       349.79 o
 -11   8   4        222.74        337.61       190.23 o
 -10   8   4        191.27         86.14        41.51 o
  -9   8   4        309.44        214.32        42.86 o
  -8   8   4       1120.65       1042.15       155.61 o
  -7   8   4       4563.11       4578.33       171.09 o
  -6   8   4        390.04        190.41       101.86 o
  -5   8   4       1013.45       1099.02        85.36 o
  -4   8   4        613.40        714.51        66.24 o
  -3   8   4       1292.50       1174.06       104.63 o
  -2   8   4        263.74        307.50        60.36 o
  -1   8   4       3714.67       3892.53       138.13 o
   0   8   4       5190.96       5306.88       159.86 o
   1   8   4       3713.26       3845.92       133.59 o
   2   8   4        267.24        358.38        59.27 o
   3   8   4       1279.15       1284.36        85.39 o
   4   8   4        613.95        535.52        82.12 o
   5   8   4       1018.33       1081.91        85.31 o
   6   8   4        390.70        441.70        63.80 o
   7   8   4       4568.79       4695.04       191.51 o
   8   8   4       1112.81        925.20       199.10 o
   9   8   4        307.37        170.80       107.71 o
  10   8   4        192.42        119.57        64.40 o
  11   8   4        220.77        424.21       243.14 o
  12   8   4        740.72        891.99       375.04 o
 -12   9   4        262.60        234.57       244.36 o
 -11   9   4       2060.66       2431.19       462.74 o
 -10   9   4         21.89         56.55        81.18 o
  -9   9   4        248.27        125.93        42.29 o
  -8   9   4         84.68         23.68        36.76 o
  -7   9   4        343.62        275.92       112.21 o
  -6   9   4        571.14        352.57       124.20 o
  -5   9   4       1288.34       1259.14        92.96 o
  -4   9   4        558.32        574.45        84.44 o
  -3   9   4       5250.40       5459.06       182.71 o
  -2   9   4        625.63        728.14        73.26 o
  -1   9   4        886.89        967.14        80.63 o
   0   9   4         50.99         35.18        41.57 o
   1   9   4        883.84       1068.67        85.84 o
   2   9   4        626.54        792.88        76.33 o
   3   9   4       5253.13       5549.67       199.05 o
   4   9   4        563.61        626.34        73.09 o
   5   9   4       1287.56       1381.94       105.89 o
   6   9   4        570.83        534.88        72.81 o
   7   9   4        335.75        171.59        70.85 o
   8   9   4         85.89         87.56        49.90 o
   9   9   4        250.57        187.71        47.47 o
  10   9   4         22.00         56.29       111.09 o
  11   9   4       2066.58       2635.83       322.63 o
  12   9   4        263.10         97.11       184.73 o
 -11  10   4        550.69        844.16       444.67 o
 -10  10   4        750.50        562.47       261.68 o
  -9  10   4        102.13        162.58        99.31 o
  -8  10   4        165.95         95.43        46.15 o
  -7  10   4       1192.36       1076.31       140.55 o
  -6  10   4        138.23         53.82        47.04 o
  -5  10   4         12.55         44.36        48.38 o
  -4  10   4       7266.13       7755.31       218.33 o
  -3  10   4       2381.95       2281.94       116.57 o
  -2  10   4        117.07        163.60        61.01 o
  -1  10   4       2520.97       2629.47       122.66 o
   0  10   4          0.21        -17.78        42.84 o
   1  10   4       2517.77       2790.24       143.43 o
   2  10   4        114.89        221.97        60.56 o
   3  10   4       2370.91       2398.34       158.55 o
   4  10   4       7268.64       8170.06       257.43 o
   5  10   4         13.07         61.08        53.67 o
   6  10   4        139.17         77.66        57.45 o
   7  10   4       1202.85       1223.17       137.44 o
   8  10   4        167.61        136.20        50.46 o
   9  10   4         98.56        236.02       156.80 o
  10  10   4        746.41        542.81       207.71 o
  11  10   4        548.85        243.67       207.88 o
 -10  11   4        365.98        610.72       415.68 o
  -9  11   4        434.54        332.56       201.67 o
  -8  11   4        281.59        191.61        86.79 o
  -7  11   4        326.52        207.59        73.31 o
  -6  11   4         58.62         73.77        44.38 o
  -5  11   4        340.32        180.38        65.27 o
  -4  11   4       1281.88       1180.48       112.72 o
  -3  11   4      10866.80      11262.70       296.73 o
  -2  11   4        200.40        246.00        73.49 o
  -1  11   4        499.21        555.19        83.65 o
   0  11   4         48.38         -2.01        40.60 o
   1  11   4        509.80        600.46        97.42 o
   2  11   4        198.36        271.15        81.27 o
   3  11   4      10871.68      12267.98       369.52 o
   4  11   4       1277.33       1337.03       140.14 o
   5  11   4        341.66        291.69        70.05 o
   6  11   4         60.38        -10.78        41.06 o
   7  11   4        321.92        203.89        77.92 o
   8  11   4        282.67        388.14       147.74 o
   9  11   4        430.86        689.08       199.79 o
  10  11   4        367.55        210.69       175.57 o
  -9  12   4       1836.21       2335.18       460.11 o
  -8  12   4        556.41        335.16       353.36 o
  -7  12   4       1735.26       1797.33       350.95 o
  -6  12   4         92.93         49.36        48.73 o
  -5  12   4       1109.71       1153.04       161.20 o
  -4  12   4        387.52        389.97       149.45 o
  -3  12   4       1391.81       1307.78       126.78 o
  -2  12   4         53.97         30.12        58.95 o
  -1  12   4        321.97        268.30       113.87 o
   0  12   4       1296.78       1401.30       138.38 o
   1  12   4        314.37        369.32        93.80 o
   2  12   4         52.53         41.12        61.51 o
   3  12   4       1396.94       1336.20       130.91 o
   4  12   4        388.44        266.98        98.24 o
   5  12   4       1105.29       1224.76       156.35 o
   6  12   4         92.33         37.50        38.73 o
   7  12   4       1738.00       1962.09       260.97 o
   8  12   4        562.49        580.06       200.06 o
   9  12   4       1841.73       2433.82       298.19 o
  -8  13   4       1541.07       2010.24       443.92 o
  -7  13   4       1190.30       1261.72       371.63 o
  -6  13   4        224.79         35.09        93.84 o
  -5  13   4        807.68        361.95       123.60 o
  -4  13   4        268.71        135.85        72.73 o
  -3  13   4       1949.51       1755.16       128.95 o
  -2  13   4         28.68        -20.06        51.68 o
  -1  13   4       1267.19       1495.38       148.45 o
   0  13   4       2200.07       2443.66       170.41 o
   1  13   4       1281.43       1370.94       134.16 o
   2  13   4         29.57         78.31        58.45 o
   3  13   4       1946.20       1816.66       156.49 o
   4  13   4        266.08        233.17        84.97 o
   5  13   4        810.49        431.94       171.65 o
   6  13   4        223.43        319.24       133.62 o
   7  13   4       1180.08       1384.52       259.03 o
   8  13   4       1542.96       2091.96       302.01 o
  -6  14   4        218.84         26.73       263.94 o
  -5  14   4        141.89         77.77        90.71 o
  -4  14   4        232.37        136.23        79.39 o
  -3  14   4        308.25        102.55        75.83 o
  -2  14   4        463.12        320.42       138.22 o
  -1  14   4       2293.84       2245.66       164.89 o
   0  14   4        109.91        174.09       109.34 o
   1  14   4       2287.04       2471.24       191.67 o
   2  14   4        462.63        437.42       124.98 o
   3  14   4        315.23        254.43       113.83 o
   4  14   4        233.00        148.29        74.81 o
   5  14   4        140.37        264.16       147.47 o
   6  14   4        217.89        402.46       188.30 o
  -4  15   4        770.73        239.83       123.67 o
  -3  15   4        949.67        443.14       236.24 o
  -2  15   4         45.98         14.79        63.73 o
  -1  15   4        657.57        357.75       182.80 o
   0  15   4        200.07        107.03        84.39 o
   1  15   4        662.48        600.13       169.81 o
   2  15   4         44.32         28.60        51.69 o
   3  15   4        939.38        361.69       174.31 o
   4  15   4        776.10        891.59       179.61 o
   0   0   5       4272.25       4663.85       221.29 o
   1   0   5       4979.54       4927.71       163.74 o
   2   0   5         22.15         52.59        45.66 o
   3   0   5       4273.76       4440.20       158.63 o
   4   0   5         33.65         -1.97        48.31 o
   5   0   5        247.56        203.04        57.18 o
   6   0   5        235.74        199.44        57.82 o
   7   0   5       3859.13       3924.09       153.57 o
   8   0   5       2366.41       2364.97       144.32 o
   9   0   5         68.57         44.05        53.89 o
  10   0   5        541.63        526.16        92.08 o
  11   0   5       1291.19       1531.57       131.50 o
  12   0   5         20.82         14.55        62.50 o
  13   0   5         22.86        110.89        91.14 o
 -13   1   5       1586.21       1459.07       426.78 o
 -12   1   5       2154.59       2093.52       187.13 o
 -11   1   5       5556.82       5177.97       267.00 o
 -10   1   5        467.50        523.70       115.14 o
  -9   1   5       1326.45       1516.41       122.09 o
  -8   1   5        511.51        713.05        84.55 o
  -7   1   5       1484.41       1448.07       107.81 o
  -6   1   5       1470.93       1456.94       103.22 o
  -5   1   5        361.08        361.83        71.43 o
  -4   1   5        581.72        630.30        77.61 o
  -3   1   5      16979.68      16552.56       416.18 o
  -2   1   5       2836.27       2546.86       120.24 o
  -1   1   5       1884.05       1848.75       105.21 o
   0   1   5          0.82         54.21        44.14 o
   1   1   5       1871.40       2048.40       107.38 o
   2   1   5       2832.08       2697.61       121.60 o
   3   1   5      16966.74      16941.35       394.40 o
   4   1   5        589.49        572.51        82.91 o
   5   1   5        357.03        391.14        64.82 o
   6   1   5       1450.63       1434.14        98.12 o
   7   1   5       1473.35       1486.39       108.85 o
   8   1   5        513.51        628.26        89.89 o
   9   1   5       1336.05       1489.35       121.97 o
  10   1   5        460.91        428.19        90.17 o
  11   1   5       5547.70       5447.00       224.23 o
  12   1   5       2156.04       2281.51       192.36 o
  13   1   5       1600.76        703.95       357.77 o
 -13   2   5       1708.73       1440.59       400.10 o
 -12   2   5       1160.42        905.15       207.20 o
 -11   2   5       1865.96       1910.68       147.84 o
 -10   2   5        451.08        420.31        91.90 o
  -9   2   5        641.03        716.06        90.05 o
  -8   2   5         91.54        119.06        61.19 o
  -7   2   5      15182.15      15614.28       368.35 o
  -6   2   5       1344.24       1261.23       105.18 o
  -5   2   5       2689.82       2850.04       147.05 o
  -4   2   5         98.27         99.79        55.70 o
  -3   2   5       2083.91       2015.54       119.32 o
  -2   2   5       2977.64       2872.43       144.56 o
  -1   2   5      13755.59      14316.97       342.29 o
   0   2   5          0.94        -10.76        39.21 o
   1   2   5      13772.06      13791.31       346.44 o
   2   2   5       2991.66       2815.66       143.39 o
   3   2   5       2092.60       2176.07       112.64 o
   4   2   5         97.28        147.72        50.67 o
   5   2   5       2693.25       2883.02       130.74 o
   6   2   5       1360.47       1307.82        96.33 o
   7   2   5      15193.97      15924.48       386.37 o
   8   2   5         90.14        207.46        64.05 o
   9   2   5        627.60        728.54        95.00 o
  10   2   5        455.56        396.98       109.70 o
  11   2   5       1878.13       1991.02       148.58 o
  12   2   5       1156.56        852.36       325.86 o
  13   2   5       1694.60       1608.14       251.29 o
 -13   3   5       2245.57       2035.42       207.11 o
 -12   3   5        242.83        215.43        87.15 o
 -11   3   5       2067.18       1937.68       139.03 o
 -10   3   5        422.37        393.95        94.82 o
  -9   3   5       1578.13       1624.15       116.94 o
  -8   3   5         66.77        104.82        68.96 o
  -7   3   5       2887.04       2999.25       144.24 o
  -6   3   5        432.72        410.01        97.63 o
  -5   3   5        548.47        599.32        79.93 o
  -4   3   5       4132.12       4352.22       172.39 o
  -3   3   5       4950.64       5086.56       174.51 o
  -2   3   5       1843.12       1785.93       107.93 o
  -1   3   5       3624.19       3578.37       149.56 o
   0   3   5       1239.33       1481.32       105.00 o
   1   3   5       3605.37       3593.69       149.25 o
   2   3   5       1837.89       1777.83       105.67 o
   3   3   5       4936.66       4803.28       153.26 o
   4   3   5       4126.35       4342.43       156.52 o
   5   3   5        542.85        507.12        85.09 o
   6   3   5        427.30        646.69        84.65 o
   7   3   5       2885.91       2940.06       156.41 o
   8   3   5         67.42        110.61        61.69 o
   9   3   5       1588.27       1739.75       142.33 o
  10   3   5        413.20        340.50        96.79 o
  11   3   5       2059.10       2087.69       165.84 o
  12   3   5        241.25        106.36       101.70 o
  13   3   5       2257.65       2080.86       364.28 o
 -13   4   5        187.26         90.32        74.97 o
 -12   4   5        621.78        593.61       159.21 o
 -11   4   5        174.99         96.34        65.18 o
 -10   4   5        254.18        167.65        77.62 o
  -9   4   5        638.71        656.19        87.76 o
  -8   4   5       3042.20       3200.20       160.34 o
  -7   4   5      13738.83      13991.48       333.59 o
  -6   4   5         92.38        138.06        62.47 o
  -5   4   5        452.11        403.61        81.59 o
  -4   4   5        761.69        804.66        93.96 o
  -3   4   5        925.90       1026.66        89.56 o
  -2   4   5        674.48        753.46        81.23 o
  -1   4   5       5554.64       5572.54       181.75 o
   0   4   5        810.78        820.83        88.89 o
   1   4   5       5568.83       5625.79       193.15 o
   2   4   5        680.14        776.83        78.14 o
   3   4   5        927.03        962.94        87.29 o
   4   4   5        759.75        881.18        80.80 o
   5   4   5        454.41        473.47        77.71 o
   6   4   5         94.77        122.94        57.39 o
   7   4   5      13711.13      14651.35       366.30 o
   8   4   5       3053.44       3172.20       156.42 o
   9   4   5        635.47        533.40       100.24 o
  10   4   5        255.41        185.40        90.98 o
  11   4   5        174.76         87.71        80.37 o
  12   4   5        619.19        232.63       112.18 o
  13   4   5        185.81         82.33        89.49 o
 -12   5   5        278.02        205.59        78.51 o
 -11   5   5       2769.40       2318.03       240.27 o
 -10   5   5        467.16        441.31       109.15 o
  -9   5   5        679.60        700.03        96.85 o
  -8   5   5        647.21        765.17       121.81 o
  -7   5   5       5165.11       5288.62       210.03 o
  -6   5   5       1122.64       1164.06       107.42 o
  -5   5   5       2388.83       2497.08       137.63 o
  -4   5   5        964.41       1224.32       114.22 o
  -3   5   5       7483.06       7872.44       234.33 o
  -2   5   5        648.59        774.52        83.85 o
  -1   5   5       1043.92        985.48        92.71 o
   0   5   5       2580.20       2484.27       181.97 o
   1   5   5       1035.61       1188.02       107.73 o
   2   5   5        648.25        821.47        76.26 o
   3   5   5       7489.22       7816.43       212.71 o
   4   5   5        964.98        990.39        93.81 o
   5   5   5       2394.17       2375.94       130.13 o
   6   5   5       1112.23       1278.57       111.44 o
   7   5   5       5194.35       5647.33       237.57 o
   8   5   5        649.25        574.32        91.53 o
   9   5   5        676.65        743.05        99.71 o
  10   5   5        459.00        258.81       147.53 o
  11   5   5       2779.12       2768.23       177.51 o
  12   5   5        276.37        116.80        90.39 o
 -12   6   5        198.72        170.26        95.38 o
 -11   6   5        574.24        250.32        71.51 o
 -10   6   5        867.22        423.35       123.41 o
  -9   6   5        802.51        601.20       145.69 o
  -8   6   5        526.73        486.69        79.93 o
  -7   6   5      10747.55      11175.16       335.86 o
  -6   6   5        128.31        154.32        82.70 o
  -5   6   5       1625.32       1832.58       135.97 o
  -4   6   5       5235.62       5793.80       201.23 o
  -3   6   5        876.49        873.03       101.31 o
  -2   6   5        361.73        457.11        79.11 o
  -1   6   5       4585.11       4728.59       157.95 o
   0   6   5       5920.18       6521.71       206.42 o
   1   6   5       4588.20       4616.94       155.60 o
   2   6   5        362.91        381.48        72.60 o
   3   6   5        875.71       1079.36        98.98 o
   4   6   5       5231.73       5849.35       201.86 o
   5   6   5       1621.71       1740.80       114.83 o
   6   6   5        125.20        154.75        72.82 o
   7   6   5      10710.98      11093.69       307.74 o
   8   6   5        523.58        504.77       107.49 o
   9   6   5        810.64        695.31       159.92 o
  10   6   5        885.93        573.55       210.66 o
  11   6   5        568.66        172.08       110.87 o
  12   6   5        197.45         45.40        83.93 o
 -12   7   5       1427.54       1823.22       294.36 o
 -11   7   5       2423.44       1983.22       414.77 o
 -10   7   5        261.33         51.11        82.23 o
  -9   7   5        457.19        257.10       104.38 o
  -8   7   5        370.78        240.15        72.49 o
  -7   7   5       1699.55       1835.49       145.06 o
  -6   7   5       1132.29       1193.88       132.55 o
  -5   7   5        466.91        378.07       143.96 o
  -4   7   5       2110.41       2368.32       134.14 o
  -3   7   5       6637.48       6866.03       224.29 o
  -2   7   5        103.85        175.80        63.09 o
  -1   7   5        685.66        754.33        83.38 o
   0   7   5        125.66        186.06        63.31 o
   1   7   5        687.84        688.47        87.08 o
   2   7   5        104.96        237.96        64.43 o
   3   7   5       6621.25       6986.75       220.01 o
   4   7   5       2118.78       2247.35       133.89 o
   5   7   5        472.66        613.12        91.97 o
   6   7   5       1137.22       1098.01       114.34 o
   7   7   5       1718.12       1671.87       127.98 o
   8   7   5        368.13        374.73        85.71 o
   9   7   5        452.09        405.88       105.11 o
  10   7   5        255.26        139.42        83.50 o
  11   7   5       2410.83       1977.61       268.54 o
  12   7   5       1434.33       1392.90      1050.11 o
 -11   8   5       1669.80       1393.79       616.54 o
 -10   8   5        313.36         62.06        75.27 o
  -9   8   5        350.63        135.49        69.31 o
  -8   8   5       2896.80       2764.74       181.74 o
  -7   8   5       1201.52       1141.19       173.48 o
  -6   8   5        824.26        762.98       138.62 o
  -5   8   5       1419.82       1543.37       109.73 o
  -4   8   5        107.21         40.21        53.32 o
  -3   8   5       3228.76       3465.37       147.91 o
  -2   8   5       1338.54       1591.57       118.56 o
  -1   8   5       1167.72       1324.79       105.12 o
   0   8   5       6425.31       7040.56       234.79 o
   1   8   5       1163.90       1205.18       114.27 o
   2   8   5       1329.32       1506.39       123.11 o
   3   8   5       3250.52       3367.62       153.14 o
   4   8   5        107.64         97.89        71.73 o
   5   8   5       1416.74       1539.92       135.09 o
   6   8   5        818.34        811.66        98.12 o
   7   8   5       1202.44       1093.92       155.98 o
   8   8   5       2889.69       2909.35       190.95 o
   9   8   5        353.09        284.85       109.83 o
  10   8   5        309.06        111.64       107.60 o
  11   8   5       1682.97       1310.25       891.79 o
 -10   9   5        288.17         45.96        88.16 o
  -9   9   5        430.40        248.15       138.11 o
  -8   9   5       1100.14        716.32       184.13 o
  -7   9   5        141.64        117.26        70.52 o
  -6   9   5        502.63        431.31        87.92 o
  -5   9   5        913.29        650.13       137.88 o
  -4   9   5        857.42        607.33       127.19 o
  -3   9   5      15797.71      16789.25       423.93 o
  -2   9   5        288.52        447.16        88.29 o
  -1   9   5          4.67        -10.77        48.63 o
   0   9   5       2336.53       2438.22       133.84 o
   1   9   5          4.40         72.23        54.07 o
   2   9   5        284.82        383.70        81.19 o
   3   9   5      15770.25      17448.72       446.15 o
   4   9   5        861.31        912.63        97.68 o
   5   9   5        916.25        889.44       104.67 o
   6   9   5        509.73        516.86        86.06 o
   7   9   5        136.28        102.53        69.88 o
   8   9   5       1096.99        612.62       254.18 o
   9   9   5        430.56        237.43        73.62 o
  10   9   5        286.57        168.23       162.47 o
 -10  10   5       1278.52       1510.76       293.78 o
  -9  10   5        403.66        264.65       181.76 o
  -8  10   5        174.38        128.59        98.77 o
  -7  10   5        350.84        213.71        74.96 o
  -6  10   5        258.54        144.70        77.54 o
  -5  10   5         71.75        -16.12        44.34 o
  -4  10   5         96.16        140.78        69.36 o
  -3  10   5       2911.82       2883.67       150.17 o
  -2  10   5         52.41         53.39        74.15 o
  -1  10   5        446.74        509.92        87.76 o
   0  10   5        712.69        860.19        98.41 o
   1  10   5        454.74        561.09       105.82 o
   2  10   5         54.13         82.05        62.24 o
   3  10   5       2929.97       3104.47       160.73 o
   4  10   5         95.67         60.36        67.73 o
   5  10   5         71.65         29.24        46.21 o
   6  10   5        258.48        115.50        81.21 o
   7  10   5        349.91        322.45        90.34 o
   8  10   5        176.29         95.58        73.68 o
   9  10   5        399.64        367.08       340.56 o
  10  10   5       1278.52       1115.62       440.63 o
  -9  11   5        279.80        341.78       186.07 o
  -8  11   5         64.71         52.22        79.80 o
  -7  11   5        302.34        156.67        81.80 o
  -6  11   5         48.82        108.46        51.08 o
  -5  11   5        315.91        235.31        74.09 o
  -4  11   5       7694.57       7820.88       268.86 o
  -3  11   5       3191.36       3081.28       173.70 o
  -2  11   5        371.34        350.83       102.54 o
  -1  11   5        740.18        776.70       102.68 o
   0  11   5       1164.20       1262.46       118.50 o
   1  11   5        732.15        757.96       113.21 o
   2  11   5        370.98        445.97        96.54 o
   3  11   5       3186.98       3419.83       177.26 o
   4  11   5       7686.06       7884.64       377.01 o
   5  11   5        314.52        264.68        82.30 o
   6  11   5         48.55        -21.25        55.55 o
   7  11   5        307.15        267.26       136.68 o
   8  11   5         63.97        199.14       153.90 o
   9  11   5        282.78        105.36       164.64 o
  -7  12   5       3890.58       3675.01       774.45 o
  -6  12   5        271.22        193.92       121.30 o
  -5  12   5          2.91        -15.01        54.92 o
  -4  12   5         46.58         92.51        67.14 o
  -3  12   5        366.98        223.67        88.42 o
  -2  12   5        848.45        870.86       140.45 o
  -1  12   5       1602.84       1806.67       150.07 o
   0  12   5         38.16         50.38        63.13 o
   1  12   5       1610.62       1905.00       160.27 o
   2  12   5        851.94       1019.66       172.60 o
   3  12   5        370.02        252.95        93.49 o
   4  12   5         46.51         17.69        99.36 o
   5  12   5          2.87         48.56        62.43 o
   6  12   5        266.20        109.71        67.32 o
   7  12   5       3875.11       4326.24       378.02 o
  -6  13   5         73.34         52.54       103.53 o
  -5  13   5        354.27        168.66       113.26 o
  -4  13   5        668.23        265.91       175.65 o
  -3  13   5        944.62        393.41       268.85 o
  -2  13   5        333.44        261.60       110.08 o
  -1  13   5        623.07        328.46       123.81 o
   0  13   5        257.06        291.24       115.57 o
   1  13   5        615.43        496.20       116.73 o
   2  13   5        337.05        295.05       138.58 o
   3  13   5        941.37        546.70       193.69 o
   4  13   5        662.33        418.93       206.41 o
   5  13   5        356.36        268.96        84.85 o
   6  13   5         75.74        114.57       127.57 o
  -3  14   5         97.90        -27.43        71.60 o
  -2  14   5        428.52        221.72       129.56 o
  -1  14   5        720.94        535.89       165.32 o
   0  14   5       4755.13       5039.11       311.53 o
   1  14   5        717.14        595.46       129.55 o
   2  14   5        431.97        354.65       113.34 o
   3  14   5         98.43         78.17        63.36 o
   0   0   6      21696.84      22753.60       850.77 o
   1   0   6       3470.63       3463.50       165.94 o
   2   0   6          5.40          8.74        44.28 o
   3   0   6         78.91         63.72        60.55 o
   4   0   6          0.89        -47.07        58.42 o
   5   0   6        232.23        172.28        68.16 o
   6   0   6       1749.88       1801.82       127.75 o
   7   0   6       4138.82       4304.90       188.65 o
   8   0   6      11670.36      12724.24       375.91 o
   9   0   6          0.14          8.34        57.71 o
  10   0   6       3258.27       3319.58       214.78 o
  11   0   6        273.93        154.32       100.26 o
  12   0   6          3.21         24.64        72.92 o
 -12   1   6         35.39        -19.23        72.79 o
 -11   1   6        710.54        311.00       127.08 o
 -10   1   6       3277.14       3332.60       193.12 o
  -9   1   6        339.65        392.07        98.12 o
  -8   1   6        214.78        294.59        87.02 o
  -7   1   6       3197.17       3172.77       167.84 o
  -6   1   6       2569.22       2762.77       159.48 o
  -5   1   6         93.39          8.36        74.51 o
  -4   1   6       8938.64       9057.25       286.57 o
  -3   1   6       1456.98       1509.02       130.19 o
  -2   1   6        574.06        606.46       100.01 o
  -1   1   6        432.64        481.34        86.23 o
   0   1   6        200.72        180.33        71.61 o
   1   1   6        436.44        374.71        84.57 o
   2   1   6        580.04        685.59       100.84 o
   3   1   6       1442.15       1442.12       130.57 o
   4   1   6       8937.50       9451.04       323.93 o
   5   1   6         90.72         86.42        64.64 o
   6   1   6       2593.34       2631.61       160.67 o
   7   1   6       3172.70       3384.96       177.84 o
   8   1   6        213.53        124.67        93.59 o
   9   1   6        343.04        473.64       113.67 o
  10   1   6       3281.24       3496.74       222.52 o
  11   1   6        701.44        360.22       177.40 o
  12   1   6         35.27        -33.63        78.46 o
 -12   2   6        164.02         20.27        86.64 o
 -11   2   6       1448.15        662.01       336.65 o
 -10   2   6       3349.37       3363.39       206.23 o
  -9   2   6        221.01        238.38        96.34 o
  -8   2   6       1993.33       2157.28       152.02 o
  -7   2   6       3076.77       3257.89       167.79 o
  -6   2   6       1150.80       1216.63       131.22 o
  -5   2   6        658.28        549.94       101.73 o
  -4   2   6         83.16         73.93        69.40 o
  -3   2   6       2116.05       2280.92       142.94 o
  -2   2   6       1468.91       1714.83       199.07 o
  -1   2   6       1355.91       1348.52       114.70 o
   0   2   6       7969.71       8243.41       258.04 o
   1   2   6       1351.60       1250.01       121.14 o
   2   2   6       1457.96       1577.49       130.88 o
   3   2   6       2136.35       2255.85       141.89 o
   4   2   6         83.81         97.67        61.01 o
   5   2   6        658.60        820.54       101.62 o
   6   2   6       1141.17       1021.98       125.00 o
   7   2   6       3109.59       3213.95       177.80 o
   8   2   6       1987.95       2056.53       149.06 o
   9   2   6        216.89        193.59        95.38 o
  10   2   6       3335.02       3480.80       202.08 o
  11   2   6       1463.31       1085.74       301.04 o
  12   2   6        165.31        139.13       111.39 o
 -12   3   6       2806.71       2478.83       468.37 o
 -11   3   6        296.90        192.79       116.07 o
 -10   3   6       1967.10       1760.61       169.19 o
  -9   3   6        384.15        548.17       123.52 o
  -8   3   6         58.01         95.07        67.78 o
  -7   3   6       3455.53       3490.66       195.76 o
  -6   3   6       1032.64       1009.05       148.36 o
  -5   3   6        337.23        423.14       105.16 o
  -4   3   6      20839.97      21746.64       538.86 o
  -3   3   6       1365.85       1412.97       131.93 o
  -2   3   6        816.87        795.41       103.57 o
  -1   3   6        338.00        386.42        90.21 o
   0   3   6        481.41        513.58        87.95 o
   1   3   6        341.78        455.37        90.38 o
   2   3   6        821.04        896.65       109.30 o
   3   3   6       1358.46       1431.57       135.27 o
   4   3   6      20851.50      22096.84       518.20 o
   5   3   6        333.08        278.21        98.71 o
   6   3   6       1034.34       1062.28       112.76 o
   7   3   6       3428.74       3781.71       196.57 o
   8   3   6         58.93         25.68        68.09 o
   9   3   6        387.52        408.66       119.62 o
  10   3   6       1972.33       2111.19       178.81 o
  11   3   6        291.61        195.07        99.95 o
  12   3   6       2804.92       3165.66       227.24 o
 -11   4   6        163.54        109.38        85.50 o
 -10   4   6       1637.84       1281.20       253.95 o
  -9   4   6         62.47         61.54        71.33 o
  -8   4   6        233.22        163.82        78.30 o
  -7   4   6       4550.55       4715.25       250.64 o
  -6   4   6       1350.49       1143.00       279.86 o
  -5   4   6        355.53        435.51        94.63 o
  -4   4   6         43.52         38.51        61.00 o
  -3   4   6        101.02         93.65        67.14 o
  -2   4   6       1196.18       1442.61       120.49 o
  -1   4   6       3347.78       3418.27       168.51 o
   0   4   6       8102.47       8160.82       279.42 o
   1   4   6       3340.91       3416.59       168.43 o
   2   4   6       1199.53       1216.91       106.86 o
   3   4   6         99.42         46.23        59.42 o
   4   4   6         43.16         11.95        55.53 o
   5   4   6        354.56        419.71        88.84 o
   6   4   6       1351.96       1339.05       128.13 o
   7   4   6       4564.90       4537.49       227.80 o
   8   4   6        227.20        207.80        90.16 o
   9   4   6         63.28        112.05        78.17 o
  10   4   6       1648.93       1433.84       304.57 o
  11   4   6        160.69        101.74        88.85 o
 -11   5   6        612.24        395.27       147.60 o
 -10   5   6        804.26        409.03       120.91 o
  -9   5   6        972.18       1012.62       193.85 o
  -8   5   6         32.14        100.45        61.21 o
  -7   5   6        100.44        108.59        90.15 o
  -6   5   6       1334.98       1258.17       302.92 o
  -5   5   6         63.50         52.61        75.91 o
  -4   5   6       6560.10       6869.32       271.09 o
  -3   5   6       1654.42       1875.58       162.13 o
  -2   5   6        927.14        831.19       116.54 o
  -1   5   6        659.30        736.17       100.51 o
   0   5   6          0.04         41.11        58.11 o
   1   5   6        666.71        652.84        97.39 o
   2   5   6        928.07        900.35       107.21 o
   3   5   6       1663.81       1724.26       133.46 o
   4   5   6       6554.64       7088.17       239.29 o
   5   5   6         64.90         42.52        64.26 o
   6   5   6       1330.50       1241.60       123.22 o
   7   5   6        100.60        154.58        78.23 o
   8   5   6         32.24        -45.54        73.63 o
   9   5   6        966.11        858.50       203.40 o
  10   5   6        804.22        696.41       154.36 o
  11   5   6        625.40        130.50       117.51 o
 -11   6   6       1155.03        772.48       277.90 o
 -10   6   6        871.08        485.60       173.96 o
  -9   6   6       1671.10       1800.24       220.26 o
  -8   6   6       3417.08       3302.76       178.89 o
  -7   6   6        109.15         48.81        89.60 o
  -6   6   6        733.71        648.11       159.47 o
  -5   6   6       1166.36       1001.45       222.90 o
  -4   6   6         89.90         31.94        71.78 o
  -3   6   6       2028.83       2088.99       160.28 o
  -2   6   6        810.76        924.53       113.30 o
  -1   6   6        672.75        676.45       106.72 o
   0   6   6      18152.41      19175.51       448.67 o
   1   6   6        651.81        712.52        98.45 o
   2   6   6        817.85        970.62       112.72 o
   3   6   6       2014.65       2205.04       143.16 o
   4   6   6         90.67        160.45        72.52 o
   5   6   6       1167.54       1237.26       126.08 o
   6   6   6        741.85        844.50       109.19 o
   7   6   6        106.32         -3.76        60.90 o
   8   6   6       3419.67       3335.33       191.04 o
   9   6   6       1674.80       1687.55       265.45 o
  10   6   6        876.90        720.23       253.58 o
  11   6   6       1144.87        570.59       287.82 o
 -10   7   6       1475.43       1097.82       366.19 o
  -9   7   6       1266.16        793.09       280.41 o
  -8   7   6        629.08        412.58       115.70 o
  -7   7   6         72.01         56.55        73.18 o
  -6   7   6       1877.91       1880.06       169.76 o
  -5   7   6       1788.86       1962.96       171.64 o
  -4   7   6        906.76        860.44       199.26 o
  -3   7   6       8979.32       9760.25       302.72 o
  -2   7   6       1005.54       1043.98       114.30 o
  -1   7   6        742.64        790.88       113.47 o
   0   7   6        630.94        629.03        97.08 o
   1   7   6        745.87        678.15       101.18 o
   2   7   6       1000.96       1165.29       115.11 o
   3   7   6       8991.75       9697.88       302.77 o
   4   7   6        905.44        894.94       117.59 o
   5   7   6       1795.97       2088.54       147.94 o
   6   7   6       1861.47       1841.02       150.88 o
   7   7   6         75.96         65.87        67.23 o
   8   7   6        631.36        542.69       121.15 o
   9   7   6       1260.34       1162.29       205.46 o
  10   7   6       1467.51        992.69       373.19 o
  -9   8   6        882.58        503.27       175.93 o
  -8   8   6       5203.69       5061.58       437.87 o
  -7   8   6        125.33         16.63        67.73 o
  -6   8   6       1522.63       1667.25       157.98 o
  -5   8   6        127.43        175.46        80.23 o
  -4   8   6        550.66        512.63       104.28 o
  -3   8   6       1371.77       1462.25       238.42 o
  -2   8   6        589.73        641.89       105.69 o
  -1   8   6         95.97         63.75        75.43 o
   0   8   6      10349.11      11517.29       332.35 o
   1   8   6         89.07        128.11        77.68 o
   2   8   6        595.66        615.42       110.43 o
   3   8   6       1358.85       1418.53       146.44 o
   4   8   6        549.49        615.25       103.49 o
   5   8   6        128.63        182.91        83.38 o
   6   8   6       1537.19       1701.61       148.69 o
   7   8   6        134.04         82.35        78.33 o
   8   8   6       5195.77       5120.64       473.48 o
   9   8   6        879.87        762.13       254.03 o
  -9   9   6        165.10         57.62        83.75 o
  -8   9   6        290.37        222.69        92.87 o
  -7   9   6        776.84        591.12       129.67 o
  -6   9   6       1684.01       1754.20       161.56 o
  -5   9   6        570.80        488.24       120.89 o
  -4   9   6       2201.65       2233.63       170.05 o
  -3   9   6       1573.81       1288.53       290.63 o
  -2   9   6        676.25        561.08       111.94 o
  -1   9   6        226.72        107.96        81.65 o
   0   9   6        417.50        515.37       127.67 o
   1   9   6        230.14        283.26        83.06 o
   2   9   6        672.34        778.51       118.62 o
   3   9   6       1586.33       1741.23       143.40 o
   4   9   6       2198.75       2244.83       185.41 o
   5   9   6        567.87        460.21       103.10 o
   6   9   6       1685.58       1699.20       163.53 o
   7   9   6        766.15        686.15       120.25 o
   8   9   6        291.88        306.73       142.66 o
   9   9   6        166.90        116.02        87.60 o
  -8  10   6        736.82        486.69       130.43 o
  -7  10   6       2411.80       2523.82       248.80 o
  -6  10   6       1878.57       1674.61       276.08 o
  -5  10   6        445.33        349.21       100.94 o
  -4  10   6        287.41        264.90        92.64 o
  -3  10   6         16.46         68.63        71.46 o
  -2  10   6        790.08        533.34       156.80 o
  -1  10   6       1055.55        912.27       213.56 o
   0  10   6        751.70        604.30       141.16 o
   1  10   6       1059.33        886.16       275.33 o
   2  10   6        780.33        821.59       197.29 o
   3  10   6         17.92         34.78        72.06 o
   4  10   6        288.02        357.09        94.80 o
   5  10   6        445.29        447.44       129.40 o
   6  10   6       1877.35       2003.21       196.61 o
   7  10   6       2426.53       1981.42       374.12 o
   8  10   6        740.38        625.12       149.13 o
  -6  11   6        528.42        354.03       108.67 o
  -5  11   6        404.37        241.68        94.96 o
  -4  11   6       5338.96       5297.17       253.67 o
  -3  11   6        406.55        278.33       103.12 o
  -2  11   6        199.03        211.07        87.71 o
  -1  11   6        280.28        347.81       114.34 o
   0  11   6        112.80         30.41        67.77 o
   1  11   6        283.35        163.64        94.83 o
   2  11   6        201.17        142.43        97.51 o
   3  11   6        415.41        380.18       100.72 o
   4  11   6       5333.47       5617.01       329.79 o
   5  11   6        399.77        315.57       139.67 o
   6  11   6        539.35        476.91       102.32 o
  -5  12   6        422.32        221.57       103.21 o
  -4  12   6        359.20        182.39       106.08 o
  -3  12   6        224.53        166.79        92.73 o
  -2  12   6        576.94        414.28       106.32 o
  -1  12   6       1260.05       1035.95       187.97 o
   0  12   6        654.08        473.92       124.07 o
   1  12   6       1262.13       1053.99       160.40 o
   2  12   6        575.70        341.51       118.04 o
   3  12   6        219.18        168.77        97.58 o
   4  12   6        360.04        328.54       104.29 o
   5  12   6        422.62        440.84       123.01 o
  -2  13   6        563.91        340.73       118.56 o
  -1  13   6        243.14        110.95        96.12 o
   0  13   6         35.16         25.60        71.56 o
   1  13   6        242.90        136.12       121.91 o
   2  13   6        568.64        489.68       129.52 o
   0   0   7       1704.20       1705.95       215.39 o
   1   0   7       2830.14       2950.69       185.09 o
   2   0   7        740.72        828.10       143.88 o
   3   0   7        464.16        403.58       125.43 o
   4   0   7         38.78         50.88        72.64 o
   5   0   7        835.75        920.90       119.76 o
   6   0   7         32.42         -7.77        57.24 o
   7   0   7        557.22        426.17       125.25 o
   8   0   7        121.43        118.06        93.18 o
   9   0   7       2274.17       2425.77       194.90 o
  10   0   7       1397.97        529.93       311.62 o
 -10   1   7       2302.97       1486.19       621.99 o
  -9   1   7        289.84        127.68       112.02 o
  -8   1   7        442.90        287.95       126.86 o
  -7   1   7        222.51        101.39        90.01 o
  -6   1   7        571.87        476.42       114.65 o
  -5   1   7       2115.69       2381.86       194.88 o
  -4   1   7       1504.86       1556.28       165.21 o
  -3   1   7       1376.86       1538.12       143.33 o
  -2   1   7        584.93        548.98       110.95 o
  -1   1   7        215.15        158.42        87.90 o
   0   1   7       3637.40       3935.44       238.23 o
   1   1   7        214.67        212.09        88.66 o
   2   1   7        587.81        528.17       111.62 o
   3   1   7       1374.11       1204.81       145.39 o
   4   1   7       1511.36       1730.69       167.43 o
   5   1   7       2116.35       2499.65       190.94 o
   6   1   7        571.05        414.47       116.56 o
   7   1   7        219.47        211.70        91.93 o
   8   1   7        444.35        317.96       125.69 o
   9   1   7        290.17        166.51       106.48 o
  10   1   7       2292.75       2275.37       337.38 o
 -10   2   7        983.89        537.64       290.11 o
  -9   2   7         93.58         16.35        77.18 o
  -8   2   7         92.73         52.18        80.34 o
  -7   2   7        540.18        553.09       116.20 o
  -6   2   7       1080.49       1211.98       147.58 o
  -5   2   7        255.66        311.78       112.48 o
  -4   2   7       2585.65       2738.48       201.18 o
  -3   2   7       1905.71       2175.47       182.29 o
  -2   2   7        754.93        630.87       171.57 o
  -1   2   7        103.28        148.42        85.77 o
   0   2   7       2118.83       2183.23       163.11 o
   1   2   7        103.84        177.06        85.00 o
   2   2   7        745.47        824.65       126.86 o
   3   2   7       1911.44       1989.37       181.38 o
   4   2   7       2583.84       2957.89       177.30 o
   5   2   7        256.89        291.68       102.73 o
   6   2   7       1081.25       1070.31       207.54 o
   7   2   7        545.38        370.27       136.51 o
   8   2   7         93.28         89.77        86.24 o
   9   2   7         92.99         39.90        77.82 o
  10   2   7        989.86        409.30       225.58 o
 -10   3   7        879.88        594.71       299.35 o
  -9   3   7        215.31        106.39        90.54 o
  -8   3   7        113.58         77.05        84.56 o
  -7   3   7       1208.34       1042.01       190.39 o
  -6   3   7       1053.21        884.80       209.44 o
  -5   3   7        767.09        942.16       156.21 o
  -4   3   7       2870.28       3167.67       200.75 o
  -3   3   7        442.46        308.54       109.70 o
  -2   3   7        400.10        441.99       126.42 o
  -1   3   7       1128.77        912.90       240.85 o
   0   3   7       2124.21       2092.20       186.45 o
   1   3   7       1131.38       1039.90       129.25 o
   2   3   7        405.62        369.32       104.67 o
   3   3   7        435.07        602.93       104.13 o
   4   3   7       2867.16       2984.99       189.62 o
   5   3   7        765.87        831.32       150.35 o
   6   3   7       1063.92        562.70       271.75 o
   7   3   7       1201.17       1290.35       376.07 o
   8   3   7        114.31        134.76        97.24 o
   9   3   7        213.83        137.29        98.42 o
  10   3   7        866.05        280.68       145.44 o
  -9   4   7        836.07        466.91       255.40 o
  -8   4   7        139.08        129.85        88.70 o
  -7   4   7        605.60        210.26       114.45 o
  -6   4   7        709.13        959.64       146.08 o
  -5   4   7       1569.60       1789.91       154.19 o
  -4   4   7         48.67         26.09        75.18 o
  -3   4   7       1907.73       2118.48       197.52 o
  -2   4   7        570.22        577.45       162.31 o
  -1   4   7       1847.59       1817.28       156.53 o
   0   4   7        659.73        420.24       135.53 o
   1   4   7       1847.39       1818.59       173.92 o
   2   4   7        568.72        644.63       109.70 o
   3   4   7       1914.64       2096.88       179.79 o
   4   4   7         48.72         16.71        68.30 o
   5   4   7       1571.37       1027.77       466.99 o
   6   4   7        714.64        350.90       214.50 o
   7   4   7        606.22        280.37       143.82 o
   8   4   7        144.83         58.49        88.56 o
   9   4   7        839.93        555.23       267.54 o
  -9   5   7        124.93         91.46        83.37 o
  -8   5   7         19.26         60.48        78.36 o
  -7   5   7        665.37        384.20       120.53 o
  -6   5   7        844.40        842.41       156.78 o
  -5   5   7       1386.24        950.43       426.62 o
  -4   5   7       2913.76       2973.27       202.91 o
  -3   5   7        117.20         54.35        79.23 o
  -2   5   7        985.40        736.62       206.42 o
  -1   5   7        143.99        143.81        94.36 o
   0   5   7        250.90        245.12        88.36 o
   1   5   7        144.64        111.37        84.39 o
   2   5   7        980.10        962.20       229.58 o
   3   5   7        112.09         72.07        74.18 o
   4   5   7       2920.45       3103.81       189.32 o
   5   5   7       1382.93       1285.96       363.70 o
   6   5   7        826.52        546.74       271.02 o
   7   5   7        668.79        283.29       162.29 o
   8   5   7         19.15         33.98        76.57 o
   9   5   7        123.50          0.53        80.66 o
  -9   6   7        247.10        127.33       115.17 o
  -8   6   7        702.42        434.69       111.40 o
  -7   6   7        256.30        250.51       103.76 o
  -6   6   7        839.77        775.27       207.11 o
  -5   6   7        252.94        138.74       114.62 o
  -4   6   7       1194.96       1431.86       371.45 o
  -3   6   7        115.37         51.83        86.18 o
  -2   6   7        987.48        912.46       219.24 o
  -1   6   7        765.39        638.95       113.14 o
   0   6   7       4914.44       5104.35       229.99 o
   1   6   7        768.33        578.01       213.11 o
   2   6   7        996.61        922.03       175.43 o
   3   6   7        113.87         68.46        79.83 o
   4   6   7       1196.38        695.17       354.02 o
   5   6   7        252.84        172.89        97.40 o
   6   6   7        847.34        388.98       271.17 o
   7   6   7        250.91          0.66        85.18 o
   8   6   7        698.19        127.81       119.22 o
   9   6   7        249.75        260.10       109.59 o
  -8   7   7         77.78         22.67        85.62 o
  -7   7   7        837.66        557.50       150.41 o
  -6   7   7       1123.21        768.91       194.98 o
  -5   7   7         15.43         51.56        80.45 o
  -4   7   7        134.84         38.98        82.95 o
  -3   7   7        417.73        382.58       111.14 o
  -2   7   7        168.90         97.34        82.17 o
  -1   7   7        646.70        294.77       143.90 o
   0   7   7       1227.44        812.18       270.72 o
   1   7   7        645.66        663.45       202.90 o
   2   7   7        165.59        128.50        85.04 o
   3   7   7        414.39        131.09       112.02 o
   4   7   7        137.66         64.92        79.79 o
   5   7   7         16.33          7.98        77.59 o
   6   7   7       1121.09        602.38       300.72 o
   7   7   7        842.82        130.38       113.47 o
   8   7   7         77.29        118.15        94.20 o
  -7   8   7        175.31         87.17       107.47 o
  -6   8   7       1131.22        727.62       227.00 o
  -5   8   7        232.00        239.81       103.15 o
  -4   8   7        543.87        525.39       178.58 o
  -3   8   7        686.25        534.18       162.87 o
  -2   8   7        174.99         40.65        98.76 o
  -1   8   7        223.10        119.10        89.69 o
   0   8   7       5515.47       6503.86       320.58 o
   1   8   7        220.63         30.25        89.63 o
   2   8   7        170.62         69.21       105.47 o
   3   8   7        687.02        177.26       138.12 o
   4   8   7        544.79        245.23       171.11 o
   5   8   7        234.32         91.04        98.17 o
   6   8   7       1122.84        424.29       237.73 o
   7   8   7        169.99        150.92        90.13 o
  -6   9   7       1502.71       1202.78       244.91 o
  -5   9   7       1642.20       1727.64       211.89 o
  -4   9   7       1648.42       1185.51       223.33 o
  -3   9   7        770.94        739.01       131.21 o
  -2   9   7        171.13        101.04        86.28 o
  -1   9   7        474.81        348.84       121.48 o
   0   9   7        264.61         70.66        95.27 o
   1   9   7        473.28        289.25       118.42 o
   2   9   7        174.06        109.50        91.86 o
   3   9   7        768.67        306.69       171.75 o
   4   9   7       1646.45       1232.97       346.83 o
   5   9   7       1649.23       1070.19       494.87 o
   6   9   7       1510.07       1196.66       248.08 o
  -4  10   7        254.94        213.63        96.32 o
  -3  10   7        301.34        189.86        93.61 o
  -2  10   7        240.47         91.07        93.65 o
  -1  10   7         98.77          0.38        81.71 o
   0  10   7       2241.37       2077.56       366.63 o
   1  10   7        101.79         57.97        78.15 o
   2  10   7        235.17        165.88        94.93 o
   3  10   7        303.58         59.40        98.24 o
   4  10   7        254.43         75.68       102.39 o
  -2  11   7        127.97         33.97        97.77 o
  -1  11   7        771.94        405.05       128.81 o
   0  11   7        674.65        488.85       148.95 o
   1  11   7        773.42        515.36       147.68 o
   2  11   7        128.91         42.31        79.23 o
   0   0   8       7425.91       7518.87       465.11 o
   1   0   8        249.31        163.24       105.84 o
   2   0   8       2134.76        297.98       309.67 o
   3   0   8        175.90        196.30       113.09 o
   4   0   8         20.63         -3.96        67.57 o
   5   0   8         40.24          5.10        66.72 o
   6   0   8        214.36         72.18        99.83 o
   7   0   8         97.99        203.48       145.45 o
   8   0   8        583.20        407.65       180.57 o
  -8   1   8          7.65         -2.21        67.42 o
  -7   1   8         18.27        -18.15        81.63 o
  -6   1   8        546.87        494.39       128.57 o
  -5   1   8       1332.81       1205.79       329.99 o
  -4   1   8       8883.28       9764.05       397.13 o
  -3   1   8        722.06        412.27       253.58 o
  -2   1   8       2236.88       2222.01       468.19 o
  -1   1   8        392.61        229.73       142.33 o
   0   1   8        413.02        211.96       135.27 o
   1   1   8        390.61        296.98       170.16 o
   2   1   8       2243.77       2236.00       498.72 o
   3   1   8        720.89        479.97       272.71 o
   4   1   8       8877.40       9874.38       597.10 o
   5   1   8       1333.77       1016.12       201.43 o
   6   1   8        562.10        475.61       141.32 o
   7   1   8         18.49         73.25        84.86 o
   8   1   8          7.67         -3.73        74.22 o
  -7   2   8        106.97         42.17        96.51 o
  -6   2   8        613.04        375.51       149.50 o
  -5   2   8        157.65        144.78       113.13 o
  -4   2   8        988.67        664.24       378.30 o
  -3   2   8         49.71        114.81        91.20 o
  -2   2   8       1843.23       1215.28       528.03 o
  -1   2   8          5.46          9.88        82.28 o
   0   2   8       4930.66       5568.64       285.21 o
   1   2   8          5.29         57.01        80.74 o
   2   2   8       1833.83       1615.74       685.03 o
   3   2   8         50.60         25.16        86.76 o
   4   2   8        988.39        914.67       208.96 o
   5   2   8        159.51        209.02       109.53 o
   6   2   8        597.54        527.40       132.59 o
   7   2   8        109.13         44.23       106.43 o
  -7   3   8        349.08        152.72       111.47 o
  -6   3   8       1776.73       1564.77       376.47 o
  -5   3   8         54.66         -2.94       107.32 o
  -4   3   8       5913.51       6584.92       320.46 o
  -3   3   8        296.58         72.84       107.28 o
  -2   3   8        454.37         96.33       125.14 o
  -1   3   8         25.25         41.69        80.19 o
   0   3   8        185.12         56.89        89.25 o
   1   3   8         25.92         13.26        81.17 o
   2   3   8        461.20        456.83       136.14 o
   3   3   8        293.48        228.07       106.68 o
   4   3   8       5911.96       6304.27       308.14 o
   5   3   8         54.43        142.53        92.44 o
   6   3   8       1786.33       1114.14       492.11 o
   7   3   8        348.18        164.64       112.23 o
  -7   4   8        357.43        145.39       110.47 o
  -6   4   8       2931.89       3080.00       260.14 o
  -5   4   8        292.73        143.61       123.90 o
  -4   4   8         13.35         37.39        99.88 o
  -3   4   8        381.01        200.18       166.64 o
  -2   4   8        376.67        266.59       212.82 o
  -1   4   8        935.99        201.33       201.10 o
   0   4   8       9630.51      10594.75       416.17 o
   1   4   8        939.02        737.47       219.76 o
   2   4   8        375.48        380.76       114.63 o
   3   4   8        384.15        311.36       118.31 o
   4   4   8         13.33        127.05        89.83 o
   5   4   8        290.75        139.94       115.21 o
   6   4   8       2925.34       2959.53       225.64 o
   7   4   8        357.80        226.95       135.95 o
  -6   5   8       2475.46       2490.79       235.42 o
  -5   5   8        218.68        153.30       125.29 o
  -4   5   8       1778.58        728.76       555.78 o
  -3   5   8         36.07         47.08        91.02 o
  -2   5   8        571.36        277.40       215.94 o
  -1   5   8         88.27         86.73       101.37 o
   0   5   8       3646.03       4106.92       250.40 o
   1   5   8         87.18        102.42        91.30 o
   2   5   8        569.46        618.88       142.32 o
   3   5   8         36.08         47.36        81.18 o
   4   5   8       1776.83       1526.28       446.53 o
   5   5   8        216.78        140.86       109.31 o
   6   5   8       2478.73       2540.85       205.48 o
  -5   6   8         31.85         97.35       102.87 o
  -4   6   8        750.09        590.27       288.63 o
  -3   6   8        213.93         55.80       104.19 o
  -2   6   8        130.46         45.31        93.69 o
  -1   6   8        390.55        250.19       118.23 o
   0   6   8       6444.28       7118.60       316.93 o
   1   6   8        392.59        417.68       120.24 o
   2   6   8        134.23        158.51        95.05 o
   3   6   8        211.89         13.73        85.09 o
   4   6   8        750.34        351.40       221.74 o
   5   6   8         31.65         64.24        89.20 o
  -4   7   8       3695.56       3945.05       248.02 o
  -3   7   8        184.78        177.58        97.68 o
  -2   7   8        423.13        266.46       123.83 o
  -1   7   8        213.65        215.46       129.68 o
   0   7   8       1398.48        976.68       318.69 o
   1   7   8        210.73        249.19       139.68 o
   2   7   8        419.73        249.66       135.02 o
   3   7   8        184.50          3.45       117.71 o
   4   7   8       3698.14       3911.60       248.87 o
  -2   8   8        448.18        284.89       119.80 o
  -1   8   8        123.79         48.33        95.47 o
   0   8   8       4038.65       4517.23       278.23 o
   1   8   8        123.74         47.47        97.26 o
   2   8   8        449.42        126.74       119.15 o
   0   0   9       1471.69        929.26       792.01 o
   1   0   9       1339.74        816.77       423.41 o
   2   0   9        507.59        218.48       222.71 o
   3   0   9        132.23         73.39       117.21 o
  -3   1   9        809.39        497.15       349.50 o
  -2   1   9        522.99        340.99       208.31 o
  -1   1   9        383.83        212.31       149.90 o
   0   1   9         88.00          4.42        77.45 o
   1   1   9        384.00        122.52       146.34 o
   2   1   9        526.25        517.68       353.47 o
   3   1   9        806.14        624.91       354.66 o
  -2   2   9        158.26        -21.65       120.94 o
  -1   2   9        971.26        722.61       379.50 o
   0   2   9       3941.05       4515.07       535.60 o
   1   2   9        970.83        577.08       333.41 o
   2   2   9        155.98        141.75       117.03 o
  -1   3   9        435.30        160.86       162.91 o
   0   3   9          9.07         -5.20        77.97 o
   1   3   9        429.99        358.08       193.47 o
                                                
